# Supplementary material for: SlBL4 is involved in leaf polarity development in tomato
Source: Front Plant Sci. 2026 Apr 28;17:1765515. doi: 10.3389/fpls.2026.1765515 (PMC13161086; doi:10.3389/fpls.2026.1765515)
Supplement: Supplementary Table 1 — The primers used in this study. [file Table1.xls]

gene_id	L19_1	L19_2	L19_3	WT_1	WT_2	WT_3	RNAi_L19	WT	log2FoldChange	pvalue	padj	gene_name	gene_chr	gene_start	gene_end	gene_strand	gene_length	gene_biotype	gene_description	tf_family
Solyc11g021060.2	74478.5024940123	71915.8509298715	64796.5590259007	2625.2010092086	2862.67618936282	2819.55528971973	70396.9708165948	2769.14416276372	4.66797186873355	0	0	ARPI	11	13333310	13334318	+	849	protein_coding	- && Q43710.1 RecName: Full=Proteinase inhibitor type-2 TR8; AltName: Full=Proteinase inhibitor type II TR8; Flags: Precursor && PF02428:Potato type II proteinase inhibitor family	-
Solyc07g006560.3	6861.31671560497	6521.93868364279	5989.3863117758	89.2304707649119	78.6660346942867	77.7526132143323	6457.54723700786	81.8830395578436	6.30171233604777	0	0	-	7	1372873	1375314	-	1039	protein_coding	- && - && PF00445:Ribonuclease T2 family	Ribonuclease_T2
novel.44	2273.37020809996	2516.39082718213	2629.60949387029	84.1605576532692	67.1539320560984	72.6373097133894	2473.12350971746	74.6505998075857	5.05133137965387	9.53370697213985e-200	7.28788339973611e-196	-	1	12560155	12585327	-	7663	-	- && P04323.1 RecName: Full=Retrovirus-related Pol polyprotein from transposon 17.6; Includes: RecName: Full=Protease; Includes: RecName: Full=Reverse transcriptase; Includes: RecName: Full=Endonuclease && -	-
Solyc09g084450.3	22596.0134344436	17835.7380755118	12826.773846776	254.509638204465	212.014556919968	210.750504238848	17752.8417855771	225.758233121094	6.29728835105789	2.50379940113895e-184	1.43549079165799e-180	-	9	69548543	69550251	+	596	protein_coding	- && P16231.1 RecName: Full=Wound-induced proteinase inhibitor 1; AltName: Full=Wound-induced proteinase inhibitor I; Flags: Precursor [Solanum peruvianum] && PF00280:Potato inhibitor I family	-
Solyc11g022590.1	58006.1162381509	64592.4232718718	56646.8845623242	8693.88700384494	8782.77497105116	8408.53589484996	59748.4746907823	8628.39928991535	2.79173352206282	1.21476228516121e-144	5.57162869712041e-141	-	11	14588977	14589654	+	678	protein_coding	- && P13087.3 RecName: Full=Miraculin; Short=MIR; Flags: Precursor && PF00197:Trypsin and protease inhibitor	-
Solyc08g077900.3	1925.63099854975	1934.00712273817	1428.10657307854	34.4754091591705	40.292359233659	40.9224280075433	1762.58156478882	38.5633988001243	5.51387894757094	5.15085898233425e-138	1.96874415069785e-134	-	8	61925910	61929099	+	1079	protein_coding	- && O23547.2 RecName: Full=Expansin-like B1; Short=At-EXPR1; Short=AtEXLB1; Short=AtEXPR1; AltName: Full=Ath-ExpBeta-3.1; Flags: Precursor && PF03330:Rare lipoprotein A (RlpA)-like double-psi beta-barrel|PF01357:Pollen allergen	-
Solyc01g087590.3	1145.73034360476	1147.69427097263	1135.03251612096	49.6851484940987	61.3978807370043	45.0146708082977	1142.81904356611	52.0325666798002	4.45392227672646	1.21863728918792e-132	3.99242985042092e-129	-	1	82419257	82425146	+	2135	protein_coding	- && Q9FNA2.1 RecName: Full=Polyamine oxidase 1; Short=AtPAO1; AltName: Full=N(1)-acetylpolyamine oxidase; AltName: Full=Spermine oxidase && PF01593:Flavin containing amine oxidoreductase	Amino_oxidase
Solyc09g008670.3	4529.65496370757	5672.07581852587	6120.31286643039	267.691412294736	330.013608961398	249.626810846014	5440.68121622128	282.443944034049	4.26703614380815	8.38132389273758e-129	2.40261126040189e-125	TD2	9	2123903	2127996	+	2078	protein_coding	- && P25306.1 RecName: Full=Threonine dehydratase biosynthetic, chloroplastic; AltName: Full=Threonine deaminase; Short=TD; Flags: Precursor && PF00291:Pyridoxal-phosphate dependent enzyme|PF00585:C-terminal regulatory domain of Threonine dehydratase	PALP
Solyc03g116890.3	1095.4790127449	1123.03307176164	1024.2485083363	68.950818318341	78.6660346942867	90.0293416165953	1080.92019761428	79.215398209741	3.77076557763851	2.45777520779173e-108	6.26268431558753e-105	-	3	67623408	67626540	-	2137	protein_coding	- && Q9SAH7.1 RecName: Full=Probable WRKY transcription factor 40; AltName: Full=WRKY DNA-binding protein 40 && PF03106:WRKY DNA -binding domain	WRKY
Solyc06g062370.3	9328.65706082398	7362.31647214011	6976.37110840272	808.14414999585	799.131791467571	850.163441856712	7889.1148804556	819.146461106711	3.26771408605492	5.38785438713663e-103	1.23559664660204e-99	-	6	39452488	39453614	-	959	protein_coding	- && P27061.1 RecName: Full=Acid phosphatase 1; AltName: Full=Apase-1(1); Flags: Precursor && PF03767:HAD superfamily, subfamily IIIB (Acid phosphatase)	-
Solyc01g096320.3	1754.77647362623	2021.26982763857	1761.465723776	232.202020513237	246.550864834533	233.257839642997	1845.83734168027	237.336908330255	2.95909100137102	3.07209848716153e-100	6.40476678237049e-97	-	1	87265672	87266918	-	1157	protein_coding	- && Q9M276.1 RecName: Full=Homeobox-leucine zipper protein ATHB-12; AltName: Full=HD-ZIP protein ATHB-12; AltName: Full=Homeodomain transcription factor ATHB-12 && PF02183:Homeobox associated leucine zipper|PF00046:Homeobox domain	HALZ
Solyc08g075540.3	2816.08458138642	2945.11629038843	2845.13474537862	592.16585143987	556.418294179101	583.144599107492	2868.77853905116	577.242914908821	2.31339369885484	1.18774601890218e-94	2.09527534242182e-91	-	8	59831858	59839262	-	2634	protein_coding	- && Q41224.1 RecName: Full=Ubiquinol oxidase 1, mitochondrial; AltName: Full=Alternative oxidase 1; Flags: Precursor && PF01786:Alternative oxidase	AOX
Solyc07g008570.3	1615.07777383583	1708.26229919149	1552.99036367215	117.621984190111	151.576018069479	180.058683233191	1625.44347889982	149.752228497594	3.44037213548376	7.96627456144337e-84	1.30493267512558e-80	-	7	3523086	3530138	+	2370	protein_coding	- && Q5MAU8.1 RecName: Full=Probable inactive purple acid phosphatase 27; Flags: Precursor && PF14008:Iron/zinc purple acid phosphatase-like protein C|PF16656:Purple acid Phosphatase, N-terminal domain|PF00149:Calcineurin-like phosphoesterase	Metallophos
Solyc05g050800.3	4993.97726085266	4347.95912242853	4145.33614583306	820.311941463792	791.457056375445	849.140381156524	4495.75750970475	820.303126331921	2.4544246953244	8.28111664266148e-81	1.26607231977437e-77	-	5	61835320	61839718	-	1201	protein_coding	- && - && PF00300:Histidine phosphatase superfamily (branch 1)	-
Solyc03g097050.3	1149.75045007354	1288.07340494283	1491.55559571884	151.083410726953	133.348522225681	145.274619426779	1309.79315024507	143.235517459804	3.19340755570001	1.73887693345834e-79	2.4923540446875e-76	-	3	60834695	60840612	-	4258	protein_coding	- && Q9LFL0.1 RecName: Full=Cellulose synthase-like protein D2; Short=AtCslD2 && PF14570:RING/Ubox like zinc-binding domain|PF03552:Cellulose synthase	-
Solyc05g024260.3	2908.54703016856	2490.78112030919	2255.96524943296	384.299413862518	343.444395372618	369.324912768078	2551.7644666369	365.689574001071	2.80304585869655	6.53959509310957e-77	8.82191378060481e-74	-	5	30969405	30972056	+	1299	protein_coding	- && P93332.1 RecName: Full=Bidirectional sugar transporter N3; AltName: Full=Nodulin 3; Short=MtN3; Short=N-3 && PF03083:Sugar efflux transporter for intercellular exchange	-
Solyc04g079730.1	583.920464591546	646.882225457299	758.366889653133	23.3216003135565	38.3736754606277	34.7840638064118	663.056526567326	32.1597798601987	4.36311433569078	8.35645696150797e-74	1.06465904165701e-70	AOS1	4	64179832	64181436	-	1605	protein_coding	- && K4BV52.1 RecName: Full=Allene oxide synthase 1, chloroplastic; Short=LeAOS1; AltName: Full=Cytochrome P450 74A; Flags: Precursor && PF00067:Cytochrome P450	p450
Solyc06g009110.3	871.358077109932	988.344983763204	959.792358352504	129.789775658054	112.243000722336	137.09013382527	939.831806408547	126.374303401887	2.89598143374668	6.77433545031591e-72	7.76779174410474e-69	-	6	3052284	3056635	-	1664	protein_coding	- && Q0IU52.1 RecName: Full=Aspartic proteinase Asp1; Short=OSAP1; Short=OsAsp1; AltName: Full=Nucellin-like protein; Flags: Precursor && PF14543:Xylanase inhibitor N-terminal|PF14541:Xylanase inhibitor C-terminal	-
Solyc01g095140.3	1264.32348443402	1272.89728235146	1088.7046583201	169.335097928867	178.437590891919	195.404593736019	1208.64180836853	181.059094185602	2.73915019974565	1.36462751904071e-71	1.49023823305527e-68	-	1	86397518	86398199	+	590	protein_coding	- && P46519.1 RecName: Full=Desiccation protectant protein Lea14 homolog && PF03168:Late embryogenesis abundant protein	-
Solyc06g005170.3	5462.31966446653	5437.79442602154	5272.31164320604	1501.70826366857	1361.30613696577	1451.7231335676	5390.80857789804	1438.24584473398	1.90631596857338	4.08883137020806e-71	4.26223499149915e-68	-	6	191876	195121	+	1653	protein_coding	- && Q39023.2 RecName: Full=Mitogen-activated protein kinase 3; Short=AtMPK3; Short=MAP kinase 3 && PF00069:Protein kinase domain	Pkinase
Solyc07g063240.3	1461.30870140466	1437.93761553265	1357.60765903376	303.180804076235	296.436642933349	284.410874652426	1418.95132532369	294.67610722067	2.26757063767788	1.22508642674036e-70	1.22151769671464e-67	-	7	65881860	65895919	-	6668	protein_coding	- && Q9LUQ3.1 RecName: Full=Putative nuclear RNA export factor SDE5; AltName: Full=Protein SILENCING DEFECTIVE 5 && -	-
Solyc06g075690.3	1647.23862558613	1310.83758882989	1320.34394732438	175.418993662838	197.624428622232	163.689712030173	1426.14005391347	178.911044771748	2.99396021297833	3.86977656000331e-70	3.69773274377316e-67	-	6	47178727	47182139	+	2186	protein_coding	- && Q9LX14.1 RecName: Full=Protein UPSTREAM OF FLC && PF06136:Domain of unknown function (DUF966)	-
Solyc12g006570.2	1054.27292143981	1283.33086663303	1215.60270360071	91.258436009569	143.901282977354	120.721162622253	1184.40216389118	118.626960536392	3.31825181573765	4.35367773385248e-64	3.99371565881755e-61	-	12	1067537	1072164	+	1897	protein_coding	- && Q6Q3H3.1 RecName: Full=(-)-germacrene D synthase && PF03936:Terpene synthase family, metal binding domain|PF01397:Terpene synthase, N-terminal domain	-
Solyc05g054170.3	2042.21408614462	1810.70112668326	1771.53699721097	370.103657149919	341.525711599586	400.016733773736	1874.81740334628	370.54870084108	2.33941230316325	1.50952913068337e-63	1.33146275207545e-60	-	5	64957432	64969254	-	4313	protein_coding	- && Q9M0M5.2 RecName: Full=Scarecrow-like protein 13; Short=AtSCL13; AltName: Full=GRAS family protein 24; Short=AtGRAS-24 && PF03514:GRAS domain family	GRAS
Solyc09g011860.3	758.795095983851	858.399434074568	812.751766201963	88.2164881425834	75.7880090347396	111.513616320556	809.982098753461	91.8393711659595	3.14281007650879	5.21437494187459e-63	4.42893557563e-60	-	9	5131911	5135757	-	2382	protein_coding	- && Q8W486.1 RecName: Full=Uncharacterized protein At1g04910 && PF10250:GDP-fucose protein O-fucosyltransferase	-
Solyc06g076020.3	4761.81611228011	3647.96046790142	4144.32901848956	680.382339582453	533.394088902724	670.104758623522	4184.7018662237	627.9603957029	2.73667171892413	2.69340274061435e-62	2.20599303751818e-59	-	6	47333986	47337132	-	2355	protein_coding	- && P24629.1 RecName: Full=Heat shock cognate 70 kDa protein 1 && PF00012:Hsp70 protein	HSP70
novel.570	1739.70107436827	1923.5735384566	2037.41861589414	395.453222708132	423.06977195342	371.371034168456	1900.23107623967	396.631342943336	2.25995896365474	1.05182944206992e-61	8.31779468792738e-59	-	7	53691501	53696741	+	5241	-	- && - && -	-
Solyc07g006480.3	1989.95270205036	1841.05337186601	1990.08363074979	508.005293786601	519.963302491505	516.645653595234	1940.36323488872	514.871416624447	1.91391914281609	2.12733429256861e-59	1.57374701069277e-56	-	7	1253877	1261329	-	3670	protein_coding	- && O04567.1 RecName: Full=Probable inactive receptor kinase At1g27190; Flags: Precursor && -	-
Solyc01g057770.3	3898.49824810776	3150.94245303394	3298.3420499522	736.151383810523	656.189850376733	740.695946936534	3449.2609170313	711.01239370793	2.27850019920301	1.86278961612205e-58	1.33497982082897e-55	-	1	63672035	63680464	+	7210	protein_coding	- && Q8VYR7.1 RecName: Full=Boron transporter 1 && -	-
Solyc01g091160.3	2591.96364575146	2439.5617065633	2366.74925721761	696.60606153971	707.99431224858	690.565972627293	2466.09153651079	698.388782138528	1.82005256311832	1.37713106820848e-57	9.57022629915908e-55	-	1	84726869	84740661	+	2851	protein_coding	- && P46637.1 RecName: Full=Arginase 1, mitochondrial; AltName: Full=Arginine amidohydrolase 1; Flags: Precursor && PF00491:Arginase family	-
Solyc07g064600.3	9286.4459429017	6329.39162826474	6434.53659760141	1067.72370131196	998.674903862835	1058.86782469518	7350.12472292262	1041.75547662333	2.81877728003382	5.08048437661638e-56	3.33542199075887e-53	-	7	66801912	66804745	-	1615	protein_coding	- && Q94JQ4.1 RecName: Full=Reactive Intermediate Deaminase A, chloroplastic; AltName: Full=2-iminobutanoate/2-iminopropanoate deaminase; Flags: Precursor && PF01042:Endoribonuclease L-PSP	Ribonuc_L-PSP
Solyc07g006890.1	2023.11858041787	1528.99435108089	1838.00740188176	279.859203762678	265.737702564847	207.681322138282	1796.70677779351	251.092742821936	2.83859421383287	5.09047092297389e-56	3.33542199075887e-53	-	7	1747085	1748593	+	1509	protein_coding	- && O81117.2 RecName: Full=Cytochrome P450 94A1; AltName: Full=P450-dependent fatty acid omega-hydroxylase && PF00067:Cytochrome P450	p450
Solyc07g041920.3	8310.56509760326	6914.62085569459	7107.29766305731	1945.83265224848	1865.91996927302	1926.4232984551	7444.16120545172	1912.72530665887	1.96048742633615	5.31977678599289e-56	3.38884558425486e-53	-	7	54664081	54668958	-	1658	protein_coding	- && Q40143.1 RecName: Full=Cysteine proteinase 3; Flags: Precursor && PF00112:Papain family cysteine protease|PF08246:Cathepsin propeptide inhibitor domain (I29)	Peptidase_C1
Solyc06g083030.3	10067.3516244639	11390.6285124878	12414.8587632857	2786.42424615884	2951.89498480878	2861.50077842747	11290.9463000792	2866.60666979836	1.97772755452436	8.39759064860656e-56	5.20491746877012e-53	-	6	48631572	48651953	-	4370	protein_coding	- && P37890.1 RecName: Full=Serine carboxypeptidase 1; AltName: Full=Carboxypeptidase C; AltName: Full=Serine carboxypeptidase I; Contains: RecName: Full=Serine carboxypeptidase 1 chain A; AltName: Full=Serine carboxypeptidase I chain A; Contains: RecName: Full=Serine carboxypeptidase 1 chain B; AltName: Full=Serine carboxypeptidase I chain B; Flags: Precursor && PF00450:Serine carboxypeptidase	Peptidase_S10
Solyc07g006280.3	9825.14020971937	9107.57057014807	9035.94652585379	2971.98306604496	2660.25505130801	2761.24082980899	9322.88576857374	2797.82631572065	1.73651185606773	3.49293606889403e-55	2.08820432724928e-52	-	7	1069364	1081494	+	2073	protein_coding	- && Q8S8Q6.1 RecName: Full=Tetraspanin-8 && PF00335:Tetraspanin family	Tetraspannin
Solyc10g054440.2	7120.61358284183	7727.49192199503	8291.67941900962	2226.70583863348	2281.31500613431	2222.0878408096	7713.26164128216	2243.36956185913	1.78165047255981	3.55121304507574e-55	2.08820432724928e-52	-	10	55366325	55368444	-	2016	protein_coding	- && O23141.1 RecName: Full=Arginine decarboxylase 2; Short=ADC 2; Short=ARGDC 2; AltName: Full=ADC-N && PF02784:Pyridoxal-dependent decarboxylase, pyridoxal binding domain|PF00278:Pyridoxal-dependent decarboxylase, C-terminal sheet domain	-
Solyc08g014570.3	1063.31816099459	1105.95993384635	1246.82365124911	235.243968380222	222.56731767164	247.580689445637	1138.70058203002	235.130658499167	2.27620651859886	9.59999637873009e-55	5.50391792383543e-52	-	8	4791997	4795558	+	2631	protein_coding	- && Q6AWW5.1 RecName: Full=Ankyrin repeat-containing protein At5g02620 && PF12796:Ankyrin repeats (3 copies)|PF13962:Domain of unknown function	-
Solyc07g065980.3	1440.20314244352	1366.79954088558	1331.42234810284	335.628247990748	275.331121430003	285.433935352615	1379.47501047732	298.797768257789	2.20726304436452	2.02659927704734e-54	1.1335610053787e-51	-	7	67674027	67678597	+	2477	protein_coding	- && Q84VX0.1 RecName: Full=Probable galactinol--sucrose galactosyltransferase 1; AltName: Full=Protein SEED IMBIBITION 1; AltName: Full=Raffinose synthase 1 && PF05691:Raffinose synthase or seed imbibition protein Sip1	-
Solyc02g089920.2	1289.44914986395	1345.93237232244	1439.18497385701	346.782056836362	344.403737259133	335.563909661855	1358.18883201447	342.24990125245	1.98848450434686	3.64401903487201e-54	1.98972115539809e-51	-	2	52221759	52227210	+	3648	protein_coding	- && O64825.1 RecName: Full=LysM domain receptor-like kinase 4; Short=LysM-containing receptor-like kinase 4; Flags: Precursor && PF00069:Protein kinase domain|PF07714:Protein tyrosine kinase	Pkinase
Solyc07g006570.3	2281.41042103754	3380.48130722846	3128.13752890123	432.970579734288	452.809370435406	433.777736879959	2930.00975238908	439.852562349885	2.73579752234081	8.02450011038738e-54	4.27967118677939e-51	-	7	1383245	1385020	+	996	protein_coding	- && - && PF00445:Ribonuclease T2 family	Ribonuclease_T2
Solyc03g033540.3	5346.74160348886	5726.14075525764	6330.80248122124	1608.17643901307	1493.69531730493	1608.25142069645	5801.22827998925	1570.04105900482	1.88562904395313	9.19516042045445e-54	4.79255940732459e-51	-	3	5101615	5109244	-	2426	protein_coding	- && Q9FKW4.1 RecName: Full=Calcium-dependent protein kinase 28 && PF13499:EF-hand domain pair|PF00069:Protein kinase domain	Pkinase
Solyc04g074950.3	831.157012422046	775.879267483974	731.174451378718	124.719862546411	151.576018069479	126.859526823384	779.403577094913	134.385135813091	2.5347942856827	9.82138565846803e-54	5.00519638456994e-51	-	4	60922802	60926379	+	1149	protein_coding	- && Q94AC1.1 RecName: Full=Rhodanese-like domain-containing protein 6; AltName: Full=Sulfurtransferase 6; Short=AtStr6 && PF03959:Serine hydrolase (FSH1)	-
Solyc08g074620.2	962.815499274873	979.808414805556	1013.17010755784	242.341846736522	244.632181061501	246.557628745449	985.264673879422	244.510552181157	2.01060459858172	1.58283654966514e-52	7.89112838988494e-50	-	8	58865793	58877981	+	3366	protein_coding	- && Q08307.1 RecName: Full=Polyphenol oxidase E, chloroplastic; Short=PPO; AltName: Full=Catechol oxidase; Flags: Precursor && PF00264:Common central domain of tyrosinase|PF12143:Protein of unknown function (DUF_B2219)|PF12142:Polyphenol oxidase middle domain	-
Solyc10g007280.3	977.89089853283	889.700186919276	952.742466948026	224.090159534608	201.461796168295	215.865807739791	940.111184133377	213.805921147565	2.13685680083459	2.0216738939543e-51	9.8644781723519e-49	-	10	1673451	1675179	-	1638	protein_coding	- && Q8VZG2.1 RecName: Full=Protein HYPER-SENSITIVITY-RELATED 4; Short=AtHSR4; AltName: Full=BCS1-like protein && PF00004:ATPase family associated with various cellular activities (AAA)|PF14363:Domain associated at C-terminal with AAA	AAA
Solyc03g026050.3	679.397993225276	427.776955544343	425.007738955673	18.2516872019138	19.1868377303138	26.5995782049032	510.727562575097	21.3460343790436	4.58229080866786	4.87042535805805e-51	2.32694718200719e-48	-	3	3481034	3482366	+	1070	protein_coding	- && Q9XH44.1 RecName: Full=CEN-like protein 1 && PF01161:Phosphatidylethanolamine-binding protein	-
Solyc09g084465.1	112821.272966701	68971.6831471451	50228.4620022187	4635.9285492861	5682.18199383244	5163.38735385178	77340.4727053549	5160.49929899011	3.90562905948021	1.2473684203941e-50	5.83793877242816e-48	-	9	69557929	69567595	+	916	protein_coding	- && P05118.1 RecName: Full=Wound-induced proteinase inhibitor 1; AltName: Full=Wound-induced proteinase inhibitor I; Flags: Precursor && PF00280:Potato inhibitor I family	-
Solyc02g087540.2	1024.1221229239	1152.43680928243	1296.17289108045	197.726611354066	225.445343331188	169.828076231305	1157.57727442893	197.666676972186	2.54904793020421	2.54556816397671e-48	1.16755029408956e-45	-	2	50576674	50584938	-	2403	protein_coding	- && Q9LH84.1 RecName: Full=AAA-ATPase At3g28510 && PF00004:ATPase family associated with various cellular activities (AAA)|PF14363:Domain associated at C-terminal with AAA	AAA
Solyc09g083440.3	39031.2137054687	35388.8208677593	23101.4870051309	4339.84562356617	4552.07725151696	3987.8906093351	32507.1738594529	4293.27116147274	2.92059616462744	2.90019095991351e-48	1.30411920164111e-45	-	9	69519147	69520571	+	571	protein_coding	- && P05118.1 RecName: Full=Wound-induced proteinase inhibitor 1; AltName: Full=Wound-induced proteinase inhibitor I; Flags: Precursor && PF00280:Potato inhibitor I family	-
Solyc10g081810.2	404.020700113256	302.573944165511	317.24511320151	5.06991311164272	13.4307864112197	6.1383642011315	341.279919160092	8.2130212413313	5.36295545511888	2.52677131003987e-47	1.0730823417249e-44	-	10	62914740	62918933	+	998	protein_coding	- && - && PF02221:ML domain	-
Solyc08g068690.1	1737.69102113388	1619.10257896717	1552.99036367215	485.697676095373	483.508310803909	483.9077111892	1636.59465459107	484.37123269616	1.75650499977834	9.9526426623346e-47	4.1498900759149e-44	-	8	57884153	57884875	-	723	protein_coding	- && Q9SMB8.1 RecName: Full=Tyramine N-feruloyltransferase 4/11; AltName: Full=Hydroxycinnamoyl-CoA: tyramine N-hydroxycinnamoyltransferase && PF00583:Acetyltransferase (GNAT) family	Acetyltransf_1
Solyc04g077270.3	1842.21378932238	2652.02742284253	2635.65225793127	320.41850865582	393.330173471434	381.601641170341	2376.63115669873	365.116774432532	2.70235186948908	1.11640151935404e-46	4.57186357916898e-44	-	4	62328800	62332420	-	3196	protein_coding	- && O81832.4 RecName: Full=G-type lectin S-receptor-like serine/threonine-protein kinase At4g27290; Flags: Precursor && PF07714:Protein tyrosine kinase|PF08276:PAN-like domain|PF00954:S-locus glycoprotein domain|PF01453:D-mannose binding lectin	Pkinase_Tyr
Solyc08g078510.3	1455.27854170148	1412.3279086597	1286.10161764549	338.670195857734	392.370831584918	359.094305766193	1384.56935600222	363.378444402948	1.92952096279803	6.14638689575912e-45	2.47289632772708e-42	-	8	62409830	62411701	-	1338	protein_coding	- && Q9LYV6.1 RecName: Full=GEM-like protein 5 && PF02893:GRAM domain	GRAM
Solyc07g019460.3	3909.55354089693	4451.34645758226	4919.81707298214	1159.99611994385	1247.1444524704	1164.24307681461	4426.90569048711	1190.46121640962	1.8946940778186	7.73152641934143e-45	3.05701888577167e-42	-	7	11514313	11519964	-	2725	protein_coding	- && Q05001.1 RecName: Full=NADPH--cytochrome P450 reductase; Short=CPR; Short=P450R && PF00258:Flavodoxin|PF00667:FAD binding domain|PF00175:Oxidoreductase NAD-binding domain	NAD_binding_1
Solyc03g122190.3	1733.67091466509	1713.95334516325	1751.39445034103	542.480702945771	543.946849654397	587.236841908247	1733.00623672313	557.888131502805	1.63536216178835	1.30459677467561e-44	5.07090132773489e-42	-	3	71585569	71589220	-	2714	protein_coding	- && Q8H395.1 RecName: Full=Protein TIFY 10b; Short=OsTIFY10b; AltName: Full=Jasmonate ZIM domain-containing protein 7; Short=OsJAZ7; AltName: Full=OsJAZ6 && PF06200:tify domain|PF09425:Divergent CCT motif	Zim
Solyc05g041910.3	3224.12538796847	3481.97162705827	3765.64913733474	1018.03855281786	1109.95856269865	1070.12149239726	3490.58205078716	1066.03953597126	1.71111253458217	2.1596903570309e-44	8.25469649296496e-42	-	5	55034291	55037155	+	1668	protein_coding	- && Q9FKH6.1 RecName: Full=Cytochrome b561 and DOMON domain-containing protein At5g35735; AltName: Full=Protein b561A.tha16; Flags: Precursor && PF03188:Eukaryotic cytochrome b561|PF04526:Protein of unknown function (DUF568)	Cytochrom_B561
Solyc10g076250.2	582.915437974349	483.738907600033	498.528035030944	82.1325924086121	92.0968211055064	73.660370413578	521.727460201775	82.6299279758988	2.65703117323012	4.1891418219716e-44	1.57491130169303e-41	-	10	59244801	59248929	+	1750	protein_coding	- && Q9SR86.1 RecName: Full=Alanine--glyoxylate aminotransferase 2 homolog 3, mitochondrial; AltName: Full=Beta-alanine-pyruvate aminotransferase 3; Flags: Precursor && PF00202:Aminotransferase class-III	Aminotran_3
Solyc04g005050.2	1742.71615421986	1515.71524381344	1461.34177541394	323.460456522806	398.126882904012	320.217999159026	1573.25772448241	347.268446195281	2.17895429382713	6.22356880273072e-44	2.30201779601651e-41	-	4	44948	48620	+	2115	protein_coding	- && Q5XF51.1 RecName: Full=Metalloendoproteinase 3-MMP; Short=At3-MMP; Flags: Precursor && PF00413:Matrixin|PF01471:Putative peptidoglycan binding domain	PG_binding_1
Solyc03g116225.1	651.257247943755	407.858294643165	439.107521764629	6.08389573397127	4.79670943257846	20.4612140037717	499.407688117183	10.4472730567738	5.5897785869635	1.05433576141092e-43	3.83794952641853e-41	-	3	67202555	67203310	+	645	protein_coding	- && P08252.2 RecName: Full=Endochitinase A; Short=CHN-A; Flags: Precursor && PF00187:Chitin recognition protein	-
Solyc01g095150.3	5678.40038716392	4097.55309967087	3655.87225689359	806.116184751193	710.872337908127	712.050247331254	4477.27524790946	743.012923330191	2.59119170789945	6.94653597933362e-43	2.4508447632932e-40	-	1	86400397	86401924	+	814	protein_coding	- && P46519.1 RecName: Full=Desiccation protectant protein Lea14 homolog && PF03168:Late embryogenesis abundant protein	-
Solyc02g093180.3	423.116205840002	389.836649065909	348.466060849912	55.7690442280699	60.4385388504886	50.1299743092406	387.139638585274	55.4458524625997	2.80243123845125	1.4184516842066e-41	4.92868976877424e-39	-	2	54755486	54758258	-	2550	protein_coding	- && Q9SND9.1 RecName: Full=Uncharacterized acetyltransferase At3g50280 && PF02458:Transferase family	-
novel.499	1080.40361348694	1234.95697587302	1241.78801453162	322.446473900477	265.737702564847	271.111085549975	1185.7162012972	286.431754005099	2.04988078198421	1.6833407679767e-41	5.76179907940443e-39	-	6	8155672	8159210	+	3539	-	- && - && -	-
Solyc09g014990.3	1351.76080013017	1389.56372477264	1428.10657307854	448.180319069217	435.541216478124	470.607922086748	1389.81036599379	451.443152544696	1.62248619572323	1.03716871652288e-40	3.44715799652454e-38	-	9	7395827	7398576	+	1517	protein_coding	- && Q6IEQ7.1 RecName: Full=WRKY transcription factor WRKY24; Short=OsWRKY24 && PF03106:WRKY DNA -binding domain	WRKY
novel.88	232.161148572542	257.994084053351	283.002783522617	7.09787835629981	4.79670943257846	4.09224280075433	257.71933871617	5.32894352987753	5.5972582806134	1.48388573373704e-40	4.86142164739879e-38	-	10	5218443	5221254	+	2303	-	- && Q27RY7.1 RecName: Full=Protein Ycf2 && PF05695:Plant protein of unknown function (DUF825)	-
Solyc11g011440.1	2036.18392644143	2145.52433135544	2088.78211041248	739.193331677509	770.3515348721	733.534522035214	2090.16345606978	747.693129528274	1.48301239443564	2.06088240365286e-40	6.65665016379873e-38	-	11	4499632	4500930	-	1299	protein_coding	- && Q9LZL3.1 RecName: Full=Aspartic proteinase PCS1; AltName: Full=Aspartic protease 38; Short=AtASP38; AltName: Full=Protein EMBRYO DEFECTIVE 24; AltName: Full=Protein PROMOTION OF CELL SURVIVAL 1; Flags: Precursor && PF14543:Xylanase inhibitor N-terminal|PF14541:Xylanase inhibitor C-terminal	-
Solyc12g006370.2	1406.03223745882	1436.04060020872	1336.45798482033	447.166336446888	468.158840619657	437.869979680714	1392.84360749596	451.065052249086	1.62647236652702	2.17498150851876e-40	6.92761818539732e-38	-	12	882252	890992	-	3128	protein_coding	- && Q9SKX5.1 RecName: Full=Probable polyamine oxidase 2; Short=AtPAO2; AltName: Full=Amine oxidase 1 && PF03171:2OG-Fe(II) oxygenase superfamily|PF01593:Flavin containing amine oxidoreductase|PF14226:non-haem dioxygenase in morphine synthesis N-terminal	Amino_oxidase
Solyc03g123370.3	4888.44946604696	5344.84067514938	5597.61377515553	1765.343745474	1879.35075568424	1891.63923464869	5276.96797211729	1845.44457860231	1.51572573082643	1.74047708551852e-39	5.39383256786435e-37	-	3	71757853	71761904	+	3035	protein_coding	- && Q9SYH1.1 RecName: Full=Probable GTP diphosphokinase RSH3, chloroplastic; AltName: Full=RelA/SpoT homolog 3; Short=AtRSH3; AltName: Full=ppGpp synthetase RSH3; Flags: Precursor && PF13328:HD domain|PF04607:Region found in RelA / SpoT proteins	-
Solyc11g018777.1	931.659674141761	1233.0599605491	1087.6975309766	95.3143664988832	159.250753161605	82.8679167152752	1084.13905522249	112.477678791921	3.26670975745078	2.05524890314012e-39	6.28440307942831e-37	-	11	9488879	9498673	+	996	protein_coding	- && Q02200.1 RecName: Full=Lignin-forming anionic peroxidase; Flags: Precursor && PF00141:Peroxidase	-
novel.598	385.930221003707	572.898627824353	606.290660785107	1.01398262232854	1.91868377303138	4.09224280075433	521.706503204389	2.34163639870475	7.8070232920737	3.04305153378866e-39	9.18240800320729e-37	-	7	28897452	28909375	-	7166	-	- && - && -	-
Solyc12g009220.2	798.996160671737	1085.09276528321	950.728212261032	186.572802508452	190.909035416623	152.436044328099	944.939046071993	176.639294084391	2.41903254783958	3.67583446241978e-39	1.09477807437238e-36	-	12	2502493	2504654	+	858	protein_coding	- && Q9LMA8.1 RecName: Full=Protein TIFY 10A; AltName: Full=Jasmonate ZIM domain-containing protein 1 && PF06200:tify domain|PF09425:Divergent CCT motif	Zim
Solyc12g009000.1	385.930221003707	479.944876952189	491.478143626466	80.104627163955	74.8286671482239	77.7526132143323	452.451080527454	77.5619691755037	2.54485668265001	5.55729010710046e-38	1.6339145387966e-35	-	12	2301110	2302564	+	1455	protein_coding	- && - && PF13359:DDE superfamily endonuclease	-
Solyc01g099980.3	1315.57984191107	1402.84283204009	1446.23486526149	397.481187952789	402.92359233659	462.42343648524	1388.21917973755	420.942738924873	1.72181970169315	2.06887432483712e-37	5.93068686143622e-35	-	1	89944226	89950506	-	3494	protein_coding	- && - && PF07173:Protein of unknown function (DUF1399)	-
Solyc03g093120.3	320.603490885892	328.183651038454	310.195221797032	56.7830268503985	49.885778098816	45.0146708082977	319.660787907126	50.5611585858374	2.66048594929068	2.88817485854222e-37	8.177100497648e-35	-	3	55712198	55720653	-	3960	protein_coding	- && Q38910.1 RecName: Full=Probable xyloglucan endotransglucosylase/hydrolase protein 23; Short=At-XTH23; Short=XTH-23; Flags: Precursor && PF06955:Xyloglucan endo-transglycosylase (XET) C-terminus|PF00722:Glycosyl hydrolases family 16	-
Solyc08g076970.3	18070.3785772048	26097.2398111908	22490.1607076283	4266.83887475851	5225.53525585097	3884.56147861605	22219.2596986746	4458.97853640851	2.31698666758698	3.85818168377814e-37	1.079020494562e-34	-	8	61032459	61035477	-	1564	protein_coding	- && Q9C5C4.1 RecName: Full=Acetylornithine deacetylase; AltName: Full=N-acetylornithinase; Short=AO; Short=Acetylornithinase; Short=NAO && PF07687:Peptidase dimerisation domain|PF01546:Peptidase family M20/M25/M40	Peptidase_M20
Solyc06g076040.3	2157.79214712229	2356.09303231075	2686.00862510612	618.529399620412	625.490910008231	726.373097133894	2399.96460151305	656.797802254179	1.86963655363482	4.98337629921202e-37	1.37691287554011e-34	-	6	47351873	47356685	-	2334	protein_coding	- && Q9SNC6.1 RecName: Full=U-box domain-containing protein 13; AltName: Full=Plant U-box protein 13 && PF04564:U-box domain|PF00514:Armadillo/beta-catenin-like repeat	U-box
Solyc10g086690.2	306.533118245132	337.668727658062	309.188094453535	40.5593048931418	25.9022309359237	45.0146708082977	317.796646785576	37.1587355457877	3.10087637468841	1.47341829654001e-36	3.97528256406495e-34	-	10	65581571	65584923	+	1413	protein_coding	- && Q9M325.1 RecName: Full=Phosphatidylinositol:ceramide inositolphosphotransferase 1; AltName: Full=Inositol-phosphorylceramide synthase 1; Short=AtIPCS1; Short=IPC synthase 1; AltName: Full=Protein ERH1-like2; AltName: Full=Sphingolipid synthase 1 && PF14360:PAP2 superfamily C-terminal	-
Solyc06g074090.3	3778.9000806613	3473.43505810063	3626.66556393218	1378.00238374449	1219.32353776144	1342.25563864742	3626.3335675647	1313.19385338445	1.46554919354257	1.99533540523894e-36	5.32081707538892e-34	-	6	45936914	45942921	+	1735	protein_coding	- && Q9LDU6.1 RecName: Full=7-dehydrocholesterol reductase; Short=7-DHC reductase; AltName: Full=Protein DWARF 5; AltName: Full=Sterol Delta(7)-reductase && PF01222:Ergosterol biosynthesis ERG4/ERG24 family	-
Solyc01g111980.3	6567.8489433834	6642.39915671182	7476.91339812066	2172.96475965007	2290.90842499947	1830.25559263738	6895.72049940529	2098.04292576231	1.71654328938985	1.56997759507179e-35	4.09139729406606e-33	-	1	98029399	98033033	-	2924	protein_coding	- && Q9SX98.1 RecName: Full=Lysine histidine transporter-like 8; AltName: Full=Amino acid transporter-like protein 1 && PF01490:Transmembrane amino acid transporter protein	Aa_trans
Solyc09g083445.1	1898.49527988542	1174.25248550753	632.475971716026	65.9088704513554	54.6824875313944	34.7840638064118	1235.07457903633	51.7918072630539	4.57519977457985	2.21143856315784e-35	5.69830568189874e-33	-	9	69537868	69539267	+	618	nontranslating_CDS	- && P16231.1 RecName: Full=Wound-induced proteinase inhibitor 1; AltName: Full=Wound-induced proteinase inhibitor I; Flags: Precursor [Solanum peruvianum] && PF00280:Potato inhibitor I family	-
Solyc07g040990.3	3138.69812550671	2873.02970807941	3184.53666013706	1071.77963180127	1099.40580194698	1184.70429081838	3065.42149790773	1118.62990818888	1.45435557919533	4.32206452132867e-35	1.10131006297367e-32	-	7	51606095	51609075	+	2157	protein_coding	- && Q0JLP9.1 RecName: Full=Probable protein phosphatase 2C 6; Short=OsPP2C06 && PF00481:Protein phosphatase 2C	PP2C
Solyc10g085010.2	613.066236490264	640.242671823573	624.418952968051	157.167306460924	149.657334296448	182.104804633568	625.909287093962	162.97648179698	1.94216535048797	7.30320384834194e-35	1.84048762476951e-32	-	10	64475155	64476227	-	756	protein_coding	- && - && PF06521:PAR1 protein	-
Solyc03g119250.3	2973.87376028638	3471.53804277671	3579.33057878783	1141.74443274194	1100.3651438335	1141.73574141046	3341.5807939503	1127.94843932863	1.56690713297103	7.39282287291036e-35	1.84282181461362e-32	-	3	69374126	69377163	-	1932	protein_coding	- && Q9C9T2.1 RecName: Full=Protein SAR DEFICIENT 1 && PF07887:Calmodulin binding protein-like	-
Solyc12g096780.2	243.216441361711	254.200053405507	227.610779630289	14.1957567125996	23.9835471628923	27.6226389050917	241.675758132503	21.9339809268612	3.46118992805889	1.02800819782359e-34	2.53497978502026e-32	-	12	66538374	66541599	+	1422	protein_coding	- && Q8LCU7.1 RecName: Full=Probable trans-2-enoyl-CoA reductase, mitochondrial; Flags: Precursor && PF08240:Alcohol dehydrogenase GroES-like domain|PF00107:Zinc-binding dehydrogenase	ADH_zinc_N
Solyc04g009435.1	918.594328118198	625.066549232199	693.910739669334	118.63596681244	91.1374792189907	130.951769624139	745.857205673244	113.57507188519	2.71639198302661	1.83520025187866e-34	4.47730291237588e-32	-	4	2854903	2862162	+	4176	protein_coding	- && Q9C598.1 RecName: Full=Protein ATAF2; AltName: Full=NAC domain-containing protein 81; Short=ANAC081 && -	-
Solyc12g005340.2	2355.78239071013	2782.92148019313	2917.64791411039	869.997089957891	822.155996743948	765.24940374106	2685.45059500455	819.134163480966	1.71298467765157	2.43385761792214e-34	5.87533228966405e-32	-	12	211547	214276	-	1949	protein_coding	- && Q69VG1.1 RecName: Full=Chitin-inducible gibberellin-responsive protein 1 && PF03514:GRAS domain family	GRAS
Solyc02g036480.1	435.176525246368	391.73366438983	408.893701459724	78.0766619192979	90.178137332475	95.1446451175382	411.934630365307	87.7998147897704	2.2298204674854	6.13026895212862e-34	1.46443185290798e-31	-	2	31317822	31318592	-	771	protein_coding	- && Q9FNH6.1 RecName: Full=NDR1/HIN1-Like protein 3 && PF03168:Late embryogenesis abundant protein	-
Solyc08g082610.3	4243.22237780638	4612.59276011561	4893.63176205122	1525.02986398213	1718.1813187496	1474.23046897175	4583.14896665774	1572.48055056783	1.54315395758036	8.02841460816307e-34	1.89809930112375e-31	-	8	65449378	65452994	-	1851	protein_coding	- && P37707.1 RecName: Full=B2 protein && PF10539:Development and cell death domain	-
Solyc04g011440.3	1173.87108888628	1118.29053345184	1219.63121297469	365.033744038276	293.558617273802	360.117366466381	1170.59761177094	339.569909259486	1.7860676154333	8.95303079878733e-34	2.09510056437336e-31	-	4	3895042	3900191	+	2678	protein_coding	- && P09189.1 RecName: Full=Heat shock cognate 70 kDa protein && PF00012:Hsp70 protein	HSP70
Solyc11g011030.2	984.926084853211	1019.64573660791	921.521519299623	222.062194289951	284.92454029516	208.704382838471	975.364446920249	238.563705807861	2.03055498883208	1.3389990181337e-33	3.10174388715759e-31	-	11	4085805	4089166	+	963	protein_coding	- && - && PF09425:Divergent CCT motif|PF06200:tify domain	Zim
Solyc08g007830.1	265.327026940049	177.370932786679	211.49674213434	9.1258436009569	8.63407697864122	3.06918210056575	218.064900620356	6.94303422672129	4.96599911673968	2.35176122905224e-33	5.39329402658549e-31	-	8	2339145	2339834	-	690	protein_coding	- && Q9LN86.1 RecName: Full=Dehydration-responsive element-binding protein 1F; Short=Protein DREB1F && PF00847:AP2 domain	AP2
Solyc06g074530.1	879.398290047509	1002.57259869262	891.307698994718	288.985047363635	291.63993350077	267.01884274922	924.426195911615	282.547941204542	1.71000829962951	2.48274729470236e-33	5.63731125835735e-31	-	6	46254457	46255758	+	1302	protein_coding	- && Q9ZUY3.1 RecName: Full=Arogenate dehydratase 3, chloroplastic; Short=AtADT3; AltName: Full=Prephenate dehydratase 1; Short=AtPDT1; Flags: Precursor && PF00800:Prephenate dehydratase	-
Solyc01g095630.3	2688.44620100239	2876.82373872725	2882.398457088	1128.56265865167	1131.064084202	1166.28919821498	2815.88946560588	1141.97198035622	1.30212235962821	2.9848336548953e-33	6.71090100075627e-31	-	1	86714902	86717110	-	1407	protein_coding	- && Q9SUP6.1 RecName: Full=Probable WRKY transcription factor 53; AltName: Full=WRKY DNA-binding protein 53 && PF03106:WRKY DNA -binding domain	WRKY
Solyc03g042560.2	1115.57954508884	971.271845847909	1106.83295050304	338.670195857734	343.444395372618	355.002062965438	1064.5614471466	345.705551398597	1.62251891867322	1.78922174761983e-32	3.98371090661802e-30	-	3	6973270	6981897	+	2442	protein_coding	- && P35511.1 RecName: Full=Phenylalanine ammonia-lyase; Short=PAL && PF00221:Aromatic amino acid lyase|PF03145:Seven in absentia protein family	-
Solyc08g081230.1	1282.41396354357	1311.78609649185	1322.35820201137	466.43200627113	432.663190818577	379.555519769964	1305.51942068226	426.21690561989	1.61482721162308	2.95187069540948e-32	6.50915871709862e-30	-	8	64411372	64412763	-	1392	protein_coding	- && Q9FN67.1 RecName: Full=BTB/POZ domain-containing protein At5g41330 && PF02214:BTB/POZ domain	K_tetra
Solyc09g010850.3	1495.47960638936	1581.16227248873	1445.22773791799	535.382824589471	516.125934945442	446.054465282222	1507.28987226536	499.187741605712	1.59417935541094	5.16268027605416e-32	1.12757854067381e-29	-	9	4169021	4172722	+	2244	protein_coding	- && P46573.2 RecName: Full=Protein kinase APK1B, chloroplastic; Flags: Precursor && PF07714:Protein tyrosine kinase	Pkinase_Tyr
Solyc10g086280.2	2633.16973705654	1954.87429130131	2054.53978073359	581.012042594256	527.63803758363	620.99784501447	2214.19460303048	576.549308397452	1.94141187679674	5.66068470178756e-32	1.22468379496315e-29	-	10	65280996	65282752	-	1420	protein_coding	- && Q9SJL2.2 RecName: Full=Heavy metal-associated isoprenylated plant protein 5; Short=AtHIP05; AltName: Full=Farnesylated protein 2; Short=AtFP2; Flags: Precursor && PF00403:Heavy-metal-associated domain	HMA
Solyc03g120260.3	443.216738183945	386.042618418065	386.736899902793	97.3423317435403	82.5034022403495	87.9832202162181	405.332085501601	89.2763180667026	2.18334871999517	1.02195372224109e-31	2.16730235899893e-29	-	3	70194875	70197290	+	1199	protein_coding	- && Q8L828.1 RecName: Full=Coatomer subunit beta'-3; AltName: Full=Beta'-coat protein 3; Short=Beta'-COP 3 && PF00400:WD domain, G-beta repeat	WD40
novel.642	392.965407324087	353.793357911396	401.843810055246	60.8389573397127	75.7880090347396	84.9140381156524	382.86752509691	73.8470014967016	2.37398382799271	1.03011362286174e-31	2.16730235899893e-29	-	8	50633507	50638756	+	3424	-	- && - && -	-
Solyc09g061840.3	1747.74128730585	1549.86151964403	1575.14716522908	591.151868817541	538.190798335303	502.322803792594	1624.24999072632	543.888490315146	1.57832328886503	1.09447283034973e-31	2.28177685621912e-29	-	9	60689221	60695244	-	1840	protein_coding	- && Q56WD9.2 RecName: Full=3-ketoacyl-CoA thiolase 2, peroxisomal; AltName: Full=Acetyl-CoA acyltransferase 2; AltName: Full=Beta-ketothiolase 2; AltName: Full=Peroxisomal 3-oxoacyl-CoA thiolase 2; AltName: Full=Peroxisome defective protein 1; Flags: Precursor && PF00108:Thiolase, N-terminal domain|PF02803:Thiolase, C-terminal domain	Thiolase_N
Solyc11g010500.1	3016.08487820866	3009.61481140177	2924.69780551487	1239.08676448548	1246.18511058388	1314.63299974233	2983.46583170843	1266.63495827056	1.23605571079837	1.35229733203097e-31	2.79389501941138e-29	-	11	3563122	3564096	-	975	protein_coding	- && Q9SJY5.1 RecName: Full=Mitochondrial uncoupling protein 5; Short=AtPUMP5; AltName: Full=Mitochondrial dicarboxylate carrier 1 && PF00153:Mitochondrial carrier protein	Mito_carr
Solyc09g089540.3	1609.04761413264	1128.72411773341	702.974885760806	124.719862546411	94.0155048785378	76.7295525141437	1146.91553920895	98.4883066463642	3.54169565866103	1.79935279593603e-31	3.68433550617865e-29	-	9	69713544	69715543	+	721	protein_coding	- && P05118.1 RecName: Full=Wound-induced proteinase inhibitor 1; AltName: Full=Wound-induced proteinase inhibitor I; Flags: Precursor && PF00280:Potato inhibitor I family	-
Solyc09g015670.3	4222.11681884524	4928.44581154857	5206.84836587875	1481.428611222	1710.50658365748	1529.47574678193	4785.80366542419	1573.80364722047	1.60440639024662	2.07983388133017e-31	4.22095844252609e-29	-	9	10672732	10679300	-	2645	protein_coding	- && O22925.1 RecName: Full=Vacuolar-sorting receptor 2; Short=AtVSR2; AltName: Full=BP80-like protein c; Short=AtBP80c; AltName: Full=Epidermal growth factor receptor-like protein 4; Short=AtELP4; Flags: Precursor && -	-
Solyc02g064680.3	5085.4346830176	8499.57715883116	9709.71471865319	1178.24780714577	1333.48522225681	1085.46740290009	7764.90885350065	1199.06681076756	2.69499220041584	2.13571723272135e-31	4.29635116649111e-29	-	2	36322659	36328948	+	4236	protein_coding	- && O81108.1 RecName: Full=Calcium-transporting ATPase 2, plasma membrane-type; AltName: Full=Ca(2+)-ATPase isoform 2 && PF00690:Cation transporter/ATPase, N-terminus|PF12515:Ca2+-ATPase N terminal autoinhibitory domain|PF12710:haloacid dehalogenase-like hydrolase|PF00689:Cation transporting ATPase, C-terminus|PF00122:E1-E2 ATPase	E1-E2_ATPase
Solyc07g053890.3	432.161445394776	549.185936275331	527.734727992353	100.384279610526	111.28365883582	79.7987346147095	503.027369887487	97.1555576870185	2.37106515078165	2.95767841984377e-31	5.89812514802409e-29	-	7	62424162	62428885	+	1766	protein_coding	- && Q93ZR6.1 RecName: Full=O-acyltransferase WSD1; AltName: Full=Diacylglycerol O-acyltransferase; Short=DGAT; AltName: Full=Long-chain-alcohol O-fatty-acyltransferase; AltName: Full=Wax synthase; Short=WS && PF06974:Protein of unknown function (DUF1298)|PF03007:Wax ester synthase-like Acyl-CoA acyltransferase domain	-
Solyc07g040960.1	2684.4260945336	2453.78932149271	2574.21748997796	1009.92669183923	1029.37384423134	914.616265968593	2570.81096866809	984.638934013053	1.38436309737886	3.27974108756042e-31	6.48399158284681e-29	-	7	51347787	51349286	+	1500	protein_coding	- && - && PF13359:DDE superfamily endonuclease	-
Solyc03g122340.3	4492.46897887128	5537.38773052743	6622.86941083533	1467.2328545094	1507.12610371615	1410.80070556006	5550.90870674468	1461.71988792854	1.92502161335397	5.16439103538075e-31	1.01226478302895e-28	-	3	71702434	71708247	+	4448	protein_coding	- && O24371.1 RecName: Full=Linoleate 13S-lipoxygenase 3-1, chloroplastic; Flags: Precursor && PF00305:Lipoxygenase|PF01477:PLAT/LH2 domain	Lipoxygenase
Solyc02g070060.2	226.13098886936	244.714976785899	267.895873370164	28.3915134251992	32.6176241415335	16.3689712030173	246.247279675141	25.79270292325	3.25056749111495	5.51182265654055e-31	1.07120872019021e-28	-	2	40469178	40474351	-	3045	protein_coding	- && Q93ZA3.1 RecName: Full=Berberine bridge enzyme-like 13; Short=AtBBE-like 13; Flags: Precursor && PF01565:FAD binding domain|PF08031:Berberine and berberine like	FAD_binding_4
Solyc01g107290.3	2975.88381352077	2079.12879501818	2019.2903237112	553.634511791385	471.99620816572	533.014624798252	2358.10097741672	519.548448251786	2.18242660415608	6.002061385738e-31	1.1566829727658e-28	-	1	94776731	94781426	+	1498	protein_coding	- && Q852U6.1 RecName: Full=Probable E3 ubiquitin-protein ligase RHY1A; AltName: Full=RING-H2 finger Y1a; AltName: Full=RING-H2 zinc finger protein RHY1a && PF13639:Ring finger domain	-
Solyc01g006950.3	480.402723020239	488.481445909837	383.715517872302	60.8389573397127	93.0561629920221	67.5220062124465	450.86656226746	73.8057088480604	2.60874751640483	6.43939690139509e-31	1.23062240949745e-28	-	1	1515155	1517487	-	1563	protein_coding	- && Q9ZSD4.1 RecName: Full=Syntaxin-121; Short=AtSYP121; AltName: Full=Syntaxin-related protein At-Syr1 && PF00804:Syntaxin|PF05739:SNARE domain	SNARE
Solyc02g088630.3	940.704913696536	1068.96813502988	1146.11091689942	336.642230613077	326.176241415335	335.563909661855	1051.92798854194	332.794127230089	1.6604635462661	8.61635292226012e-31	1.63304811211728e-28	-	2	51293473	51298711	-	2744	protein_coding	- && Q0WV13.1 RecName: Full=Probable galacturonosyltransferase 13 && -	-
Solyc08g066400.2	563.819932247603	379.403064784339	408.893701459724	58.8109920950556	78.6660346942867	65.4758848120693	450.705566163889	67.6509705338039	2.73433933057235	1.63311233622006e-30	3.06984960709299e-28	-	8	55070907	55072538	-	953	nontranslating_CDS	- && Q852L0.1 RecName: Full=Casein kinase 1-like protein HD16; AltName: Full=Os03g0793500 protein; AltName: Full=Protein EARLY FLOWERING 1; AltName: Full=Protein HEADING DATE 16 && -	-
Solyc04g009860.3	1248.24305855886	1305.14654285813	1258.90917937107	486.711658717701	468.158840619657	508.461167993726	1270.76626026269	487.777222443695	1.3816902453982	4.80939069353312e-30	8.89465780441895e-28	-	4	3170749	3175356	-	1141	protein_coding	- && Q84MB3.1 RecName: Full=1-aminocyclopropane-1-carboxylate oxidase homolog 1 && PF14226:non-haem dioxygenase in morphine synthesis N-terminal|PF03171:2OG-Fe(II) oxygenase superfamily	2OG-FeII_Oxy
Solyc05g050380.3	2713.57186643231	2954.60136700804	3093.89519922234	1162.02408518851	1105.16185326608	1187.77347291894	2920.68947755423	1151.65313712451	1.3427128261193	5.00324757755277e-30	9.17915813568141e-28	-	5	61337580	61343288	+	2610	protein_coding	- && Q9LD40.2 RecName: Full=Putative cyclic nucleotide-gated ion channel 13; AltName: Full=Cyclic nucleotide- and calmodulin-regulated ion channel 13 && PF00520:Ion transport protein	Ion_trans
Solyc08g007820.1	432.161445394776	374.660526474535	387.74402724629	100.384279610526	86.3407697864122	98.213827218104	398.188666371867	94.9796255383474	2.06851711786858	2.08625434561091e-29	3.73781803967929e-27	-	8	2326932	2327666	-	735	protein_coding	- && Q9FJ93.1 RecName: Full=Dehydration-responsive element-binding protein 1D; Short=Protein DREB1D; AltName: Full=C-repeat/dehydration-responsive element-binding factor 4; Short=C-repeat-binding factor 4; Short=CRT/DRE-binding factor 4 && PF00847:AP2 domain	AP2
Solyc02g084850.3	7742.72505888687	4310.96732361206	3886.50441855437	844.647524399677	682.092081312657	692.612094027671	5313.39893368443	739.783899913335	2.84448931682501	7.99828461428124e-29	1.421896597359e-26	TAS14	2	48563116	48564178	-	845	protein_coding	- && P22240.1 RecName: Full=Abscisic acid and environmental stress-inducible protein TAS14; AltName: Full=Dehydrin TAS14 && PF00257:Dehydrin	-
Solyc03g065250.3	2712.56683981512	2779.12744954529	2680.97298838863	1209.68126843795	1152.16960570535	1228.69590092649	2724.22242591634	1196.84892502326	1.1867381179995	9.9659056915974e-29	1.75806242481079e-26	-	3	43244895	43248257	-	2069	protein_coding	- && F4HVY0.1 RecName: Full=Protein ECERIFERUM 1 && PF12076:WAX2 C-terminal domain|PF04116:Fatty acid hydroxylase superfamily	-
novel.41	407.035779964847	460.026216051012	381.701263185308	0	3.83736754606277	0	416.254419733722	1.27912251535426	8.29141022979904	1.6314034146237e-28	2.8559522524859e-26	-	1	8711484	8713710	-	2227	-	- && - && -	-
Solyc03g094160.3	1046.23270850224	886.854663933393	799.659110736504	255.523620826793	229.28271087725	268.041903449409	910.915494390711	250.949411717817	1.86035687604921	1.67177963510813e-28	2.90446381605566e-26	-	3	57489368	57493463	+	2268	protein_coding	- && Q7XJE6.1 RecName: Full=Metacaspase-1; Short=AtMC1; AltName: Full=Metacaspase 1b; Short=AtMCP1b; AltName: Full=Protein LSD ONE LIKE 3 && PF00656:Caspase domain|PF06943:LSD1 zinc finger	Peptidase_C14
Solyc06g011470.3	210.050562994205	225.744823546682	182.290049172931	29.4054960475278	27.8209147089551	21.4842747039602	206.028478571273	26.236895153481	2.97223267654146	3.89455507714148e-28	6.71532568301395e-26	-	6	7558392	7558759	-	368	protein_coding	- && - && -	-
Solyc01g102840.3	842.212305211215	1090.78381125498	1134.02538877746	234.229985757894	290.680591614255	233.257839642997	1022.34050174788	252.722805671715	2.01566317112701	5.23016809265633e-28	8.95100334842444e-26	-	1	91408051	91413209	+	2434	protein_coding	- && Q40392.1 RecName: Full=TMV resistance protein N && PF00931:NB-ARC domain|PF01582:TIR domain	TIR
Solyc04g006970.3	8486.44475561277	8896.0533615308	9687.55791709626	4024.49702802199	3914.11489698402	3865.12332531247	9023.35201141327	3934.57841677283	1.19745014980925	9.53780964241929e-28	1.62022658170075e-25	-	4	663200	675042	-	4197	protein_coding	- && Q8GVE8.1 RecName: Full=Phosphoenolpyruvate carboxylase 4; Short=AtPPC4; Short=PEPC 4; Short=PEPCase 4 && PF00311:Phosphoenolpyruvate carboxylase	-
Solyc09g007910.3	7857.29809324735	8884.67126958727	8829.48542043694	3660.47726660604	3798.03452871562	3685.06464207928	8523.81826109052	3714.52547913365	1.1983178168782	1.67849402230476e-27	2.8303605451114e-25	-	9	1429171	1438830	+	4707	protein_coding	- && P26600.1 RecName: Full=Phenylalanine ammonia-lyase; Short=PAL && PF00221:Aromatic amino acid lyase	-
Solyc03g098790.2	150387.157864296	106591.394035836	87233.3419843237	26813.756464856	23366.6903298627	25013.8341196109	114737.297961485	25064.7603047765	2.19460357057391	1.90139399884125e-27	3.18282252375375e-25	-	3	62495495	62503665	-	1152	protein_coding	- && Q41480.2 RecName: Full=Aspartic protease inhibitor 1; Short=pA1; AltName: Full=STPIA; AltName: Full=STPID; AltName: Full=gCDI-A1; Flags: Precursor && PF00197:Trypsin and protease inhibitor	-
Solyc08g083115.1	616.081316341855	426.828447882382	488.456761595975	99.3702969881973	114.161684495367	109.467494920178	510.455508606737	107.666492134581	2.24448744768729	2.00806795269127e-27	3.31302319129992e-25	-	8	65791600	65794519	+	1128	protein_coding	- && Q9SGU9.1 RecName: Full=Methionine gamma-lyase; Short=AtMGL; AltName: Full=L-methioninase && PF01053:Cys/Met metabolism PLP-dependent enzyme	Cys_Met_Meta_PP
Solyc08g065610.3	6663.32647201713	6234.54086206866	6278.4318593594	3034.84998862933	2805.11567617188	2880.93893173105	6392.0997311484	2906.96819884409	1.13679931036136	2.5924995901056e-27	4.24669950713512e-25	-	8	53811248	53817065	-	1975	protein_coding	- && Q39119.2 RecName: Full=Vacuolar-processing enzyme gamma-isozyme; AltName: Full=Asparaginyl endopeptidase gamma-VPE; AltName: Full=Gamma-VPE; Flags: Precursor && PF01650:Peptidase C13 family	-
Solyc02g071780.3	969.850685595253	834.686742525547	954.75672163502	246.397777225836	196.665086735717	283.387813952237	919.764716585273	242.150225971263	1.92618961806949	5.25686193484832e-27	8.48983202478003e-25	-	2	41696450	41702639	-	1992	protein_coding	- && Q9C7N2.1 RecName: Full=MACPF domain-containing protein CAD1; AltName: Full=Protein CONSTITUTIVELY ACTIVATED CELL DEATH 1; Short=Protein CAD1 && PF01823:MAC/Perforin domain	-
Solyc12g010020.2	1421.10763671678	615.581472612591	646.575754524982	75.0347140523123	54.6824875313944	87.9832202162181	894.421621284783	72.5668072666416	3.62460980626918	6.52630560187899e-27	1.03935948866591e-24	-	12	3151852	3152334	-	384	protein_coding	- && Q10712.1 RecName: Full=Leucine aminopeptidase 1, chloroplastic; AltName: Full=DR57; AltName: Full=Leucyl aminopeptidase 1; Short=LAP 1; AltName: Full=Proline aminopeptidase 1; AltName: Full=Prolyl aminopeptidase 1; Flags: Precursor && -	-
Solyc05g053010.1	765.830282304231	710.432238808675	804.694747453988	208.88042019968	199.543112395264	138.113194525459	760.319089522298	182.178909040134	2.06046677979411	6.8161936078694e-27	1.07803977937427e-24	-	5	64025584	64027656	+	2073	protein_coding	- && Q9M2S4.1 RecName: Full=L-type lectin-domain containing receptor kinase S.4; Short=LecRK-S.4; Flags: Precursor && PF00139:Legume lectin domain|PF00069:Protein kinase domain	Pkinase
Solyc12g010030.2	337.688943378244	180.216455772561	177.254412455447	14.1957567125996	13.4307864112197	12.276728402263	231.719937202084	13.3010905086941	4.12210057036712	8.21928373083001e-27	1.29104680684332e-24	-	12	3165503	3165799	-	198	protein_coding	- && Q10712.1 RecName: Full=Leucine aminopeptidase 1, chloroplastic; AltName: Full=DR57; AltName: Full=Leucyl aminopeptidase 1; Short=LAP 1; AltName: Full=Proline aminopeptidase 1; AltName: Full=Prolyl aminopeptidase 1; Flags: Precursor && -	-
Solyc05g053400.2	1689.44974350842	1644.71228584011	1552.99036367215	638.809052066983	587.117234547603	682.381487025785	1629.05079767356	636.102591213457	1.35702121274123	1.34337895009551e-26	2.09576254847213e-24	-	5	64346892	64348301	-	1410	protein_coding	- && P56725.1 RecName: Full=Zeatin O-xylosyltransferase; AltName: Full=Zeatin O-beta-D-xylosyltransferase && PF00201:UDP-glucoronosyl and UDP-glucosyl transferase	UDPGT
Solyc01g098910.3	454.272030973113	441.056062811795	459.250068634566	134.859688769696	116.080368268399	140.159315925836	451.526054139825	130.366457654644	1.7932275887838	1.3952547137419e-26	2.16198488852993e-24	-	1	89152887	89157371	-	1673	protein_coding	- && B6ZJZ9.1 RecName: Full=Peroxisomal adenine nucleotide carrier 1; Short=GmPNC1 && PF00153:Mitochondrial carrier protein	Mito_carr
Solyc08g008280.3	613.066236490264	580.486689120039	644.561499837988	193.670680864752	205.299163714358	212.796625639225	612.704808482764	203.922156739445	1.58700709148985	1.63606022881431e-26	2.50131794849325e-24	-	8	2699944	2702124	-	1759	protein_coding	- && Q9SUP6.1 RecName: Full=Probable WRKY transcription factor 53; AltName: Full=WRKY DNA-binding protein 53 && PF03106:WRKY DNA -binding domain	WRKY
Solyc03g123390.3	1612.06269398423	1697.82871490992	1553.99749101565	634.753121577669	537.231456448787	637.366816217487	1621.29629996993	603.117131414648	1.42708853899384	1.73232735369092e-26	2.63095782795986e-24	-	3	71763190	71767139	+	2848	protein_coding	- && - && PF12695:Alpha/beta hydrolase family	-
Solyc02g090970.1	331.658783675061	233.332884842369	236.674925721761	38.5313396484847	43.1703848932061	34.7840638064118	267.22219807973	38.8285961160342	2.78107005106134	2.49120279702772e-26	3.75860222001557e-24	-	2	53061908	53062990	+	1083	protein_coding	- && Q40541.1 RecName: Full=Mitogen-activated protein kinase kinase kinase NPK1; AltName: Full=Nicotiana protein kinase 1 && PF00069:Protein kinase domain	Pkinase
Solyc02g089610.2	3729.65377641864	3527.4999948324	3480.63209912513	1473.31675024337	1296.0708886827	1548.91390008551	3579.26195679206	1439.4338463372	1.31433301885331	2.81989481908827e-26	4.22670901216675e-24	-	2	52005578	52006969	-	1392	protein_coding	- && Q96471.1 RecName: Full=S-adenosylmethionine decarboxylase proenzyme; Short=AdoMetDC; Short=SAMDC; Contains: RecName: Full=S-adenosylmethionine decarboxylase alpha chain; Contains: RecName: Full=S-adenosylmethionine decarboxylase beta chain; Flags: Precursor && PF01536:Adenosylmethionine decarboxylase	SAM_decarbox
Solyc01g109110.3	1050.25281497103	1540.37644302442	1493.56985040584	320.41850865582	363.590574989447	349.886759464495	1361.39970280043	344.631947703254	1.9819153584816	2.96135363519559e-26	4.40991707246366e-24	-	1	96057922	96063695	-	4156	protein_coding	- && O80462.2 RecName: Full=Extra-large guanine nucleotide-binding protein 1; AltName: Full=Extra-large GTP-binding protein 1; Short=Extra-large G-protein 1 && PF00503:G-protein alpha subunit	G-alpha
Solyc02g090360.3	823.116799484469	773.982252160052	742.252852157183	161.223236950239	163.088120707668	240.419264544317	779.783967933901	188.243540734074	2.05131808609662	8.30205561996026e-26	1.22832930020999e-23	-	2	52555217	52558328	-	2044	protein_coding	- && P29162.1 RecName: Full=L-ascorbate oxidase homolog; AltName: Full=Pollen-specific protein NTP303; Flags: Precursor && PF07732:Multicopper oxidase|PF07731:Multicopper oxidase|PF00394:Multicopper oxidase	-
Solyc09g083360.3	204.020403291022	145.12167228001	123.876663250113	5.06991311164272	7.67473509212553	7.16142490132008	157.672912940382	6.63535770169611	4.56765121955133	9.94560454062184e-26	1.45275508872663e-23	-	9	69446701	69450206	+	2574	protein_coding	- && Q08112.1 RecName: Full=40S ribosomal protein S15-1 && -	-
Solyc12g098900.2	1351.76080013017	664.903871034555	785.559327927548	113.566053700797	112.243000722336	146.297680126967	934.074666364091	124.035578183367	2.91307243893606	1.38565791607118e-25	2.01122107526964e-23	-	12	67243436	67245543	+	1129	protein_coding	- && - && -	-
Solyc10g009550.3	1011.05677690034	920.052432102023	782.537945897057	239.299898869536	269.575070110909	293.618420954123	904.549051633139	267.497796644856	1.75774362688002	2.09050366918803e-25	3.01518997770372e-23	-	10	3661106	3663184	-	1445	protein_coding	- && Q9FL62.1 RecName: Full=Probable WRKY transcription factor 30; AltName: Full=WRKY DNA-binding protein 30 && PF03106:WRKY DNA -binding domain	WRKY
Solyc04g081290.3	374.874928214538	406.909786981204	333.359150697459	83.1465750309406	101.690239970663	90.0293416165953	371.714621964401	91.6220522060664	2.01970131845368	2.56411903430946e-25	3.67518386336368e-23	-	4	65417827	65421013	+	1146	protein_coding	- && Q8RUN2.1 RecName: Full=Cytokinin riboside 5'-monophosphate phosphoribohydrolase LOG1; AltName: Full=Protein LONELY GUY 1 && PF03641:Possible lysine decarboxylase	-
Solyc02g077470.3	900.50384900865	716.123284780441	640.532990464	196.712628731738	174.600223345856	140.159315925836	752.386708084364	170.49072266781	2.14147513697077	2.58631199024467e-25	3.68396850138391e-23	-	2	42965223	42973203	-	1000	protein_coding	- && Q9P7W0.1 RecName: Full=OPA3-like protein && PF07047:Optic atrophy 3 protein (OPA3)	-
Solyc10g045420.2	723.619164381951	681.028501287889	729.160196691724	241.327864114194	262.859676905299	269.064964149597	711.269287453855	257.750835056363	1.46420871026798	3.30667453106341e-25	4.68098561857267e-23	-	10	33322744	33326726	+	2514	protein_coding	- && - && PF10250:GDP-fucose protein O-fucosyltransferase	-
Solyc02g064980.1	189.950030650262	156.50376422354	143.012082776554	4.05593048931418	13.4307864112197	13.2997891024516	163.155292550119	10.2621686676618	3.98629699428463	4.1859606006662e-25	5.88936407699865e-23	-	2	36673056	36674135	-	1080	protein_coding	- && Q9FZ36.1 RecName: Full=Mitogen-activated protein kinase kinase kinase 2; AltName: Full=Arabidopsis NPK1-related protein kinase 2 && PF00069:Protein kinase domain	Pkinase
Solyc02g083850.3	220.100829166177	210.568700955308	253.796090561208	33.461426536842	44.1297267797218	26.5995782049032	228.155206894231	34.730243840489	2.71169709723756	5.64741588281497e-25	7.89708466101194e-23	-	2	47667279	47673792	-	3464	protein_coding	- && Q9FKW4.1 RecName: Full=Calcium-dependent protein kinase 28 && PF13499:EF-hand domain pair|PF00069:Protein kinase domain	Pkinase
Solyc02g079520.2	688.44323278005	449.592631769442	429.036248329661	102.412244855183	95.9341886515691	77.7526132143323	522.357370959718	92.0330155736948	2.50423422049253	2.94404261428693e-24	4.09186238020862e-22	-	2	44610436	44611094	-	659	protein_coding	- && Q9ZPX9.2 RecName: Full=Calcium-binding protein KIC; AltName: Full=KCBP-interacting calcium-binding protein && PF13833:EF-hand domain pair	-
Solyc07g040710.3	173.869604775108	147.967195265892	175.240157768453	9.1258436009569	15.3494701842511	22.5073354041488	165.692319269818	15.6608830631189	3.40431217845377	5.22381025203958e-24	7.21672533192914e-22	-	7	49539060	49541243	+	1590	protein_coding	- && O64851.1 RecName: Full=IQ domain-containing protein IQM4; AltName: Full=IQ motif-containing protein 4 && -	-
Solyc02g069490.3	20326.6633328124	17449.6954570937	18419.351985214	8696.92895171193	8544.85818319526	8554.83357497693	18731.9035917067	8598.87356996137	1.12326860228903	5.52379284294929e-24	7.58545756091952e-22	-	2	39925287	39928562	-	2148	protein_coding	- && Q39085.2 RecName: Full=Delta(24)-sterol reductase; AltName: Full=Cell elongation protein DIMINUTO; AltName: Full=Cell elongation protein Dwarf1; AltName: Full=Protein CABBAGE1; AltName: Full=Protein ENHANCED VERY-LOW-FLUENCE RESPONSE 1 && PF01565:FAD binding domain	FAD_binding_4
Solyc07g041620.1	680.403019842473	605.147888331021	639.525863120504	162.237219572567	221.607975785125	170.851136931493	641.692257097999	184.898777429728	1.79381259101804	6.35153006488623e-24	8.67021660583547e-22	-	7	53710569	53710733	+	165	protein_coding	- && - && -	-
Solyc08g016440.3	279.397399580809	337.668727658062	256.817472591698	65.9088704513554	64.2759063965513	57.2913992105606	291.294533276856	62.4920586861558	2.22083413146188	7.28879364414988e-24	9.89076358824197e-22	-	8	7578273	7580889	+	989	nontranslating_CDS	- && - && -	-
Solyc03g117600.3	678.392966608079	721.814330752206	703.982013104302	226.118124779265	268.615728224394	258.834357147712	701.396436821529	251.18940338379	1.48113206316851	7.99622889764516e-24	1.07869127829233e-21	-	3	68199927	68210868	+	7274	protein_coding	- && P09189.1 RecName: Full=Heat shock cognate 70 kDa protein && -	-
Solyc02g090350.3	810.051453460906	896.339740553002	904.400354460177	303.180804076235	345.363079145649	330.448606160912	870.263849491361	326.330829794265	1.41488588957451	8.96180902523977e-24	1.20187816594049e-21	-	2	52540466	52551920	-	3143	protein_coding	- && Q8VWZ7.1 RecName: Full=Geraniol 8-hydroxylase; AltName: Full=Cytochrome P450 76B6; AltName: Full=Geraniol 10-hydroxylase; Short=CrG10H && PF00067:Cytochrome P450	p450
Solyc06g005100.3	807.036373609314	711.380746470636	708.01052247829	276.817255895693	224.486001444672	228.142536142054	742.142547519413	243.148597827473	1.61013449498518	1.44371258018838e-23	1.91379541048903e-21	-	6	118535	125032	+	1650	protein_coding	- && Q9NCL8.1 RecName: Full=Phosphatidylinositol transfer protein 1; Short=PtdIns transfer protein 1; AltName: Full=DdPITP1 && PF02121:Phosphatidylinositol transfer protein	IP_trans
Solyc10g049630.2	950.755179868507	845.120326807116	771.459545118592	296.082925719935	312.745455004115	275.203328350729	855.778350598072	294.67723635826	1.53772846950645	1.63360833413895e-23	2.15307700728785e-21	-	10	46215750	46218841	-	1599	protein_coding	- && O81760.1 RecName: Full=Probable protein phosphatase 2C 63; Short=AtPP2C63 && PF00481:Protein phosphatase 2C	PP2C
Solyc08g068770.2	962.815499274873	880.215110299667	777.502309179573	241.327864114194	279.168488976066	307.941270756763	873.510972918038	276.145874615674	1.66145046454467	1.99399906958048e-23	2.61305032358224e-21	-	8	57962612	57963926	-	773	protein_coding	- && Q9SMB8.1 RecName: Full=Tyramine N-feruloyltransferase 4/11; AltName: Full=Hydroxycinnamoyl-CoA: tyramine N-hydroxycinnamoyltransferase && PF00583:Acetyltransferase (GNAT) family	Acetyltransf_1
Solyc03g093080.3	231.156121955345	216.259746927073	212.503869477837	37.5173570261561	41.2517011201747	21.4842747039602	219.973246120085	33.4177776167637	2.7150974317718	2.20797383227658e-23	2.87701499406812e-21	-	3	55695515	55696772	-	1077	protein_coding	- && Q38910.1 RecName: Full=Probable xyloglucan endotransglucosylase/hydrolase protein 23; Short=At-XTH23; Short=XTH-23; Flags: Precursor && PF06955:Xyloglucan endo-transglycosylase (XET) C-terminus|PF00722:Glycosyl hydrolases family 16	-
Solyc01g097520.3	2850.25548637113	2591.32293247704	2449.33369938435	1169.12196354481	1129.14540042897	1065.00618889631	2630.30403941084	1121.09118429003	1.2302818109682	2.35748507932923e-23	3.05447487707668e-21	-	1	88219535	88222116	+	1599	protein_coding	- && Q9ZVJ6.1 RecName: Full=Annexin D4; AltName: Full=AnnAt4 && PF00191:Annexin	-
Solyc10g086500.1	1535.68067107725	1491.05404460245	1229.70248640966	524.229015743857	532.434747016209	476.74628628788	1418.81240069646	511.136683015982	1.47280792315892	2.94115623068991e-23	3.76813049376602e-21	DET2	10	65427777	65428550	+	774	protein_coding	- && Q5K2N1.1 RecName: Full=Steroid 5-alpha-reductase DET2; Short=LeDET2 && PF02544:3-oxo-5-alpha-steroid 4-dehydrogenase	-
Solyc08g076390.3	734.674457171119	1020.59424426987	953.749594291523	264.64946442775	276.290463316519	229.165596842243	903.006098577505	256.701841528837	1.81443358035979	3.45437743813789e-23	4.40106876604534e-21	-	8	60520299	60526570	+	3404	protein_coding	- && Q336N8.1 RecName: Full=Lysine-specific demethylase JMJ706; AltName: Full=Jumonji domain-containing protein 706; AltName: Full=Lysine-specific histone demethylase JMJ706; AltName: Full=Protein JUMONJI 706 && PF02375:jmjN domain|PF02373:JmjC domain, hydroxylase|PF02928:C5HC2 zinc finger	JmjC
Solyc08g008370.3	4701.51451524828	3967.60754998223	3506.81741005605	1476.35869811036	1468.75242825552	1281.89505733629	4058.64649176219	1409.00206123406	1.52625598685926	3.47961119526491e-23	4.40872505751437e-21	-	8	2790473	2793594	-	1598	protein_coding	- && P37707.1 RecName: Full=B2 protein && PF10539:Development and cell death domain	-
Solyc10g085225.1	1958.79687691725	2137.93627005975	2249.92248537198	924.752151563632	896.984663892172	956.561754676325	2115.55187744966	926.099523377376	1.19190174962048	6.7815734665831e-23	8.49846034476231e-21	-	10	64617961	64621072	+	1807	protein_coding	- && Q9FZP1.2 RecName: Full=Heparanase-like protein 3; Flags: Precursor && PF03662:Glycosyl hydrolase family 79, N-terminal domain	-
Solyc01g079200.3	149.748965962376	196.341086025896	169.197393707472	18.2516872019138	13.4307864112197	26.5995782049032	171.762481898581	19.4273506060122	3.14993738848809	7.59729296928962e-23	9.46895215569124e-21	-	1	78143255	78146506	-	1296	protein_coding	- && Q9XHM5.1 RecName: Full=Gibberellin 2-beta-dioxygenase 2; AltName: Full=GA 2-oxidase 2; AltName: Full=Gibberellin 2-beta-hydroxylase 2; AltName: Full=Gibberellin 2-oxidase 2 && PF14226:non-haem dioxygenase in morphine synthesis N-terminal|PF03171:2OG-Fe(II) oxygenase superfamily	2OG-FeII_Oxy
Solyc04g005380.3	336.683916761046	287.397821574137	359.544461628378	53.7410789834128	71.9506414886769	82.8679167152752	327.875399987854	69.519879062455	2.23728364379701	8.64557119282825e-23	1.07172369818989e-20	-	4	270777	277047	+	3173	protein_coding	- && Q9LMX5.1 RecName: Full=Ninja-family protein AFP2; AltName: Full=ABI five-binding protein 2; Short=ABI5-binding protein 2 && PF16135:TPL-binding domain in jasmonate signalling|PF16136:Putative nuclear localisation signal|PF07897:Ethylene-responsive binding factor-associated repression	-
Solyc03g095770.3	1253.26819164485	1287.12489728087	1170.28197314335	527.270963610843	552.580926633038	537.106867599006	1236.89168735636	538.986252614296	1.19837855268561	1.43369081490599e-22	1.75822628118925e-20	WRKY70	3	58401678	58404280	+	1416	protein_coding	- && Q9LY00.1 RecName: Full=Probable WRKY transcription factor 70; AltName: Full=WRKY DNA-binding protein 70 && PF03106:WRKY DNA -binding domain	WRKY
novel.50	1380.90657202889	1135.36367136714	1084.67614894611	448.180319069217	390.452147811886	384.670823270907	1200.31546411405	407.767763384003	1.55764036796545	1.4452399922284e-22	1.76296216711563e-20	-	1	18484354	18486909	-	2556	-	- && - && -	-
Solyc06g066370.3	2715.58191966671	2620.72666999782	2796.79263289077	1237.05879924082	1233.71366605918	1346.34788144818	2711.03374085177	1272.37344891606	1.09137112561275	1.88850112447875e-22	2.27942085724585e-20	-	6	41788776	41791917	+	2026	protein_coding	- && Q6IEQ7.1 RecName: Full=WRKY transcription factor WRKY24; Short=OsWRKY24 && PF03106:WRKY DNA -binding domain	WRKY
Solyc02g086180.3	16192.9888562805	14631.679193408	13827.8584262118	7095.85039105515	6497.62259737078	6607.94906251806	14884.1754919668	6733.80735031466	1.14429468701477	2.13130668522584e-22	2.55901864985781e-20	-	2	49563327	49565967	+	1347	protein_coding	- && Q9ZT29.1 RecName: Full=Delta(7)-sterol-C5(6)-desaturase; AltName: Full=Delta(7)-sterol-C5-desaturase; AltName: Full=Delta-7-C-5 sterol desaturase && PF04116:Fatty acid hydroxylase superfamily	-
Solyc07g054830.3	851.257544765989	949.456169622809	903.39322711668	379.229500750876	324.257557642304	338.633091762421	901.368980501826	347.3733833852	1.37605889198161	2.38102130367308e-22	2.84395633110077e-20	-	7	63121775	63138309	-	3146	protein_coding	- && Q9C5E5.1 RecName: Full=Diacylglycerol kinase 5; Short=AtDGK5; Short=DAG kinase 5; AltName: Full=Diglyceride kinase 5; Short=DGK 5 && PF00609:Diacylglycerol kinase accessory domain|PF00781:Diacylglycerol kinase catalytic domain	-
Solyc07g042170.3	2172.86754638025	1886.58173964013	1544.93334492418	656.046756646568	584.239208888056	592.35214540919	1868.12754364818	610.879370314605	1.61272717728369	2.5326353336974e-22	3.00937440972448e-20	-	7	55305593	55306887	+	1145	protein_coding	- && Q8H395.1 RecName: Full=Protein TIFY 10b; Short=OsTIFY10b; AltName: Full=Jasmonate ZIM domain-containing protein 7; Short=OsJAZ7; AltName: Full=OsJAZ6 && PF06200:tify domain|PF09425:Divergent CCT motif	Zim
Solyc01g058260.3	4390.96129053436	4813.67638445131	4725.44149568725	2319.99223988771	2275.55895481522	2253.80272251545	4643.35972355764	2283.11797240613	1.02419195618587	2.62565012007869e-22	3.10381619607034e-20	-	1	65866151	65871282	-	2447	protein_coding	- && Q56XM9.1 RecName: Full=Nuclear poly(A) polymerase 3; Short=PAP(III); Short=Poly(A) polymerase III; AltName: Full=Polynucleotide adenylyltransferase 3 && PF04928:Poly(A) polymerase central domain	-
Solyc10g079640.2	815.076586546892	1116.39351812792	1215.60270360071	244.369811981179	306.989403685021	220.981111240734	1049.02426942517	257.446775635645	2.0260837628486	3.64611184031586e-22	4.28801450430583e-20	-	10	61262269	61273033	-	1567	protein_coding	- && Q8VYX0.2 RecName: Full=IAA-amino acid hydrolase ILR1-like 6; AltName: Full=Protein gr1; Flags: Precursor && PF01546:Peptidase family M20/M25/M40	Peptidase_M20
Solyc10g085030.1	3432.16589772828	1860.02352510522	1735.28041284508	401.537118442104	319.460848209725	442.985283181656	2342.4899452262	387.994416611162	2.5941463962481	3.66591335886997e-22	4.28930566627372e-20	-	10	64482904	64483503	+	600	protein_coding	- && - && PF04832:SOUL heme-binding protein	-
Solyc06g074670.3	1956.78682368286	2122.76014746838	1841.02878391225	904.472499117061	811.603235992275	831.748349253318	1973.52525168783	849.274694787552	1.21667431952269	7.6371768638899e-22	8.84562510199935e-20	-	6	46350099	46354335	-	1825	protein_coding	- && Q9SGE0.1 RecName: Full=UDP-D-apiose/UDP-D-xylose synthase 2 && PF01370:NAD dependent epimerase/dehydratase family	Epimerase
Solyc11g069700.2	1905.5304662058	1774.65783552875	1828.94325579029	682.41030482711	460.484105527532	620.99784501447	1836.37718584161	587.964085123037	1.64350020590722	1.32144040507148e-21	1.52284385977408e-19	-	11	54602015	54604909	+	1857	protein_coding	- && P17786.1 RecName: Full=Elongation factor 1-alpha; Short=EF-1-alpha && PF03143:Elongation factor Tu C-terminal domain|PF00009:Elongation factor Tu GTP binding domain|PF03144:Elongation factor Tu domain 2	GTP_EFTU
Solyc07g007590.1	805.02632037492	913.412878468297	1111.86858722053	311.292665054863	312.745455004115	291.572299553746	943.435928687915	305.203473204242	1.62797197842819	1.47301104028856e-21	1.68902810934688e-19	-	7	2240056	2241189	-	1134	protein_coding	- && Q9LMR3.1 RecName: Full=Arogenate dehydrogenase 2, chloroplastic; AltName: Full=TyrAAT2; Flags: Precursor && PF02153:Prephenate dehydrogenase	-
Solyc03g122360.3	1618.09285368742	1651.35183947384	1885.34238702611	723.983592342581	721.4250986598	766.272464441249	1718.26236006246	737.227051814543	1.22079206221463	1.87004134301975e-21	2.13361483181452e-19	-	3	71711639	71717818	+	3305	protein_coding	- && Q9SBQ9.1 RecName: Full=Flavonoid 3'-monooxygenase; AltName: Full=Cytochrome P450 75B2; AltName: Full=Flavonoid 3'-hydroxylase [Petunia x hybrida] && PF00067:Cytochrome P450	p450
Solyc07g063940.2	933.669727376156	694.307608555341	772.466672462089	253.495655582136	215.851924466031	268.041903449409	800.148002797862	245.796494499192	1.70319092026815	3.4860882068459e-21	3.9577455865147e-19	-	7	66395286	66398607	-	2278	protein_coding	- && Q69VG1.1 RecName: Full=Chitin-inducible gibberellin-responsive protein 1 && PF03514:GRAS domain family	GRAS
Solyc01g095320.3	2730.65731892467	3554.0582093673	3882.47590918038	1008.9127092169	1226.99827285357	1037.38354999122	3389.06381249078	1091.0981773539	1.6349761987108	3.87058894339537e-21	4.37262148960029e-19	-	1	86504563	86509039	+	4039	protein_coding	- && O82345.1 RecName: Full=BAG family molecular chaperone regulator 6; AltName: Full=Bcl-2-associated athanogene 6; AltName: Full=CaM-binding protein 1; Contains: RecName: Full=Cleaved BAG6 && PF02179:BAG domain	-
Solyc03g121960.3	3389.954779806	3354.87160035552	3822.04826857057	1687.2670835547	1533.02833465208	1598.02081369457	3522.29154957736	1606.10541063378	1.13297863884669	3.93420189028452e-21	4.42269862499484e-19	-	3	71440057	71446985	-	2446	protein_coding	- && Q9FNA9.1 RecName: Full=Phospholipid:diacylglycerol acyltransferase 1; Short=AtPDAT && PF02450:Lecithin:cholesterol acyltransferase	-
novel.29	936.684807227747	1298.5069892244	1553.99749101565	321.432491278149	328.094925188366	352.955941565061	1263.0630958226	334.161119343859	1.91839414672781	7.25558538473587e-21	8.03827727672211e-19	-	1	78957458	78962916	+	5459	-	- && Q99315.3 RecName: Full=Transposon Ty3-G Gag-Pol polyprotein; AltName: Full=Gag3-Pol3; AltName: Full=Transposon Ty3-1 TYA-TYB polyprotein; Contains: RecName: Full=Capsid protein; Short=CA; AltName: Full=p24; Contains: RecName: Full=Spacer peptide p3; Contains: RecName: Full=Nucleocapsid protein p11; Short=NC; Contains: RecName: Full=Ty3 protease; Short=PR; AltName: Full=p16; Contains: RecName…	rve
novel.175	91.457422164941	264.633637687077	338.394787414944	9.1258436009569	8.63407697864122	8.18448560150866	231.49528242232	8.64813539370226	4.74247274806458	8.03383373225145e-21	8.81530664984318e-19	-	11	13456118	13464612	+	8495	-	- && Q8I7P9.1 RecName: Full=Retrovirus-related Pol polyprotein from transposon opus; Includes: RecName: Full=Protease; Includes: RecName: Full=Reverse transcriptase; Includes: RecName: Full=Endonuclease && PF00665:Integrase core domain	rve
novel.597	411.055886433636	436.31352450199	400.836682711749	0	0	0	416.068697882458	0	11.1458053535552	8.80330125062126e-21	9.61362417049987e-19	-	7	28624507	28638376	-	5481	-	- && - && -	-
novel.552	232.161148572542	253.251545743547	229.625034317283	45.6292180047845	59.4791969639729	33.7610031062232	238.345909544457	46.2898060249935	2.36105162515691	8.94394578605387e-21	9.7209245834869e-19	-	7	19803014	19807601	+	1166	-	- && - && -	-
Solyc03g111100.1	307.538144862329	178.31944044864	214.51812416483	36.5033744038276	30.6989403685021	35.8071245066004	233.458569825266	34.3364797596434	2.76597047523345	9.04266830380132e-21	9.7818637835413e-19	-	3	63251006	63251938	-	933	protein_coding	- && - && -	-
Solyc08g077440.3	4579.90629456743	4798.50026185993	5089.01446668961	2341.28587495661	2469.34601589139	2381.68531003902	4822.47367437233	2397.43906696234	1.0082342710583	9.82838390678136e-21	1.05818933396346e-18	-	8	61447246	61457247	-	3137	protein_coding	- && O04979.2 RecName: Full=Lon protease homolog 2, peroxisomal && PF02190:ATP-dependent protease La (LON) substrate-binding domain|PF00004:ATPase family associated with various cellular activities (AAA)|PF05362:Lon protease (S16) C-terminal proteolytic domain	AAA
Solyc02g091500.1	875.378183578721	752.166575934953	703.982013104302	298.110890964592	259.981651245752	246.557628745449	777.175590872659	268.216723651931	1.53486901713789	1.08849881931443e-20	1.16647399174476e-18	-	2	53417352	53417822	+	471	protein_coding	- && - && PF13499:EF-hand domain pair	-
Solyc11g068620.2	357.789475722187	364.226942192966	326.309259292981	114.580036323126	114.161684495367	110.490555620367	349.441892402711	113.07742547962	1.62780056860849	1.17777089364205e-20	1.25627069320434e-18	-	11	53561258	53563807	-	1090	protein_coding	- && Q9FMR3.1 RecName: Full=NAC domain-containing protein 90; Short=ANAC090 && PF02365:No apical meristem (NAM) protein	NAM
Solyc01g067120.3	680.403019842473	534.958321345919	458.24294129107	153.11137597161	155.413385615542	152.436044328099	557.86809415982	153.65360197175	1.86010815453754	1.28002899371331e-20	1.35902337559386e-18	-	1	75298436	75300535	-	809	protein_coding	- && Q94AH6.1 RecName: Full=Cullin-1 && PF00888:Cullin family	Cullin
Solyc10g083970.1	3959.80487175679	3401.3484757916	3688.10033188549	1661.91751799648	1421.74467581625	1656.33527360532	3683.08455981129	1579.99915580602	1.22108720598312	1.48970112889716e-20	1.56712458665131e-18	-	10	63789458	63790630	-	1173	protein_coding	- && P43282.1 RecName: Full=S-adenosylmethionine synthase 3; Short=AdoMet synthase 3; AltName: Full=Methionine adenosyltransferase 3; Short=MAT 3 && PF02773:S-adenosylmethionine synthetase, C-terminal domain|PF00438:S-adenosylmethionine synthetase, N-terminal domain|PF02772:S-adenosylmethionine synthetase, central domain	-
Solyc02g093430.3	1180.90627520666	1388.61521711068	1343.50787622481	562.760355392342	563.133687384711	558.591142302966	1304.34312284738	561.49506169334	1.21607619672235	1.56593647693233e-20	1.63980005595841e-18	-	2	54930572	54939926	-	2472	protein_coding	- && - && PF04724:Glycosyltransferase family 17	-
Solyc07g056000.3	701.508578803613	551.082951599253	628.447462342038	195.698646109409	227.364027104219	210.750504238848	627.012997581635	211.271059150825	1.5686908408668	1.61500704854901e-20	1.68349802928974e-18	-	7	64022163	64033504	+	1964	protein_coding	- && Q38911.1 RecName: Full=Xyloglucan endotransglucosylase/hydrolase protein 15; Short=At-XTH15; Short=XTH-15; Flags: Precursor && PF00722:Glycosyl hydrolases family 16|PF06955:Xyloglucan endo-transglycosylase (XET) C-terminus	-
Solyc02g068680.1	203.015376673825	184.010486420405	153.083356211522	21.2936350688994	30.6989403685021	33.7610031062232	180.036406435251	28.5845261812083	2.65451125898799	1.62489897844914e-20	1.68614517071376e-18	-	2	39192315	39193700	+	1386	protein_coding	- && - && -	-
Solyc06g050800.3	724.624190999148	796.746436047113	766.423908401107	270.733360161721	307.948745571537	231.21171824262	762.598178482456	269.964607991959	1.49744434449314	2.3211372009099e-20	2.39777655083184e-18	-	6	33673939	33676220	+	1830	protein_coding	- && Q5RE87.1 RecName: Full=Sodium-coupled neutral amino acid transporter 4; AltName: Full=Amino acid transporter A3; AltName: Full=Na(+)-coupled neutral amino acid transporter 4; AltName: Full=Solute carrier family 38 member 4; AltName: Full=System A amino acid transporter 3 && PF01490:Transmembrane amino acid transporter protein	Aa_trans
Solyc04g079760.3	168.844471689122	141.327641632166	129.919427311094	2.02796524465709	10.5527607516726	15.3459105028287	146.697180210794	9.30887883305281	3.97755344369466	2.73034825022528e-20	2.80785096064648e-18	-	4	64191831	64194198	+	1407	protein_coding	- && - && PF03350:Uncharacterized protein family, UPF0114	-
Solyc08g068680.3	422.111179222805	288.346329236098	327.316386636478	89.2304707649119	80.5847184673181	73.660370413578	345.92463169846	81.158519881936	2.09117959662754	2.7955182281768e-20	2.8620365860169e-18	-	8	57876464	57878575	-	1633	protein_coding	- && P54772.1 RecName: Full=Histidine decarboxylase; Short=HDC; AltName: Full=TOM92 && PF00282:Pyridoxal-dependent decarboxylase conserved domain	-
Solyc12g099260.2	2408.04377480438	2285.90346532564	2528.89675952061	1203.59737270398	1176.15315286824	1171.40450171593	2407.61466655021	1183.71834242938	1.02422200364864	3.64403274453989e-20	3.66528960221637e-18	-	12	67439261	67445854	-	2360	protein_coding	- && Q9C522.1 RecName: Full=ATP-citrate synthase beta chain protein 1; Short=ATP-citrate synthase B-1; AltName: Full=ATP-citrate lyase B-1; AltName: Full=Citrate cleavage enzyme B-1 && PF00549:CoA-ligase|PF00285:Citrate synthase	Citrate_synt
Solyc08g078870.2	2655.28032263488	2052.57058048328	2003.17628621525	778.738653948322	823.115338630463	865.509352359541	2237.00906311113	822.454448312776	1.44352236820789	4.75427130472966e-20	4.74042190571153e-18	-	8	62683148	62683588	+	327	protein_coding	- && P14009.1 RecName: Full=14 kDa proline-rich protein DC2.15; Flags: Precursor && PF14547:Hydrophobic seed protein	-
Solyc10g008400.2	4158.80014196182	4228.44715702146	3422.21871320232	1730.86833631483	1702.83184856535	1668.61200200758	3936.48867072853	1700.77072896259	1.2107591863224	5.24696790627859e-20	5.18658254287444e-18	-	10	2523186	2528910	+	1299	protein_coding	- && Q6R567.1 RecName: Full=E3 ubiquitin-protein ligase RMA1H1; AltName: Full=Protein RING membrane-anchor 1 homolog 1 && PF00097:Zinc finger, C3HC4 type (RING finger)	zf-C3HC4
Solyc03g117870.3	2929.6525891297	2973.57152024726	3210.72197106798	1556.46332527432	1485.06124032629	1523.3373825808	3037.98202681498	1521.6206493938	0.997527431141553	8.79989578246284e-20	8.66128798194079e-18	-	3	68362526	68368800	-	2209	protein_coding	- && P31684.1 RecName: Full=4-coumarate--CoA ligase 1; Short=4CL 1; AltName: Full=4-coumaroyl-CoA synthase 1 && PF00501:AMP-binding enzyme|PF01485:IBR domain, a half RING-finger domain|PF13193:AMP-binding enzyme C-terminal domain	AMP-binding
Solyc02g082550.3	1850.25400225996	1686.44662296639	1650.68171599135	538.424772456457	521.881986264536	727.396157834082	1729.12744707257	595.900972185025	1.53721677050596	1.02543811157503e-19	1.00069668990427e-17	-	2	46778441	46784955	+	5460	protein_coding	- && Q45FA5.1 RecName: Full=Serine/threonine-protein kinase SRPK; Short=PSRPK && -	-
Solyc06g076080.2	541.709346669266	465.717262022777	343.430424132428	113.566053700797	116.080368268399	99.2368879182926	450.285677608157	109.627769962496	2.03785596095148	1.14467440533714e-19	1.11232280244053e-17	-	6	47376773	47379915	-	641	protein_coding	- && - && -	-
Solyc02g090110.3	298.492905307555	314.904543771002	332.352023353963	103.426227477512	101.690239970663	102.306070018858	315.249824144173	102.474179155678	1.62129350839853	1.73339054363612e-19	1.67024560240366e-17	-	2	52367015	52373159	-	2622	protein_coding	- && Q8RY67.2 RecName: Full=Wall-associated receptor kinase-like 14; Flags: Precursor && PF00069:Protein kinase domain	Pkinase
Solyc03g079880.3	233.16617518974	179.2679481106	164.161756989988	31.4334612921849	31.6582822550178	39.8993673073547	192.198626763443	34.3303702848525	2.48604301322463	1.82632739919849e-19	1.75243373413469e-17	-	3	53115021	53115694	+	576	protein_coding	- && - && PF14368:Probable lipid transfer	-
Solyc11g056650.2	1234.1726859181	1344.03535699852	1404.94264417811	620.557364865069	607.263414164433	571.890931405418	1327.71689569825	599.903903478307	1.14609040635872	2.18442411523612e-19	2.08730825977958e-17	-	11	47534739	47538679	-	2729	protein_coding	- && Q66GR3.1 RecName: Full=Transcription factor bHLH130; AltName: Full=Basic helix-loop-helix protein 130; Short=AtbHLH130; Short=bHLH 130; AltName: Full=Transcription factor EN 69; AltName: Full=bHLH transcription factor bHLH130 && PF00010:Helix-loop-helix DNA-binding domain	HLH
Solyc06g066600.3	431.156418777579	356.638880897279	453.207304573585	114.580036323126	106.486949403242	139.136255225647	413.667534749481	120.067746984005	1.78523493052059	2.23119797286968e-19	2.12315614571869e-17	-	6	41958871	41965288	-	1476	protein_coding	- && Q2V4B9.2 RecName: Full=Probable plastidic glucose transporter 3 && PF00083:Sugar (and other) transporter	Sugar_tr
Solyc01g008560.3	984.926084853211	957.044230918496	963.820867726491	447.166336446888	410.598327428716	456.285072284108	968.597061166066	438.016578719904	1.14522146981309	2.26031682300698e-19	2.14197709512475e-17	-	1	2590640	2598580	-	2036	protein_coding	- && Q56YN3.2 RecName: Full=NAD(H) kinase 1; Short=AtNADK-1 && PF01513:ATP-NAD kinase	NAD_kinase
Solyc08g016310.3	1361.81106630214	1841.05337186601	1801.75081751588	634.753121577669	600.548020958823	558.591142302966	1668.20508522801	597.964094946486	1.48021879258535	2.3632766394142e-19	2.23033017167432e-17	-	8	7194776	7199917	-	3746	protein_coding	- && - && PF13855:Leucine rich repeat	-
Solyc10g081980.2	420.10112598841	508.400106811015	287.031292896604	80.104627163955	82.5034022403495	90.0293416165953	405.177508565343	84.2124570069666	2.26707720005546	2.58775295987342e-19	2.43216961593349e-17	-	10	63017952	63023487	+	1124	protein_coding	- && Q9FNH6.1 RecName: Full=NDR1/HIN1-Like protein 3 && PF03168:Late embryogenesis abundant protein	-
Solyc12g096770.1	531.659080497294	589.023258077687	483.421124878491	147.027480237639	191.868377303138	183.127865333756	534.701154484491	174.007907624845	1.61926788561291	3.42686472866855e-19	3.18171209807918e-17	-	12	66528917	66530242	+	1326	protein_coding	- && O64988.1 RecName: Full=Acetyl-CoA-benzylalcohol acetyltransferase; Short=CbBEAT-1 && PF02458:Transferase family	-
Solyc07g007250.3	106986.088427254	84954.0372511854	61464.9817736131	25946.8013227651	24352.8937892008	22600.433927866	84468.3691506842	24300.0430132773	1.797451589525	4.24738678929096e-19	3.91186029071524e-17	-	7	1988957	1990456	+	542	protein_coding	- && P01076.2 RecName: Full=Metallocarboxypeptidase inhibitor; Short=Carboxypeptidase inhibitor; Short=MCPI; Flags: Precursor && -	-
Solyc04g007630.2	279.397399580809	328.183651038454	239.696307752252	58.8109920950556	78.6660346942867	64.4528241118807	282.425786123838	67.3099503004077	2.06791404566633	4.62321648435421e-19	4.2409689454278e-17	-	4	1308419	1309644	+	821	protein_coding	- && Q9C9A3.1 RecName: Full=Heavy metal-associated isoprenylated plant protein 20; Short=AtHIP20; Short=AtHIPP20; Flags: Precursor && PF00403:Heavy-metal-associated domain	HMA
Solyc02g079590.3	526.633947411308	755.012098920835	768.438163088101	175.418993662838	208.177189373905	204.612140037717	683.361403140082	196.06944102482	1.80119358724228	5.44853826519845e-19	4.97814055919506e-17	-	2	44671521	44681973	+	4912	protein_coding	- && O81905.1 RecName: Full=Receptor-like serine/threonine-protein kinase SD1-8; AltName: Full=Arabidopsis thaliana receptor kinase 3; AltName: Full=S-domain-1 (SD1) receptor kinase 8; Short=SD1-8; Flags: Precursor && PF12398:Receptor serine/threonine kinase|PF00069:Protein kinase domain|PF08276:PAN-like domain|PF07714:Protein tyrosine kinase|PF01453:D-mannose binding lectin|PF00954:S-locus glyco…	Pkinase_Tyr
Solyc06g009140.3	4498.49913857446	3332.10741646846	2305.3144892643	822.339906708449	857.651646545028	811.287135249546	3378.64034810241	830.426229501008	2.02448745802946	6.67561632192128e-19	6.07507575835796e-17	-	6	3087883	3094001	+	1352	protein_coding	- && Q93WF6.1 RecName: Full=Protein SENESCENCE-ASSOCIATED GENE 21, mitochondrial; AltName: Full=Late embryogenensis abundant like 5; Short=AtLEA5; Flags: Precursor && PF04398:Protein of unknown function, DUF538	-
Solyc11g015890.2	165.82939183753	185.907501744326	183.297176516428	33.461426536842	36.4549916875963	45.0146708082977	178.344690032761	38.310363010912	2.22000312475005	7.29154993651489e-19	6.60937212229628e-17	-	11	7397766	7398549	+	784	protein_coding	- && Q8GXC7.1 RecName: Full=F-box/kelch-repeat protein At3g06240 && PF00646:F-box domain	F-box
Solyc03g019950.3	2961.81344088001	3133.86931511864	3091.88094453535	1607.16245639074	1400.63915431291	1398.52397715779	3062.52123351133	1468.77519595382	1.06019206599531	7.46628489396202e-19	6.74111462493035e-17	-	3	62731303	62738407	+	2330	protein_coding	- && - && PF03097:BRO1-like domain	-
Solyc06g050810.3	417.086046136819	468.562785008659	328.323513979975	121.677914679425	106.486949403242	113.559737720933	404.657448375151	113.9082006012	1.82967515920127	7.7545494437538e-19	6.97392479974925e-17	-	6	33676633	33679211	-	2035	protein_coding	- && Q9SF24.2 RecName: Full=Protein LURP-one-related 10 && PF04525:LURP-one-related	-
Solyc02g079570.3	1237.1877657697	1472.08389136324	1752.40157768453	543.4946855681	548.743559086976	505.39198589316	1487.22441160582	532.543410182745	1.48154282945463	7.79645351517732e-19	6.98422142435787e-17	-	2	44648156	44651783	+	2578	protein_coding	- && O81906.1 RecName: Full=G-type lectin S-receptor-like serine/threonine-protein kinase B120; Flags: Precursor && PF00954:S-locus glycoprotein domain|PF01453:D-mannose binding lectin|PF07714:Protein tyrosine kinase|PF08276:PAN-like domain	Pkinase_Tyr
Solyc09g014280.1	1161.81076947991	1141.0547173389	1216.6098309442	501.921398052629	418.273062520842	528.922381997497	1173.15843925434	483.038947523656	1.28066147981437	8.27779692708884e-19	7.3865648610478e-17	-	9	5773185	5774567	+	1383	protein_coding	- && Q9FF86.1 RecName: Full=BAHD acyltransferase DCR; AltName: Full=Protein DEFECTIVE IN CUTICULAR RIDGES; AltName: Full=Protein PERMEABLE LEAVES 3 && PF02458:Transferase family	-
novel.674	227.136015486557	174.525409800796	207.468232760352	45.6292180047845	48.9264362123003	37.8532459069776	203.043219349235	44.1363000413541	2.1997350679175	8.35143588969804e-19	7.42339066893198e-17	-	8	63979180	63985281	-	6102	-	- && - && PF10536:Plant mobile domain	-
Solyc12g010025.1	657.287407646939	187.804517068248	275.952892118139	30.4194786698563	23.0242052763766	25.5765175047146	373.681605611108	26.3400671503158	3.82697161572173	9.64588498246067e-19	8.5408911313811e-17	-	12	3152336	3154912	-	1614	protein_coding	- && Q10712.1 RecName: Full=Leucine aminopeptidase 1, chloroplastic; AltName: Full=DR57; AltName: Full=Leucyl aminopeptidase 1; Short=LAP 1; AltName: Full=Proline aminopeptidase 1; AltName: Full=Prolyl aminopeptidase 1; Flags: Precursor && PF02789:Cytosol aminopeptidase family, N-terminal domain|PF00883:Cytosol aminopeptidase family, catalytic domain	-
Solyc03g097180.3	923.619461204184	937.125570017318	925.550028673611	443.110405957574	419.232404407357	444.008343881845	928.765019965038	435.450384748925	1.09304126134525	1.068152090065e-18	9.42151226210029e-17	-	3	60931238	60938480	-	1570	protein_coding	- && - && PF08378:Nuclease-related domain	-
Solyc01g108240.3	128.643407001236	106.232858139615	124.88379059361	19.2656698242423	12.471444524704	10.2306070018858	119.920018578154	13.9892404502774	3.10026010165376	1.25624668655001e-18	1.10381246217055e-16	-	1	95501843	95503129	+	1287	protein_coding	- && Q9SZ06.1 RecName: Full=Ethylene-responsive transcription factor ERF109 && PF00847:AP2 domain	AP2
Solyc10g055760.2	1747.74128730585	1444.57716916637	1477.45581290989	557.690442280699	451.850028548891	632.251512716544	1556.59142312737	547.263994515378	1.50846226432139	1.63628925156546e-18	1.4322527254256e-16	-	10	57343055	57344528	+	1314	protein_coding	- && Q9ZVP8.2 RecName: Full=NAC domain-containing protein 35; Short=ANAC035; AltName: Full=Protein LONG VEGETATIVE PHASE 1; Short=AtLOV1 && PF02365:No apical meristem (NAM) protein	NAM
Solyc11g012130.2	1214.07215357416	733.196422695736	554.927166266768	158.181289083253	161.169436934636	139.136255225647	834.065247512222	152.828993747845	2.44797193525163	1.75419836782592e-18	1.52962095700958e-16	-	11	5057163	5059616	+	875	protein_coding	- && - && PF02298:Plastocyanin-like domain	Cu_bind_like
Solyc01g007220.3	1310.55470882509	1362.05700257578	1299.19427311094	657.060739268897	658.108534149764	664.989455122579	1323.9353281706	660.052909513747	1.00426281524737	1.80367856536728e-18	1.56680911134727e-16	-	1	1799709	1800344	+	636	protein_coding	- && Q9SJ54.1 RecName: Full=NDR1/HIN1-like protein 12 && PF03168:Late embryogenesis abundant protein	-
Solyc02g079040.3	2071.35985804333	2670.99757608175	3152.30858514516	796.990341150236	957.42320274266	810.264074549358	2631.55533975675	854.892539480751	1.62194616246262	1.95714434780888e-18	1.68733801986094e-16	-	2	44218812	44225992	+	2747	protein_coding	- && Q9FKL6.1 RecName: Full=Calmodulin-binding protein 60 B && PF07887:Calmodulin binding protein-like	-
Solyc05g005280.3	1060.303081143	1153.38531694439	922.52864664312	382.271448617861	438.419242137671	345.794516663741	1045.40568157684	388.828402473091	1.42651583233513	2.28652487225505e-18	1.96392789870506e-16	-	5	227170	231239	-	2480	protein_coding	- && Q9ZUD9.1 RecName: Full=Probable inactive poly [ADP-ribose] polymerase SRO2; AltName: Full=Protein SIMILAR TO RCD ONE 2 && PF00644:Poly(ADP-ribose) polymerase catalytic domain|PF12174:RCD1-SRO-TAF4 (RST) plant domain	-
Solyc11g018800.2	137.68864655601	122.357488392949	114.812517158642	15.2097393349282	16.3088120707668	22.5073354041488	124.952884035867	18.0086289366146	2.79658450135474	2.49674558983094e-18	2.12854522719677e-16	-	11	9609003	9610343	-	1017	protein_coding	- && Q02200.1 RecName: Full=Lignin-forming anionic peroxidase; Flags: Precursor && PF00141:Peroxidase	-
Solyc04g007980.3	1636.18333279697	1347.82938764637	1321.35107466788	606.36160815247	617.816174916105	570.867870705229	1435.12126503707	598.348551257935	1.26192563043893	2.57909374348484e-18	2.19060580812363e-16	-	4	1636332	1640879	+	1475	protein_coding	- && Q84MB3.1 RecName: Full=1-aminocyclopropane-1-carboxylate oxidase homolog 1 && PF14226:non-haem dioxygenase in morphine synthesis N-terminal|PF03171:2OG-Fe(II) oxygenase superfamily	2OG-FeII_Oxy
Solyc01g096420.3	1359.80101306775	1015.85170596007	780.523691210063	295.068943097606	279.168488976066	278.272510451295	1052.05880341263	284.169980841656	1.88840662577847	3.03378212822049e-18	2.56729614562659e-16	-	1	87398321	87399421	+	777	protein_coding	- && Q8H9D2.1 RecName: Full=NAD(P)H:quinone oxidoreductase; Short=NAD(P)H:QR && PF03358:NADPH-dependent FMN reductase	FMN_red
Solyc04g009960.3	927.639567672973	927.64049339771	851.022605254843	407.621014176075	422.110430066904	417.408765676942	902.100888775175	415.71340330664	1.1177065549441	3.75141564448102e-18	3.16291231525306e-16	-	4	3278230	3284327	+	2134	protein_coding	- && Q8RXU4.1 RecName: Full=Probable low-specificity L-threonine aldolase 1; AltName: Full=Threonine aldolase 1 && PF01212:Beta-eliminating lyase	Beta_elim_lyase
Solyc06g035700.1	174.874631392305	199.186609011778	132.940809341585	30.4194786698563	21.1055215033452	13.2997891024516	169.000683248556	21.6082630918844	2.96738564756673	3.83769451965517e-18	3.22380397140117e-16	-	6	24829670	24830206	-	537	protein_coding	- && Q9FJ90.1 RecName: Full=Ethylene-responsive transcription factor ERF025 && PF00847:AP2 domain	AP2
Solyc03g096140.2	292.462745604372	243.766469123938	209.482487447346	0	0	0	248.570567391885	0	10.4024781320427	5.33228916324344e-18	4.46297034235992e-16	-	3	59446776	59449843	+	825	protein_coding	- && P59234.1 RecName: Full=Protein yippee-like && -	-
Solyc07g009380.3	1410.05234392761	1308.94057350597	1228.69535906616	622.585330109726	626.450251894747	619.974784314281	1315.89609216658	623.003455439585	1.07870498076075	5.45872604124404e-18	4.55218052013999e-16	-	7	4435708	4438017	+	1252	protein_coding	- && Q38907.2 RecName: Full=Probable xyloglucan endotransglucosylase/hydrolase protein 25; Short=At-XTH25; Short=XTH-25; Flags: Precursor && PF00722:Glycosyl hydrolases family 16|PF06955:Xyloglucan endo-transglycosylase (XET) C-terminus	-
Solyc04g070985.1	249.246601064894	266.530653010998	224.589397599799	78.0766619192979	63.3165645100356	61.383642011315	246.788883891897	67.5922894802162	1.86915512478828	5.96368415458603e-18	4.95525973612759e-16	-	4	57920835	57926124	-	2525	protein_coding	- && Q6Z2X6.1 RecName: Full=Cycloartenol synthase && -	-
novel.691	109.54790127449	143.224656956088	137.976446059069	20.2796524465709	6.71539320560984	12.276728402263	130.249668096549	13.0905913514812	3.32184564532443	7.33564970219523e-18	6.07322940868026e-16	-	9	30640508	30653401	+	2715	-	- && P25600.2 PUTATIVE PSEUDOGENE: RecName: Full=Putative transposon Ty5-1 protein YCL074W && -	-
Solyc06g008300.3	1090.45387965891	1144.84874798674	1191.43164735678	547.550616057414	565.052371157742	521.760957096177	1142.24475833415	544.787981437111	1.06792231132089	8.14825111821873e-18	6.72172096741403e-16	-	6	2160064	2171230	-	2868	protein_coding	- && - && PF08263:Leucine rich repeat N-terminal domain|PF13855:Leucine rich repeat|PF12799:Leucine Rich repeats (2 copies)	LRRNT_2
Solyc03g083730.1	862.312837555158	559.619520556901	444.143158482114	124.719862546411	146.779308636901	115.60585912131	622.025172198057	129.035010101541	2.26853629422998	9.5555954159246e-18	7.85442543632254e-16	-	3	55098269	55098874	+	606	protein_coding	- && P17407.1 RecName: Full=21 kDa protein; AltName: Full=1.2 protein; Flags: Precursor && PF04043:Plant invertase/pectin methylesterase inhibitor	-
Solyc02g080050.2	4124.62923697712	4404.86958214618	4746.59116990068	2195.2723773413	2314.89197216236	2229.24926571092	4425.36332967466	2246.47120507153	0.978091217232215	9.8027570042231e-18	8.00023581415831e-16	-	2	44908346	44957593	-	14737	protein_coding	- && Q8S9L6.1 RecName: Full=Cysteine-rich receptor-like protein kinase 29; Short=Cysteine-rich RLK29; Flags: Precursor && PF00069:Protein kinase domain|PF07714:Protein tyrosine kinase|PF01657:Salt stress response/antifungal	Pkinase_Tyr
Solyc11g068440.2	455.277057590311	686.719547259654	701.967758417309	187.586785130781	156.372727502058	168.805015531116	614.654787755758	170.921509387985	1.84695648959541	1.39899536181706e-17	1.13770073165074e-15	-	11	53464357	53470581	+	1865	protein_coding	- && Q9ZQG9.2 RecName: Full=Glucan endo-1,3-beta-glucosidase 14; AltName: Full=(1->3)-beta-glucan endohydrolase 14; Short=(1->3)-beta-glucanase 14; AltName: Full=Beta-1,3-endoglucanase 14; Short=Beta-1,3-glucanase 14; Flags: Precursor && PF00332:Glycosyl hydrolases family 17	Glyco_hydro_17
Solyc06g009890.2	278.392372963612	212.46571627923	197.396959325384	0	0	0	229.418349522742	0	10.2866708065976	1.4166850562528e-17	1.148015490991e-15	-	6	4222600	4233377	-	1408	protein_coding	- && - && -	-
Solyc05g026245.1	300.502958541949	132.791072674519	184.304303859925	0	1.91868377303138	1.02306070018858	205.866111692131	0.980581491073322	7.69005626806541	2.12299667680628e-17	1.71431981652107e-15	-	5	40254850	40255708	+	644	protein_coding	- && P92519.1 RecName: Full=Uncharacterized mitochondrial protein AtMg00810; AltName: Full=ORF240b && -	-
Solyc11g012510.2	1109.54938538566	1196.06816173263	1233.73099578365	528.284946233172	588.076576434119	515.622592895046	1179.78284763398	543.994705187445	1.11654702537929	2.6072868720024e-17	2.09066118306402e-15	-	11	5329623	5332918	-	2096	protein_coding	- && Q9M0M5.2 RecName: Full=Scarecrow-like protein 13; Short=AtSCL13; AltName: Full=GRAS family protein 24; Short=AtGRAS-24 && PF03514:GRAS domain family	GRAS
Solyc02g086210.3	417.086046136819	461.923231374933	442.12890379512	172.377045795853	182.274958437981	169.828076231305	440.379393768957	174.82669348838	1.33264366375402	2.62793507729438e-17	2.09987578841784e-15	-	2	49573308	49584387	-	10576	protein_coding	- && Q9FF31.1 RecName: Full=LEAF RUST 10 DISEASE-RESISTANCE LOCUS RECEPTOR-LIKE PROTEIN KINASE-like 2.1; AltName: Full=Probable receptor-like serine/threonine-protein kinase LRK10L-2.1; Flags: Precursor && -	-
Solyc09g011080.3	2375.88292305407	1718.69588347306	1958.86268310139	779.752636570651	708.953654135096	826.633045752375	2017.81382987617	771.779778819374	1.38658792181746	2.6416754330344e-17	2.10352578839507e-15	-	9	4413491	4416638	-	1626	protein_coding	- && Q40460.1 RecName: Full=Ribulose bisphosphate carboxylase/oxygenase activase 1, chloroplastic; Short=RA 1; Short=RuBisCO activase 1; Flags: Precursor && PF00004:ATPase family associated with various cellular activities (AAA)	AAA
Solyc01g110290.3	2956.78830779403	3571.13134728259	3384.95500149293	1593.98068230047	1616.49107877894	1534.59105028287	3304.29155218985	1581.68760378743	1.06289600508977	2.66169927437443e-17	2.11213665948889e-15	-	1	96932903	96941098	+	2254	protein_coding	- && P53800.1 RecName: Full=Squalene synthase; Short=SQS; Short=SS; AltName: Full=FPP:FPP farnesyltransferase; AltName: Full=Farnesyl-diphosphate farnesyltransferase && PF00494:Squalene/phytoene synthase	-
novel.400	1027.13720277549	788.209867089465	714.053286539271	289.999029985964	267.656386337878	299.756785155255	843.133452134742	285.804067159699	1.56090903608213	2.71858840104643e-17	2.14984095866199e-15	-	4	51322066	51323772	+	959	-	- && - && -	-
Solyc07g045160.3	614.071263107461	585.229227429843	579.098222510692	269.719377539393	259.022309359237	247.580689445637	592.799571015999	258.774125448089	1.1957569927891	2.90311590386936e-17	2.28787481180193e-15	-	7	58384095	58389313	+	2716	protein_coding	- && Q9C5J7.1 RecName: Full=ATP-dependent 6-phosphofructokinase 7; Short=ATP-PFK 7; Short=Phosphofructokinase 7; AltName: Full=Phosphohexokinase 7 && PF00365:Phosphofructokinase	PFK
Solyc03g043700.3	319.598464268695	317.750066756884	266.888746026667	83.1465750309406	39.3330173471433	46.0377315084862	301.412425684082	56.1724412955234	2.4258124876328	3.26238072861201e-17	2.55345314843888e-15	-	3	7240471	7244083	-	2002	protein_coding	- && - && -	-
Solyc10g076480.2	238.191308275725	256.097068729429	183.297176516428	41.5732875154703	59.4791969639729	36.830185206789	225.861851173861	45.9608898954107	2.29431925741204	3.57647252276605e-17	2.78977021648279e-15	-	10	59570275	59573439	+	1817	protein_coding	- && Q9M6N7.2 RecName: Full=Ammonium transporter 2; Short=AtAMT2 && PF00909:Ammonium Transporter Family	Ammonium_transp
Solyc04g054740.3	8362.82648169752	8611.50106294254	9253.48603204911	4719.07512431705	4834.12376615257	4486.12117032694	8742.60452556306	4679.77335359885	0.901591030788696	4.04018562008552e-17	3.14079921442106e-15	-	4	53121777	53124660	+	1637	protein_coding	- && Q9LW96.1 RecName: Full=Inositol-3-phosphate synthase; Short=MIP synthase; AltName: Full=Myo-inositol 1-phosphate synthase; Short=IPS; Short=MI-1-P synthase && PF01658:Myo-inositol-1-phosphate synthase|PF07994:Myo-inositol-1-phosphate synthase	-
Solyc12g088230.2	778.895628327794	1173.30397784557	1149.13229892991	271.74734278405	339.607027826555	331.471666861101	1033.77730170109	314.275345823902	1.7177506494238	4.12025966173464e-17	3.19222685211353e-15	-	12	64654303	64663585	-	4002	protein_coding	- && F4IBD7.1 RecName: Full=CSC1-like protein RXW8 && PF13967:Late exocytosis, associated with Golgi transport|PF02714:Calcium-dependent channel, 7TM region, putative phosphate	-
novel.698	126.633353766841	82.5201665905938	111.791135128151	11.153808845614	4.79670943257846	11.2536677020744	106.981551828529	9.06806199342229	3.56805068248156	4.20408960305336e-17	3.24620831201423e-15	-	9	46639841	46643118	+	1900	-	- && - && -	-
Solyc02g091730.2	588.945597677532	681.97700894985	720.096050600252	259.579551316107	273.412437656972	278.272510451295	663.672885742545	270.421499808125	1.29529115860023	4.45424945946837e-17	3.41636464394609e-15	-	2	53610622	53614765	+	1567	protein_coding	- && - && -	-
Solyc05g013750.3	785.930814648174	942.816615989083	1007.12734349686	379.229500750876	371.265310081573	371.371034168456	911.958258044705	373.955281666968	1.28618152447021	4.59142664982803e-17	3.50983957868354e-15	-	5	7063385	7068251	-	3962	protein_coding	- && Q9C5S1.1 RecName: Full=Protein-tyrosine-phosphatase MKP1; AltName: Full=Mitogen-activated protein kinase phosphatase 1; Short=AtMKP1 && PF00782:Dual specificity phosphatase, catalytic domain	DSPc
Solyc08g005610.3	689.448259397247	768.291206188287	801.673365423497	305.208769320892	345.363079145649	306.918210056575	753.137610336344	319.163352841039	1.23822147796847	4.75156688857067e-17	3.62018881912263e-15	CYP707A2	8	477102	480014	+	2130	protein_coding	- && Q949P1.1 RecName: Full=Abscisic acid 8'-hydroxylase 1; Short=ABA 8'-hydroxylase 1; AltName: Full=Cytochrome P450 707A1 && PF00067:Cytochrome P450	p450
Solyc07g041750.3	1070.35334731497	1413.27641632166	1416.02104495658	472.515902005102	536.272114562272	444.008343881845	1299.8836028644	484.265453483073	1.42429303902827	5.69376152020512e-17	4.30940702781729e-15	-	7	54201877	54214825	-	2739	protein_coding	- && Q8W486.1 RecName: Full=Uncharacterized protein At1g04910 && PF10250:GDP-fucose protein O-fucosyltransferase	-
Solyc08g068150.3	5354.78181642643	6057.16992928198	6306.63142497731	2819.88567269568	3083.32482326143	2806.25550061728	5906.19439022858	2903.15533219147	1.02456072144408	6.15138940468972e-17	4.61012461495913e-15	-	8	57301622	57304426	-	1349	protein_coding	- && Q08298.1 RecName: Full=BURP domain protein RD22; AltName: Full=Dehydration-responsive protein RD22; Flags: Precursor && PF03181:BURP domain	-
Solyc08g080570.3	2935.68274883289	2165.44299225662	2094.82487447346	927.794099430618	750.205355255271	880.85526286237	2398.65020518765	852.951572516086	1.4918062398675	7.47224266753264e-17	5.58178961219954e-15	-	8	63950139	63953756	-	2072	protein_coding	- && Q42605.2 RecName: Full=Bifunctional UDP-glucose 4-epimerase and UDP-xylose 4-epimerase 1; AltName: Full=UDP-D-xylose 4-epimerase; AltName: Full=UDP-L-arabinose 4-epimerase; AltName: Full=UDP-galactose 4-epimerase 1; AltName: Full=UDP-glucose 4-epimerase 1; Short=AtUGE1 && PF16363:GDP-mannose 4,6 dehydratase	-
Solyc02g086880.3	2801.00918212847	2725.06251281352	2572.20323529097	1433.77142797256	1297.03023056921	1431.26191956383	2699.42497674432	1387.3545260352	0.960463755840097	9.36062768741116e-17	6.92475079856129e-15	-	2	50122391	50126777	+	1397	protein_coding	- && Q07511.2 RecName: Full=Formate dehydrogenase, mitochondrial; Short=FDH; AltName: Full=NAD-dependent formate dehydrogenase; Flags: Precursor && PF00389:D-isomer specific 2-hydroxyacid dehydrogenase, catalytic domain|PF02826:D-isomer specific 2-hydroxyacid dehydrogenase, NAD binding domain	2-Hacid_dh_C
Solyc01g105360.3	1706.53519600077	1339.29281868872	1531.84068945872	614.473469131098	678.254713766594	678.289244225031	1525.8895680494	657.005809040907	1.21545853874719	9.75382787538264e-17	7.19242876740032e-15	-	1	93446931	93450762	-	1726	protein_coding	- && F8WKW1.1 RecName: Full=7-deoxyloganetin glucosyltransferase; AltName: Full=Genipin glucosyltransferase; AltName: Full=UDP-glucose glucosyltransferase 2; Short=GjUGT2; AltName: Full=UDP-glycosyltransferase 85A24 && PF00201:UDP-glucoronosyl and UDP-glucosyl transferase	UDPGT
Solyc12g006230.2	1509.54997903012	1565.98614989736	1578.16854725957	835.521680798721	757.880090347396	751.949614638609	1551.23489206235	781.783795261575	0.98866892451059	1.00070445279045e-16	7.35549846661647e-15	-	12	745272	747708	-	881	protein_coding	- && Q9SI09.1 RecName: Full=Probable E3 ubiquitin-protein ligase XERICO && PF13639:Ring finger domain	-
Solyc07g049530.3	2047.2392192306	1725.33543710678	1642.62469724337	675.312426470811	636.043670759903	820.494681551244	1805.06645119359	710.616926260653	1.34512414026596	1.08065103600519e-16	7.89253828302769e-15	ACO1	7	59957577	59960265	+	2036	protein_coding	- && P05116.2 RecName: Full=1-aminocyclopropane-1-carboxylate oxidase 1; Short=ACC oxidase 1; AltName: Full=Ethylene-forming enzyme; Short=EFE; AltName: Full=Protein pTOM 13 && PF14226:non-haem dioxygenase in morphine synthesis N-terminal|PF03171:2OG-Fe(II) oxygenase superfamily	2OG-FeII_Oxy
Solyc04g082200.2	6732.67330860373	3820.5888623783	4214.82793253434	1329.33121787272	1265.3719483142	1526.40656468137	4922.69670117212	1373.70324362276	1.84139587891037	1.14073068369553e-16	8.30488151402848e-15	-	4	66043586	66044958	-	1157	nontranslating_CDS	- && - && PF00257:Dehydrin	-
Solyc02g079170.3	481.407749637437	445.798601121599	475.364106130516	161.223236950239	157.332069388573	201.542957937151	467.52348562985	173.366088091988	1.43185555223414	1.19329336018154e-16	8.66006222438074e-15	-	2	44337085	44343054	+	2276	protein_coding	- && Q94BV7.1 RecName: Full=External alternative NAD(P)H-ubiquinone oxidoreductase B2, mitochondrial; AltName: Full=External alternative NADH dehydrogenase NDB2; AltName: Full=NADH:ubiquinone reductase (non-electrogenic) NDB2; Flags: Precursor && PF07992:Pyridine nucleotide-disulphide oxidoreductase|PF00036:EF hand	Pyr_redox_2
Solyc08g077560.3	559.799825778815	943.765123651044	887.27918962073	138.915619259011	225.445343331188	190.289290235076	796.948046350196	184.883417608425	2.1073828548792	1.475795831953e-16	1.06429011994271e-14	-	8	61662069	61666621	+	2189	protein_coding	- && Q9LTC0.1 RecName: Full=Probable receptor-like protein kinase At5g47070 && PF07714:Protein tyrosine kinase	Pkinase_Tyr
Solyc07g007220.3	1444.22324891231	1386.71820178676	1318.32969263738	626.64126059904	485.42699457694	625.090087815224	1383.09038111215	579.052780997068	1.25659627258807	1.51340028403948e-16	1.08798773397735e-14	-	7	1956787	1961034	-	2269	protein_coding	- && Q69QZ0.1 RecName: Full=Probable protein phosphatase 2C 27; Short=OsPP2C27 && PF00481:Protein phosphatase 2C	PP2C
Solyc03g098000.3	8242.22328763386	7681.01504655895	7973.42717846461	4593.34127914831	4493.5573964395	4371.53837190582	7965.55517088581	4486.14568249787	0.828276711609024	1.52679238503145e-16	1.0941853051852e-14	-	3	61792434	61796065	+	2173	protein_coding	- && Q9LVJ0.1 RecName: Full=UV-B-induced protein At3g17800, chloroplastic; Flags: Precursor && PF05542:Protein of unknown function (DUF760)	-
Solyc12g087790.1	258.291840619669	244.714976785899	247.753326500227	81.1186097862835	54.6824875313944	75.7064918139551	250.253381301931	70.5025297105444	1.82975795464422	1.61576576453857e-16	1.15091917563547e-14	-	12	64276147	64276372	-	156	protein_coding	- && - && -	-
Solyc07g005330.3	1417.08753024799	1282.38235897107	1406.95689886511	699.648009406696	659.06787603628	613.83642011315	1368.80892936139	657.517435185375	1.05766496280893	1.61599430756823e-16	1.15091917563547e-14	-	7	261295	264497	-	1585	protein_coding	- && P52409.1 RecName: Full=Glucan endo-1,3-beta-glucosidase; AltName: Full=(1->3)-beta-glucan endohydrolase; Short=(1->3)-beta-glucanase; AltName: Full=Beta-1,3-endoglucanase; Flags: Precursor && PF07983:X8 domain|PF00332:Glycosyl hydrolases family 17	Glyco_hydro_17
Solyc09g092430.3	3458.29658977541	3330.21040114454	3630.69407330617	1936.70680864752	1758.47367798326	1766.82582922568	3473.0670214087	1820.66877195215	0.931750029417677	1.65451793030042e-16	1.17009111686965e-14	-	9	72003827	72007751	+	1843	protein_coding	- && O23264.1 RecName: Full=Selenium-binding protein 1 && PF05694:56kDa selenium binding protein (SBP56)	-
Solyc02g093230.3	851.257544765989	621.272518584356	506.585053778919	159.195271705581	202.421138054811	146.297680126967	659.705039043088	169.30469662912	1.96135672233528	1.65822008887907e-16	1.17009111686965e-14	-	2	54799559	54801957	-	2040	protein_coding	- && Q8H9B6.1 RecName: Full=Caffeoyl-CoA O-methyltransferase; AltName: Full=Trans-caffeoyl-CoA 3-O-methyltransferase; Short=CCoAMT; Short=CCoAOMT && PF01596:O-methyltransferase	-
Solyc12g049400.2	180.904791095488	183.061978758444	156.104738242013	48.6711658717701	37.414333574112	33.7610031062232	173.357169365315	39.9488341840351	2.11820964536377	2.23315397465135e-16	1.56136951526462e-14	-	12	61897549	61902508	+	2266	protein_coding	- && Q9LMA8.1 RecName: Full=Protein TIFY 10A; AltName: Full=Jasmonate ZIM domain-containing protein 1 && PF06200:tify domain|PF09425:Divergent CCT motif	Zim
Solyc06g051020.2	1037.18746894746	890.648694581237	1043.38392786274	455.278197425516	453.768712321922	405.132037274679	990.406697130481	438.059649007372	1.17650661470743	2.29172797395879e-16	1.59261204929687e-14	-	6	34193049	34195089	+	1747	protein_coding	- && P81898.2 RecName: Full=Peptide-N4-(N-acetyl-beta-glucosaminyl)asparagine amidase A; Short=PNGase A; AltName: Full=Glycopeptide N-glycosidase; AltName: Full=N-glycanase; Contains: RecName: Full=Peptide-N4-(N-acetyl-beta-glucosaminyl)asparagine amidase A light chain; AltName: Full=PNGase A small chain; AltName: Full=PNGase A subunit B; Contains: RecName: Full=Peptide-N4-(N-acetyl-beta-glucosam…	-
Solyc06g053640.1	179.899764478291	153.658241237657	117.833899189132	24.3355829358851	7.67473509212553	18.4150926033945	150.463968301693	16.8084702104684	3.16885260449644	2.33584416219336e-16	1.61836598705681e-14	-	6	36572009	36572863	+	855	protein_coding	- && Q9LSW9.1 RecName: Full=RING-H2 finger protein ATL16; AltName: Full=RING-type E3 ubiquitin transferase ATL16 && PF13639:Ring finger domain	-
novel.182	93.4674753993353	103.387335153732	96.6842249756982	9.1258436009569	0	2.04612140037717	97.8463451762553	3.72398833377802	4.73406610658126	2.37486507388911e-16	1.6355189411261e-14	-	11	24301734	24304177	+	777	-	- && - && -	-
Solyc02g081970.3	1263.31845781682	1158.1278552542	1321.35107466788	605.347625530141	623.572226235199	566.775627904475	1247.5991292463	598.565159889938	1.05925661365989	2.43947159734858e-16	1.67498210005973e-14	-	2	46274126	46278331	-	2561	protein_coding	- && Q9FYH7.3 RecName: Full=Vacuolar-sorting receptor 6; Short=AtVSR6; AltName: Full=BP80-like protein d; Short=AtBP80d; AltName: Full=Epidermal growth factor receptor-like protein 6; Short=AtELP6; Flags: Precursor && PF02225:PA domain	-
Solyc10g079130.2	2525.63188901645	2548.6400876888	2908.58376801892	1244.15667759712	1210.6894607828	1383.17806665496	2660.95191490806	1279.3414016783	1.05661449271253	2.71744073398388e-16	1.86027069708813e-14	-	10	60868051	60873811	-	3712	protein_coding	- && Q6NLQ6.1 RecName: Full=Calcium-dependent protein kinase 32 && PF13499:EF-hand domain pair|PF13833:EF-hand domain pair|PF00069:Protein kinase domain	Pkinase
novel.818	173.869604775108	160.297794871383	171.211648394466	0	0	0	168.459682680319	0	9.84108705974825	2.83707408661594e-16	1.93638750084415e-14	-	SL3.00SC0001338	2	1717	+	1494	-	- && Q41488.1 RecName: Full=Proteinase inhibitor type-2 P303.51; AltName: Full=Proteinase inhibitor type II P303.51; Flags: Precursor && PF02428:Potato type II proteinase inhibitor family	-
Solyc02g090820.3	1123.61975802642	973.168861171831	950.728212261032	394.439240085804	471.036866279205	445.031404582034	1015.83894381976	436.835836982347	1.21716670618443	3.07491099402552e-16	2.09249061798182e-14	-	2	52939910	52942863	-	1307	protein_coding	- && P22335.1 RecName: Full=Heat shock factor protein HSF24; AltName: Full=Heat shock transcription factor 24; Short=HSTF 24; AltName: Full=Heat stress transcription factor && PF00447:HSF-type DNA-binding	HSF_DNA-bind
Solyc02g093250.3	174.874631392305	126.151519040793	104.741243723673	15.2097393349282	3.83736754606277	15.3459105028287	135.255798052257	11.4643391279399	3.56981858183858	3.18025742528987e-16	2.15777643592227e-14	-	2	54810025	54811933	-	1574	protein_coding	- && Q8H9B6.1 RecName: Full=Caffeoyl-CoA O-methyltransferase; AltName: Full=Trans-caffeoyl-CoA 3-O-methyltransferase; Short=CCoAMT; Short=CCoAOMT && PF01596:O-methyltransferase	-
Solyc02g062550.3	263.316973705654	212.46571627923	261.853109309183	49.6851484940987	33.5769660280492	68.5450669126351	245.878599764689	50.6023938115943	2.28356570956147	3.53725837863539e-16	2.38588077638957e-14	-	2	34820696	34822701	-	1720	protein_coding	- && Q8VZG2.1 RecName: Full=Protein HYPER-SENSITIVITY-RELATED 4; Short=AtHSR4; AltName: Full=BCS1-like protein && PF14363:Domain associated at C-terminal with AAA|PF00004:ATPase family associated with various cellular activities (AAA)	AAA
Solyc01g109710.3	914.57422164941	801.488974356917	701.967758417309	344.754091591705	310.826771231084	292.595360253935	806.010318141212	316.058741025575	1.35062138873384	3.58892124634353e-16	2.41362847338405e-14	-	1	96514932	96517857	-	1132	protein_coding	- && - && PF00582:Universal stress protein family	Usp
Solyc02g081730.3	2406.03372156999	2346.60795569114	2232.80132053253	1235.03083399617	1056.23541705378	1001.57642548462	2328.48099926455	1097.61422551152	1.08506933662953	3.73187105013934e-16	2.50242686528788e-14	-	2	46117115	46124317	+	1869	protein_coding	- && Q67ZE1.2 RecName: Full=3beta-hydroxysteroid-dehydrogenase/decarboxylase isoform 2; Short=At3BETAHSD/D2; AltName: Full=4alpha-carboxysterol-C3-dehydrogenase/C4-decarboxylase isoform 1-2; AltName: Full=Reticulon-like protein B19; Short=AtRTNLB19; AltName: Full=Sterol-4-alpha-carboxylate 3-dehydrogenase 2, decarboxylating && PF01073:3-beta hydroxysteroid dehydrogenase/isomerase family	-
Solyc07g032230.3	1543.72088401483	1809.7526190213	2028.35446980267	806.116184751193	746.367987709208	677.266183524842	1793.94265761293	743.250118661747	1.27118017884779	3.75473686059029e-16	2.50312164574577e-14	-	7	36281124	36287169	-	4007	protein_coding	- && Q54I39.1 RecName: Full=IST1-like protein && PF03398:Regulator of Vps4 activity in the MVB pathway	-
Solyc03g116030.3	318.593437651498	326.286635714532	304.152457736051	119.649949434768	102.649581857179	120.721162622253	316.344177034027	114.340231304733	1.469282199252	3.75473704328499e-16	2.50312164574577e-14	-	3	67039480	67045759	+	1404	protein_coding	- && - && PF12428:Protein of unknown function (DUF3675)|PF12906:RING-variant domain	-
Solyc07g061800.3	2774.87849008134	2749.7237120245	2221.72291975406	1100.17114522647	909.456108416876	1152.98940911253	2582.1083739533	1054.20555425196	1.292641335767	3.84030516439133e-16	2.55274545898511e-14	-	7	64874539	64875454	-	820	protein_coding	- && - && PF04832:SOUL heme-binding protein	-
Solyc10g011740.3	2055.27943216818	1470.18687603932	1506.6625058713	584.053990461241	457.606079867985	632.251512716544	1677.3762713596	557.970527681923	1.58821125206165	4.7718741213278e-16	3.15369997764871e-14	-	10	3970344	3974153	-	982	protein_coding	- && Q94F47.1 RecName: Full=Ubiquitin-conjugating enzyme E2 28; AltName: Full=E2 ubiquitin-conjugating enzyme 28; AltName: Full=Ubiquitin carrier protein 28 && PF00179:Ubiquitin-conjugating enzyme	UQ_con
Solyc09g098070.3	841.207278594018	916.25840145418	970.870759130969	392.411274841147	408.679643655685	444.008343881845	909.445479726389	415.033087459559	1.13188778032776	4.96084141230906e-16	3.25486033761745e-14	-	9	72474983	72479972	-	2186	protein_coding	- && Q8L612.1 RecName: Full=MACPF domain-containing protein At1g14780 && PF01823:MAC/Perforin domain	-
Solyc06g050130.3	1057.28800129141	1125.87859474753	1118.91847862501	540.452737701114	512.288567399379	434.800797580148	1100.69502488798	495.847367560214	1.15029743415958	4.96751893849957e-16	3.25486033761745e-14	-	6	32569161	32576234	-	2542	protein_coding	- && Q8VXZ7.1 RecName: Full=Alpha-galactosidase 3; Short=AtAGAL3; AltName: Full=Alpha-D-galactoside galactohydrolase 3; AltName: Full=Melibiase; Flags: Precursor && PF16499:Alpha galactosidase A	-
Solyc04g076340.3	2272.36518148276	2181.56762250995	1962.89119247537	1104.22707571578	1088.85304119531	1081.37516009933	2138.94133215603	1091.48509233681	0.970635315191018	5.29353695773863e-16	3.45859495874131e-14	-	4	61341252	61345445	+	3003	protein_coding	- && - && -	-
Solyc02g086650.3	3571.86459751868	5072.61897616662	5219.94102134421	1410.44982765901	1855.36720852135	1463.99986196986	4621.47486500984	1576.60563271674	1.55143430344311	6.12297169329187e-16	3.98915084779155e-14	-	2	49940409	49945542	+	3111	protein_coding	- && Q8H0T6.1 RecName: Full=Phosphoenolpyruvate/phosphate translocator 2, chloroplastic; Short=AtPPT2; Flags: Precursor && PF03151:Triose-phosphate Transporter family	-
Solyc02g005350.3	425.126259074396	427.776955544343	398.822428024755	121.677914679425	171.722197686309	146.297680126967	417.241880881165	146.5659308309	1.50827753948075	6.48827447001065e-16	4.21517275979474e-14	-	2	8249045	8275249	-	2188	protein_coding	- && Q6DQL1.1 RecName: Full=Succinate--CoA ligase [ADP-forming] subunit alpha-2, mitochondrial; Short=SlSCoALalpha2; Flags: Precursor && PF00549:CoA-ligase|PF02629:CoA binding domain	CoA_binding
Solyc08g036625.1	90.4523955477438	87.2627049003981	65.4632773272956	1.01398262232854	3.83736754606277	4.09224280075433	81.0594592584792	2.98119765638188	4.76036208605776	6.71989822715445e-16	4.35331711986816e-14	-	8	10671485	10672687	+	628	protein_coding	- && - && -	-
Solyc08g066320.3	159.799232134347	108.129873463537	133.947936685082	27.3775308028707	19.1868377303138	18.4150926033945	133.959014094322	21.6598203788597	2.62916456094864	7.20472013265507e-16	4.65424920569517e-14	-	8	54906722	54910159	+	3345	protein_coding	- && Q9SGP2.1 RecName: Full=Receptor-like protein kinase HSL1; AltName: Full=Protein HAESA-LIKE1; Flags: Precursor && PF13855:Leucine rich repeat|PF00069:Protein kinase domain	Pkinase
Solyc04g005070.3	2649.2501629317	2865.44164678372	2872.32718365303	1395.24008832408	1553.1745142689	1470.13822617099	2795.67299778948	1472.85094292132	0.924507645847652	8.18553869635656e-16	5.27300446414452e-14	-	4	59740	62707	-	1722	protein_coding	- && Q9M817.1 RecName: Full=Protein NRT1/ PTR FAMILY 1.2; Short=AtNPF1.2; AltName: Full=Nitrate transporter 1.11 && PF00854:POT family	-
Solyc11g066680.2	6766.84421358844	6472.61628522083	6361.01630152614	3803.44881635437	3715.53112647527	3788.39377279832	6533.49226677847	3769.12457187599	0.793634653378137	9.38138709285676e-16	6.0264243753637e-14	-	11	52737927	52743846	+	2697	protein_coding	- && P56725.1 RecName: Full=Zeatin O-xylosyltransferase; AltName: Full=Zeatin O-beta-D-xylosyltransferase && PF00201:UDP-glucoronosyl and UDP-glucosyl transferase	UDPGT
Solyc01g103990.3	4217.09168575926	5109.61077498309	6263.32494920695	1881.95174704178	2171.95003107153	1848.67068524077	5196.67580331643	1967.52415445136	1.40113277973427	9.86660198349457e-16	6.32041294099109e-14	-	1	92349272	92360519	-	8155	protein_coding	- && - && -	-
Solyc03g111280.2	116.58308759487	64.4985210133377	105.74837106717	3.04194786698563	4.79670943257846	9.20754630169725	95.6099932251258	5.68206786708711	4.07622789395085	1.05294564201392e-15	6.72624022515467e-14	-	3	63384630	63391525	-	2934	protein_coding	- && Q9FMV7.1 RecName: Full=Cytochrome P450 94B1 && PF00067:Cytochrome P450	p450
Solyc09g059520.3	695.47841910043	639.294164161612	646.575754524982	272.761325406378	271.493753883941	320.217999159026	660.449445929008	288.157692816449	1.19691224988589	1.18230806617329e-15	7.51076755721663e-14	-	9	55008597	55017263	-	2877	protein_coding	- && Q9S7U5.1 RecName: Full=Heat stress transcription factor A-8; Short=AtHsfA8; AltName: Full=AtHsf-03; AltName: Full=Heat shock factor protein 5; Short=HSF 5; AltName: Full=Heat shock transcription factor 5; Short=HSTF 5 && PF00447:HSF-type DNA-binding	HSF_DNA-bind
novel.445	72.3619164381951	75.8806129568679	132.940809341585	2.02796524465709	4.79670943257846	1.02306070018858	93.7277795788826	2.61591179247471	5.14315863805115	1.20184218972465e-15	7.61376987208713e-14	-	5	26879879	26895646	+	2311	-	- && P0CT42.1 RecName: Full=Transposon Tf2-7 polyprotein; AltName: Full=Retrotransposable element Tf2 155 kDa protein >P0CT43.1 RecName: Full=Transposon Tf2-8 polyprotein; AltName: Full=Retrotransposable element Tf2 155 kDa protein && -	-
Solyc05g006220.3	197.990243587839	181.164963434522	186.318558546918	44.6152353824559	60.4385388504886	46.0377315084862	188.49125518976	50.3638352471436	1.90152645045529	1.2178709773553e-15	7.69405926272427e-14	-	5	882978	887348	-	1715	protein_coding	- && P54970.2 RecName: Full=IAA-amino acid hydrolase ILR1-like 2; Flags: Precursor && PF07687:Peptidase dimerisation domain|PF01546:Peptidase family M20/M25/M40	Peptidase_M20
novel.581	102.51271495411	82.5201665905938	80.5701874797485	1.01398262232854	0	5.11530350094291	88.534356341484	2.04309537442382	5.46600446619217	1.28378127328536e-15	8.08817470886077e-14	-	7	6326990	6330740	-	1144	-	- && - && -	-
novel.414	127.638380384039	172.628394476874	150.061974181032	0	0	0	150.109583013982	0	9.67533624884253	1.29251392275496e-15	8.09980520787866e-14	-	4	16117393	16121468	-	3237	-	- && - && -	-
Solyc08g066440.3	639.19692853739	685.771039597694	625.426080311548	284.929116874321	312.745455004115	267.01884274922	650.13134948221	288.231138209219	1.17312746415953	1.29269119002468e-15	8.09980520787866e-14	-	8	55131271	55136349	-	2652	protein_coding	- && Q99685.2 RecName: Full=Monoglyceride lipase; Short=MGL; AltName: Full=HU-K5; AltName: Full=Lysophospholipase homolog; AltName: Full=Lysophospholipase-like; AltName: Full=Monoacylglycerol lipase; Short=MAGL && -	-
Solyc03g113380.3	764.825255687034	859.347941736529	916.485882582139	374.159587639233	389.492805925371	326.356363360158	846.886360001901	363.336252308254	1.22052074624725	1.3600665701775e-15	8.49874840705196e-14	-	3	65010704	65015758	-	3536	protein_coding	- && Q8GYP6.1 RecName: Full=Pentatricopeptide repeat-containing protein At1g18900 && PF13041:PPR repeat family|PF12854:PPR repeat	-
Solyc03g093540.1	936.684807227747	792.952405399269	810.737511514969	368.075691905262	372.224651968088	402.062855174113	846.791574713995	380.787733015821	1.15301963374028	1.37706125546306e-15	8.58156135096041e-14	-	3	56335555	56336241	-	687	protein_coding	- && Q40478.1 RecName: Full=Ethylene-responsive transcription factor 5; AltName: Full=Ethylene-responsive element-binding factor 4; Short=EREBP-4; AltName: Full=Ethylene-responsive element-binding factor 5 homolog; AltName: Full=NtERF4 && PF00847:AP2 domain	AP2
Solyc08g067770.3	1157.79066301112	1259.61817508401	1224.66684969218	636.781086822326	628.368935667778	618.951723614093	1214.02522926244	628.033915368065	0.9509572877163	1.42550848693051e-15	8.85940003544102e-14	-	8	56856543	56864510	+	2336	protein_coding	- && Q9LN71.1 RecName: Full=E3 ubiquitin-protein ligase At1g12760; AltName: Full=RING finger protein At1g12760 && PF13639:Ring finger domain	-
Solyc01g109890.3	1126.63483787801	888.751679257315	1027.26989036679	455.278197425516	452.809370435406	418.43182637713	1014.21880250071	442.173131412684	1.19735572376909	1.51570278088142e-15	9.39448969566313e-14	-	1	96649709	96655945	+	2466	protein_coding	- && Q8GYX8.2 RecName: Full=Chaperone protein dnaJ 10; Short=AtDjC10; Short=AtJ10 && PF14308:X-domain of DnaJ-containing|PF00226:DnaJ domain	DnaJ
Solyc09g018280.1	682.413073076867	534.958321345919	518.670581900881	228.146090023922	215.851924466031	211.773564939037	578.680658774556	218.59052647633	1.40441293452763	1.61905687776377e-15	1.00037903566398e-13	-	9	14024426	14025757	+	1332	protein_coding	- && Q9LZW4.1 RecName: Full=CBL-interacting serine/threonine-protein kinase 14; AltName: Full=SNF1-related kinase 3.15; AltName: Full=SOS2-like protein kinase PKS24; AltName: Full=Serine/threonine-protein kinase SR1; Short=AtSR1 && PF00069:Protein kinase domain|PF03822:NAF domain	Pkinase
novel.380	6153.77797709817	6018.28111514158	5966.22238287538	3497.22606441115	3262.72175603987	3543.88226545325	6046.09382503838	3434.61002863476	0.815910106296198	1.62273144057472e-15	1.00037903566398e-13	-	4	6109158	6112051	+	2894	-	- && - && -	-
Solyc03g007960.3	664.322593967319	532.112798360036	469.321342069535	177.446958907495	165.966146367215	210.750504238848	555.252244798963	184.721203171186	1.58831213439579	1.73133012543726e-15	1.06446632082179e-13	-	3	2447878	2450328	+	1330	protein_coding	- && O49815.1 RecName: Full=Beta-carotene hydroxylase 1, chloroplastic; Flags: Precursor && PF04116:Fatty acid hydroxylase superfamily	-
Solyc02g069800.1	1634.17327956257	1393.35775542049	1321.35107466788	702.689957273681	627.409593781262	614.859480813338	1449.62736988364	648.319677289427	1.16092108994313	1.84387031486504e-15	1.13062775216043e-13	-	2	40193271	40194278	-	1008	protein_coding	- && Q9FG13.1 RecName: Full=Probable carboxylesterase 15; AltName: Full=AtCXE15 && PF07859:alpha/beta hydrolase fold	Abhydrolase_3
novel.138	136.683619938813	234.28139250433	230.63216166078	41.5732875154703	38.3736754606277	36.830185206789	200.532391367974	38.9257160609623	2.36550009815161	2.16048770436405e-15	1.32123905397815e-13	-	10	19509019	19517760	-	4392	-	- && - && -	-
Solyc06g071810.1	2011.0582610115	1876.14815535856	2013.24755965022	1095.10123211483	1047.60134007514	1009.76091108613	1966.81799200676	1050.82116109203	0.904266416613602	2.28026391732206e-15	1.3907790536156e-13	-	6	44375481	44377358	+	1878	protein_coding	- && Q9SKB2.1 RecName: Full=Leucine-rich repeat receptor-like serine/threonine/tyrosine-protein kinase SOBIR1; AltName: Full=Protein EVERSHED; AltName: Full=Protein SUPPRESSOR OF BIR1-1; Flags: Precursor && PF00069:Protein kinase domain	Pkinase
Solyc04g080960.3	44416.146320411	46429.4500529835	46790.1292515204	27748.6484426429	27178.1556449895	26402.1274897668	45878.575208305	27109.6438591331	0.75901435573109	2.31648675189821e-15	1.40912442125415e-13	-	4	65102722	65105099	+	1368	protein_coding	- && P25804.1 RecName: Full=Cysteine proteinase 15A; AltName: Full=Turgor-responsive protein 15A; Flags: Precursor [Pisum sativum] && PF08246:Cathepsin propeptide inhibitor domain (I29)|PF00112:Papain family cysteine protease	Peptidase_C1
Solyc11g012590.2	441.20668494955	383.197095432183	259.838854622189	85.1745402755977	102.649581857179	71.6142490132008	361.414211667974	86.4794570486592	2.06211182059736	2.44670108506102e-15	1.48439671914562e-13	-	11	5386379	5392481	+	1122	protein_coding	- && B9SA89.1 RecName: Full=CASP-like protein 2B1; Short=RcCASPL2B1 && PF06624:Ribosome associated membrane protein RAMP4|PF04535:Domain of unknown function (DUF588)	-
Solyc06g082440.1	233.16617518974	233.332884842369	205.453978073359	63.8809052066983	76.7473509212553	70.5911883130122	223.984346035156	70.4064814803219	1.6689065523256	2.73708200432061e-15	1.65618737744286e-13	-	6	48296596	48297855	-	1260	protein_coding	- && O22932.1 RecName: Full=CBL-interacting serine/threonine-protein kinase 11; AltName: Full=SNF1-related kinase 3.22; AltName: Full=SOS2-like protein kinase PKS5; AltName: Full=SOS3-interacting protein 4 && PF03822:NAF domain|PF00069:Protein kinase domain	Pkinase
Solyc08g036640.3	103.517741571307	81.571658928633	63.4490226403019	1.01398262232854	1.91868377303138	5.11530350094291	82.8461410467472	2.68265663210095	4.9579391671232	2.94075794266775e-15	1.77474741839999e-13	-	8	10547251	10548057	+	589	protein_coding	- && Q8LBM2.1 RecName: Full=Protein TIFY 5A; AltName: Full=Jasmonate ZIM domain-containing protein 8 && PF09425:Divergent CCT motif|PF06200:tify domain	Zim
Solyc06g073050.3	1392.96689143525	1685.49811530443	1741.32317690606	766.57086248038	737.733910730567	690.565972627293	1606.59606121525	731.62358194608	1.13484570260405	3.17196626090239e-15	1.90925727719881e-13	-	6	45147585	45157309	+	3513	protein_coding	- && Q7XUA8.1 RecName: Full=IAA-amino acid hydrolase ILR1-like 5; Flags: Precursor && PF01546:Peptidase family M20/M25/M40|PF07687:Peptidase dimerisation domain|PF02365:No apical meristem (NAM) protein	Peptidase_M20
Solyc10g050060.2	1210.05204710537	1175.20099316949	1168.26771845635	630.697191088355	521.881986264536	562.683385103721	1184.50691957707	571.754187485537	1.05109932266441	3.45407142206059e-15	2.07361832256847e-13	-	10	47599757	47602517	-	1418	protein_coding	- && Q8K0T7.3 RecName: Full=Protein unc-13 homolog C; AltName: Full=Munc13-3 && PF00168:C2 domain	C2
Solyc10g085720.2	819.09669301568	703.79268517495	777.502309179573	339.684178480062	355.915839897322	368.30185206789	766.797229123401	354.633956815091	1.11231206677003	3.48390334979463e-15	2.08606672378173e-13	-	10	64931272	64941043	+	3795	protein_coding	- && Q9FFN2.2 RecName: Full=Probable glycosyltransferase At5g03795 && PF00069:Protein kinase domain|PF03016:Exostosin family	Pkinase
Solyc09g075890.3	1304.52454912191	1086.04127294517	925.550028673611	432.970579734288	448.972002889344	367.278791367701	1105.3719502469	416.407124663778	1.40819333755085	3.62349607467844e-15	2.16400092397398e-13	-	9	67954938	67957452	-	1017	protein_coding	- && - && PF13419:Haloacid dehalogenase-like hydrolase	-
Solyc12g014100.2	891.458609453875	878.318094975746	850.015477911347	451.222266936202	395.248857244465	430.708554779393	873.264060780323	425.726559653354	1.03685518230138	3.82895554688571e-15	2.28076461186312e-13	-	12	4918383	4923635	+	1960	protein_coding	- && Q9ZRA2.2 RecName: Full=Homogentisate 1,2-dioxygenase; AltName: Full=Homogentisate oxygenase; AltName: Full=Homogentisic acid oxidase; AltName: Full=Homogentisicase && PF04209:homogentisate 1,2-dioxygenase	-
Solyc03g019650.3	6536.69311825029	7748.35909055817	7625.96824495819	3819.67253831163	3869.02582831778	3655.39588177381	7303.67348458888	3781.36474946774	0.949717375927186	3.96117406675861e-15	2.35340945266775e-13	-	3	62944214	62948127	+	2343	protein_coding	- && - && PF06813:Nodulin-like	-
Solyc01g100240.3	446.231818035536	491.32696889572	511.620690496403	200.768559221052	215.851924466031	205.635200737905	483.05982580922	207.418561474996	1.21942378607858	4.09882024835735e-15	2.42889521332246e-13	-	1	90188486	90193341	-	2778	protein_coding	- && C0SV51.1 RecName: Full=Calmodulin-binding protein 60 C && PF07887:Calmodulin binding protein-like	-
Solyc07g063510.3	1375.8814389429	1594.44137975619	1617.44651365595	780.766619192979	664.823927355374	675.220062124465	1529.25644411835	706.936869557606	1.11335848009606	4.23497088970423e-15	2.5031079230306e-13	-	7	66106731	66119195	+	2558	protein_coding	- && P94479.2 RecName: Full=Uncharacterized protein YnbB && PF03619:Organic solute transporter Ostalpha|PF06838:Methionine gamma-lyase	-
Solyc06g017860.2	153.769072431165	102.438827491772	159.126120272503	0	0	0	138.44467339848	0	9.55746317136563	4.4846460011852e-15	2.64386598316658e-13	-	6	14442893	14446572	-	1744	protein_coding	- && Q56WF8.2 RecName: Full=Serine carboxypeptidase-like 48; Flags: Precursor && PF00450:Serine carboxypeptidase	Peptidase_S10
Solyc05g007140.3	2370.85778996809	2142.67880836956	2309.34299863829	1264.43633004369	1209.73011889629	1156.0585912131	2274.29319899198	1210.07501338436	0.910232768037355	4.66641342796354e-15	2.74397074726892e-13	-	5	1733113	1737686	-	2907	protein_coding	- && O49840.1 RecName: Full=Protein kinase 2B, chloroplastic; Flags: Precursor && PF07714:Protein tyrosine kinase	Pkinase_Tyr
Solyc02g022850.1	297.487878690357	300.676928841589	338.394787414944	118.63596681244	86.3407697864122	109.467494920178	312.186531648963	104.814743839677	1.57586485186214	4.92114356437658e-15	2.8863576818887e-13	-	2	24692534	24694159	-	1626	protein_coding	- && Q9SVG3.1 RecName: Full=Berberine bridge enzyme-like 21; Short=AtBBE-like 21; Flags: Precursor && PF08031:Berberine and berberine like|PF01565:FAD binding domain	FAD_binding_4
Solyc02g081500.3	1274.37375060599	1192.27413108479	1246.82365124911	616.501434375755	565.052371157742	661.920273022013	1237.8238443133	614.491359518503	1.01059239466454	5.20631111086134e-15	3.04582481391283e-13	-	2	45989016	45996332	+	3072	protein_coding	- && P93604.1 RecName: Full=Rust resistance kinase Lr10; AltName: Full=Probable receptor-like serine/threonine-protein kinase LRK10; Flags: Precursor && -	-
Solyc03g120550.3	1892.46512018224	2070.59222606053	2182.44495335769	852.759385378306	972.772672926911	1056.82170329481	2048.50076653349	960.784587200008	1.09229913795011	5.84815455119137e-15	3.41261395222574e-13	-	3	70405544	70416317	+	3808	protein_coding	- && Q9M817.1 RecName: Full=Protein NRT1/ PTR FAMILY 1.2; Short=AtNPF1.2; AltName: Full=Nitrate transporter 1.11 && PF00854:POT family	-
Solyc04g025650.3	825.126852718863	611.787441964747	622.404698281057	272.761325406378	227.364027104219	197.450715136397	686.439664321556	232.525355882331	1.56158305968925	6.56887013698184e-15	3.8137695911748e-13	-	4	21290588	21295307	+	1617	protein_coding	- && Q6F6Y2.1 RecName: Full=FAD-dependent urate hydroxylase; AltName: Full=Flavoprotein urate hydroxylase && PF01494:FAD binding domain	FAD_binding_3
Solyc02g021440.3	3912.56862074852	3480.07461173435	3925.78238495074	2035.06312301339	1973.36626056278	2097.2744353866	3772.80853914454	2035.23460632092	0.890430508246664	7.20011284356275e-15	4.16970171316728e-13	-	2	23203603	23210735	-	2585	protein_coding	- && Q93VD3.1 RecName: Full=CBL-interacting serine/threonine-protein kinase 23; AltName: Full=Protein LOW-K(+)-SENSITIVE 1; AltName: Full=SNF1-related kinase 3.23; AltName: Full=SOS2-like protein kinase PKS17 && -	-
Solyc11g007020.2	1046.23270850224	1099.32038021262	1106.83295050304	520.173085254543	545.865533427428	585.19072050787	1084.1286797393	550.409779729947	0.978063537685948	7.79232772572812e-15	4.50129601345398e-13	-	11	1509821	1516539	+	2355	protein_coding	- && F4JCU3.1 RecName: Full=Diphosphomevalonate decarboxylase MVD2; AltName: Full=Mevalonate 5-diphosphate decarboxylase; Short=AtMVD2 && PF00288:GHMP kinases N terminal domain	GHMP_kinases
Solyc08g065220.3	24182.9504629979	30331.378014184	36247.5202197953	12093.7707365125	12910.8231087282	11840.9045439827	30253.9495656591	12281.8327964078	1.30059111705012	7.86559248152907e-15	4.53220181856548e-13	-	8	53147737	53155031	+	3802	protein_coding	- && O49954.1 RecName: Full=Glycine dehydrogenase (decarboxylating), mitochondrial; AltName: Full=Glycine cleavage system P protein; AltName: Full=Glycine decarboxylase; AltName: Full=Glycine dehydrogenase (aminomethyl-transferring); Flags: Precursor && PF02347:Glycine cleavage system P-protein	-
Solyc01g111440.3	2459.30013228143	1635.2272092205	1828.94325579029	767.584845102708	694.563525837361	767.295525141437	1974.49019909741	743.147965360502	1.40976240895623	8.77715982594836e-15	5.04477709996175e-13	-	1	97593986	97597058	+	1770	protein_coding	- && F4JNX2.1 RecName: Full=Senescence/dehydration-associated protein At4g35985, chloroplastic; Flags: Precursor && PF06911:Senescence-associated protein	-
Solyc02g014840.3	288.442639135583	302.573944165511	311.202349140529	119.649949434768	118.958393927946	111.513616320556	300.739644147207	116.707319894423	1.36540122840495	9.09629056812005e-15	5.21513078996743e-13	-	2	19145832	19146910	+	168	protein_coding	- && - && -	-
Solyc05g016060.3	559.799825778815	419.240386586695	349.473188193409	143.985532370653	104.56826563021	123.790344722819	442.837800186306	124.114714241227	1.83580028180059	9.29764330949804e-15	5.31727815503038e-13	-	5	14390274	14391946	-	694	protein_coding	- && - && PF12734:Cysteine-rich TM module stress tolerance	-
Solyc04g025530.3	98.4926084853211	135.636595660401	83.5915695102391	16.2237219572567	12.471444524704	7.16142490132008	105.906924551987	11.9521971277603	3.14681681551824	1.1138214523714e-14	6.33827974373037e-13	-	4	22280472	22285089	+	1844	protein_coding	- && Q9ZPS3.1 RecName: Full=Glutamate decarboxylase 4; Short=GAD 4 && PF00282:Pyridoxal-dependent decarboxylase conserved domain	-
Solyc05g053760.3	1791.96245846252	1720.59289879698	1438.17784651351	745.27722741148	752.124039028302	818.448560150866	1650.24440125767	771.949942196883	1.09623696141963	1.21304294020791e-14	6.885820234601e-13	-	5	64636867	64639419	+	930	protein_coding	- && Q9SDN0.2 RecName: Full=Chaperone protein dnaJ 20, chloroplastic; Short=AtDjC20; Short=AtJ20; Flags: Precursor && PF00226:DnaJ domain	DnaJ
Solyc10g079150.2	255.276760768077	190.650040054131	237.682053065258	60.8389573397127	54.6824875313944	74.6834311137666	227.869617962489	63.4016253282912	1.84654209024494	1.30416108564214e-14	7.38477189556325e-13	-	10	60882080	60888983	-	4143	protein_coding	- && Q9M682.1 RecName: Full=Guanylate kinase 2; Short=AtGK2; AltName: Full=GMP kinase 2 && -	-
Solyc12g089220.2	8922.62630747633	7575.7306960813	7815.3081855356	4440.2299031767	4040.74802600409	4251.84026998375	8104.55506303108	4244.27273305485	0.933223219701199	1.40399530128703e-14	7.91101332786622e-13	-	12	65308059	65312189	-	1173	protein_coding	- && Q9FWS6.1 RecName: Full=Bifunctional nuclease 1; Short=AtBBD1 && PF02577:Bifunctional nuclease	-
Solyc01g056430.1	94.4725020165324	154.606748899618	123.876663250113	0	0	0	124.318638055421	0	9.40356189540214	1.42582138160553e-14	8.01430434910776e-13	-	1	54143194	54147158	+	993	protein_coding	- && - && PF04909:Amidohydrolase	Amidohydro_2
Solyc01g099370.3	3009.04969188828	2044.03401152563	1790.67241673741	726.011557587238	700.319577156455	820.494681551244	2281.25204005044	748.941938764979	1.60695151322044	1.66943849732581e-14	9.31514186354572e-13	-	1	89536647	89537483	+	837	protein_coding	- && O04023.1 RecName: Full=Protein SRC2 homolog; Short=AtSRC2 && PF00168:C2 domain	C2
Solyc06g005650.2	1119.59965155763	1053.7920124385	1141.07528018194	563.774338014671	598.629337185791	539.152988999383	1104.82231472602	567.185554733282	0.961565131140577	2.04834130812711e-14	1.14016046648735e-12	-	6	715055	716168	-	860	protein_coding	- && Q940T5.1 RecName: Full=E3 ubiquitin-protein ligase RDUF2; AltName: Full=RING and DUF1117 domain-containing protein 2; Short=AtRDUF2 && PF14369:zinc-ribbon	-
Solyc04g009800.3	1037.18746894746	1031.02782855144	1109.85433253354	539.438755078786	516.125934945442	571.890931405418	1059.35654334415	542.485207143215	0.965700086662604	2.07325851093129e-14	1.15123577315224e-12	-	4	3108601	3114678	-	2538	protein_coding	- && Q06850.1 RecName: Full=Calcium-dependent protein kinase 1; Short=AtCDPK 1; Short=CDPK 1; AltName: Full=Calcium-dependent protein kinase isoform AK1 && PF00069:Protein kinase domain|PF13499:EF-hand domain pair	Pkinase
Solyc10g005480.3	230.151095338148	254.200053405507	213.510996821333	67.9368356960125	80.5847184673181	52.1760957096177	232.62071518833	66.8992166243161	1.79613896068534	2.09800626501403e-14	1.16216371197021e-12	-	10	351327	352818	-	815	protein_coding	- && Q8GX77.1 RecName: Full=F-box protein At1g61340 && -	-
Solyc07g043420.3	91579.0303856218	76377.6309717354	76938.4862790988	40959.8280289616	37068.0111530798	43385.9581735974	81631.7158788187	40471.2657852129	1.01223492277204	2.5004399594528e-14	1.38174914675015e-12	-	7	57307290	57308879	+	1286	protein_coding	- && P24397.1 RecName: Full=Hyoscyamine 6-dioxygenase; AltName: Full=Hyoscyamine 6-beta-hydroxylase && PF14226:non-haem dioxygenase in morphine synthesis N-terminal|PF03171:2OG-Fe(II) oxygenase superfamily	2OG-FeII_Oxy
Solyc09g061860.3	4414.0769027299	4094.70757668498	4389.0609629593	2437.61422407782	2058.74768846267	1995.99142606793	4299.28181412473	2164.11777953614	0.990326596205031	2.53756240268702e-14	1.39889227357744e-12	-	9	60773134	60786716	+	2956	protein_coding	- && Q9M8Z7.1 RecName: Full=Sterol 3-beta-glucosyltransferase UGT80A2; AltName: Full=UDP-glucose:sterol glucosyltransferase 80A2 && PF03033:Glycosyltransferase family 28 N-terminal domain	-
Solyc11g010250.1	615.076289724658	442.004570473755	358.537334284881	138.915619259011	130.470496566134	142.205437326213	471.872731494431	137.197184383786	1.78231306178848	2.6865147454139e-14	1.47040197271067e-12	-	11	3317228	3317653	-	426	protein_coding	- && - && -	-
Solyc06g068650.3	1242.21289885568	1496.74509057422	1500.61974181032	584.053990461241	694.563525837361	537.106867599006	1413.19257708007	605.241461299203	1.22305688945481	2.73031701416279e-14	1.48727696165785e-12	-	6	42674417	42678424	-	2017	protein_coding	- && O24146.1 RecName: Full=4-coumarate--CoA ligase 2; Short=4CL 2; AltName: Full=4-coumaroyl-CoA synthase 2 && PF00501:AMP-binding enzyme|PF13193:AMP-binding enzyme C-terminal domain	AMP-binding
Solyc02g071820.3	1097.48906597929	1464.49583006755	1591.26120272503	508.005293786601	556.418294179101	573.937052805795	1384.41536625729	546.120213590499	1.34201124991667	2.92120649694112e-14	1.58373590057566e-12	-	2	41737052	41746135	-	3346	protein_coding	- && C0LGG8.1 RecName: Full=Probable LRR receptor-like serine/threonine-protein kinase At1g53430; Flags: Precursor && PF13855:Leucine rich repeat|PF11721:Di-glucose binding within endoplasmic reticulum|PF07714:Protein tyrosine kinase	Pkinase_Tyr
Solyc11g071760.2	586.935544443138	293.088867545902	291.059802270591	61.8529399620412	33.5769660280492	77.7526132143323	390.36140475321	57.7275064014742	2.75940998616352	3.18467098109351e-14	1.71844846139806e-12	-	11	55432314	55437016	-	1416	protein_coding	- && Q9SRE6.1 RecName: Full=Calcium-binding protein CML38; AltName: Full=Calmodulin-like protein 38 && PF13833:EF-hand domain pair	-
Solyc06g066540.1	182.914844329882	146.070179941971	135.962191372076	23.3216003135565	24.942889049408	41.9454887077319	154.982405214643	30.0699926902321	2.36802149555111	3.33127778020577e-14	1.79333787167744e-12	-	6	41914250	41914828	-	579	protein_coding	- && Q9LYD3.1 RecName: Full=Dehydration-responsive element-binding protein 3; AltName: Full=Protein TINY 2 && PF00847:AP2 domain	AP2
Solyc09g089530.3	611.056183255869	426.828447882382	265.88161868317	74.0207314299837	89.2187954459593	39.8993673073547	434.588749940474	67.7129647277659	2.68059439108551	3.85125457692338e-14	2.06357058907906e-12	-	9	69700968	69708887	+	805	protein_coding	- && P16231.1 RecName: Full=Wound-induced proteinase inhibitor 1; AltName: Full=Wound-induced proteinase inhibitor I; Flags: Precursor [Solanum peruvianum] && PF00280:Potato inhibitor I family	-
Solyc11g006000.2	1559.80130988998	1856.22949445738	2003.17628621525	683.424287449439	852.85493711245	814.356317350112	1806.40236352087	783.545180637334	1.20490331356323	4.2596250102913e-14	2.27706247927763e-12	-	11	808985	815730	+	2560	protein_coding	- && Q9CAD5.1 RecName: Full=Mitogen-activated protein kinase kinase kinase YODA; AltName: Full=YODA MAPKK kinase && PF00069:Protein kinase domain	Pkinase
Solyc07g007430.3	1286.43407001236	1333.60177271695	1224.66684969218	623.599312732055	673.458004334015	702.842701029557	1281.5675641405	666.633339365209	0.943022194152917	4.2883545941107e-14	2.2870892071335e-12	-	7	2145453	2153632	-	2347	protein_coding	- && Q52T38.1 RecName: Full=Protein S-acyltransferase 24; AltName: Full=Ankyrin repeat-containing S-palmitoyltransferase; AltName: Full=Palmitoyltransferase TIP1; AltName: Full=Protein TIP GROWTH DEFECTIVE 1; Short=AtTIP1; AltName: Full=Zinc finger DHHC domain-containing protein TIP1 && PF01529:DHHC palmitoyltransferase|PF12796:Ankyrin repeats (3 copies)	-
Solyc05g054830.3	2594.97872560305	2524.92739613978	2787.7284867993	1518.94596824816	1464.91506070946	1426.14661606288	2635.87820284738	1470.00254834017	0.842410701759617	5.29898814749016e-14	2.81952889063554e-12	-	5	65490807	65495590	+	2435	protein_coding	- && Q9C7A2.1 RecName: Full=Ankyrin repeat-containing protein ITN1; AltName: Full=Protein INCREASED TOLERANCE TO NACL && PF12796:Ankyrin repeats (3 copies)|PF13857:Ankyrin repeats (many copies)|PF13962:Domain of unknown function	-
Solyc03g032150.3	785.930814648174	714.226269456519	787.573582614541	369.08967452759	380.85872894673	388.763066071662	762.576888906411	379.57048984866	1.00632922774636	5.49086703634051e-14	2.91486235519437e-12	-	3	4679271	4684858	+	1871	protein_coding	- && P27450.2 RecName: Full=Probable serine/threonine-protein kinase Cx32, chloroplastic; Flags: Precursor && PF00069:Protein kinase domain	Pkinase
Solyc08g006470.3	451.256951121522	332.926189348258	330.337768666969	128.775793035725	100.730898084148	129.92870892395	371.50696971225	119.811800014608	1.63341819769096	6.24199513777829e-14	3.29833351370206e-12	-	8	1066070	1070156	+	3196	protein_coding	- && Q9ZQ18.1 RecName: Full=Cytoplasmic 60S subunit biogenesis factor REI1 homolog 2; AltName: Full=Protein REI1-LIKE 2; AltName: Full=pre-60S factor REI1 homolog 2 && -	-
Solyc04g005670.2	1030.15228262708	935.228554693397	948.713957574038	474.543867249759	476.792917598299	381.601641170341	971.364931631506	444.3128086728	1.12803578055315	6.82414501669535e-14	3.5976578774224e-12	-	4	443973	446469	+	1730	protein_coding	- && Q84M94.1 RecName: Full=F-box/kelch-repeat protein At1g26930 && PF01344:Kelch motif	Kelch_1
Solyc03g006620.3	602.010943701095	461.923231374933	489.463888939472	159.195271705581	214.892582579515	192.335411635454	517.799354671833	188.80775530685	1.45460408641407	7.16512341125715e-14	3.76875631170551e-12	-	3	1197391	1199002	+	1340	protein_coding	- && - && PF14364:Domain of unknown function (DUF4408)|PF05553:Cotton fibre expressed protein	-
Solyc11g010380.2	839.197225359623	913.412878468297	915.478755238642	425.872701377989	450.890686662375	471.630982786937	889.362953022188	449.464790275767	0.98465300485812	7.20894513446431e-14	3.78312903360801e-12	-	11	3451553	3457602	-	1856	protein_coding	- && Q9FKQ1.1 RecName: Full=Protein DETOXIFICATION 27; Short=AtDTX27; AltName: Full=Multidrug and toxic compound extrusion protein 27; Short=MATE protein 27 && PF01554:MatE	MatE
Solyc04g054760.3	279.397399580809	216.259746927073	200.418341355874	53.7410789834128	66.1945901695827	74.6834311137666	232.025162621252	64.873033422254	1.8384312673645	7.84112859780635e-14	4.10549319939482e-12	-	4	53139383	53143728	-	876	protein_coding	- && - && PF04570:zinc-finger of the FCS-type, C2-C2	-
Solyc03g083010.3	814.071559929694	703.79268517495	810.737511514969	292.026995230621	351.119130464743	371.371034168456	776.200585539871	338.172386621273	1.19839361019075	8.14461539851762e-14	4.25468029462881e-12	-	3	54278221	54284404	+	2266	protein_coding	- && - && PF00561:alpha/beta hydrolase fold	Abhydrolase_1
Solyc05g005260.2	1967.84211647203	1807.85560369738	1671.83139020478	976.465265302388	954.545177083113	934.054419272176	1815.8430367914	955.021620552559	0.927024523174749	8.84862384475668e-14	4.58344070193031e-12	-	5	208916	218633	-	1473	protein_coding	- && P92519.1 RecName: Full=Uncharacterized mitochondrial protein AtMg00810; AltName: Full=ORF240b && PF07727:Reverse transcriptase (RNA-dependent DNA polymerase)|PF07816:Protein of unknown function (DUF1645)	RVT_2
Solyc06g075780.2	349.749262784609	254.200053405507	226.603652286793	62.8669225843697	71.9506414886769	87.9832202162181	276.850989492303	74.2669280964216	1.89856379724159	8.85389713929764e-14	4.58344070193031e-12	-	6	47233894	47237689	+	849	protein_coding	- && Q9SLD4.1 RecName: Full=Zinc finger protein ZAT11 && PF13912:C2H2-type zinc finger	-
Solyc06g060710.3	329.648730440666	376.557541798457	364.580098345862	126.747827791068	152.535359955995	148.343801527345	356.928790194995	142.542329758136	1.3239728147502	9.12736893794152e-14	4.70377419896209e-12	-	6	38845409	38851908	+	2004	protein_coding	- && Q8VZP6.1 RecName: Full=Putative glucuronosyltransferase PGSIP8; AltName: Full=Glycogenin-like protein 8; AltName: Full=Plant glycogenin-like starch initiation protein 8 && -	-
Solyc08g078670.2	1141.71023713597	999.727075706734	997.056070061888	492.795554451673	447.053319116312	541.19911039976	1046.1644609682	493.682661322582	1.08375075670861	9.91254429016631e-14	5.08555655942693e-12	-	8	62570510	62572436	+	1741	protein_coding	- && Q940R4.1 RecName: Full=Probable aspartyl protease At4g16563; Flags: Precursor && PF14541:Xylanase inhibitor C-terminal	-
Solyc06g062920.3	120.603194063658	119.511965407067	95.6770976322013	12.1677914679425	23.0242052763766	7.16142490132008	111.930752367642	14.1178072152131	2.97820637557771	1.18193945494706e-13	6.05031641078147e-12	-	6	39833459	39835655	+	1807	protein_coding	- && Q9CAH1.1 RecName: Full=Putative receptor-like protein kinase At1g72540 && PF07714:Protein tyrosine kinase	Pkinase_Tyr
Solyc08g068410.2	133.668540087221	153.658241237657	158.118992929006	31.4334612921849	21.1055215033452	41.9454887077319	148.481924751295	31.4948238344207	2.24134937739399	1.22851900603384e-13	6.27474974729933e-12	-	8	57601243	57603146	+	1822	protein_coding	- && - && -	-
Solyc08g005050.3	1308.54465559069	1409.48238567382	1507.66963321479	732.095453321209	766.514167326038	725.350036433705	1408.56555815977	741.319885693651	0.925939698840424	1.23348931096315e-13	6.286135637404e-12	-	8	33463	35295	-	1833	protein_coding	- && Q39204.2 RecName: Full=Transcription factor MYC2; Short=AtMYC2; AltName: Full=Basic helix-loop-helix protein 6; Short=AtbHLH6; Short=bHLH 6; AltName: Full=Protein JASMONATE INSENSITIVE 1; AltName: Full=R-homologous Arabidopsis protein 1; Short=RAP-1; AltName: Full=Transcription factor EN 38; AltName: Full=Z-box binding factor 1 protein; AltName: Full=bHLH transcription factor bHLH006; AltNam…	HLH
Solyc12g007050.1	568.845065333589	551.082951599253	493.492398313459	250.45370771515	190.909035416623	227.119475441865	537.8068050821	222.827406191213	1.272001651697	1.24308970993129e-13	6.32101470462401e-12	-	12	1490127	1490701	-	198	protein_coding	- && - && -	-
Solyc01g094410.3	2553.77263429797	3382.37832255239	4146.34327317656	1217.79312941658	1337.32258980287	1261.43384333252	3360.83141000897	1272.18318751733	1.40146898857511	1.25859672546705e-13	6.37161119318673e-12	-	1	85784997	85789865	+	3555	protein_coding	- && Q9FL59.1 RecName: Full=FT-interacting protein 1 && PF00168:C2 domain|PF08372:Plant phosphoribosyltransferase C-terminal	C2
novel.755	529.6490272629	764.497175540444	713.046159195774	208.88042019968	267.656386337878	245.53456804526	669.064120666373	240.690458194273	1.47477644307345	1.26396334942716e-13	6.38468535075178e-12	-	SL3.00SC0000008	87241	106762	+	2838	-	- && - && -	-
novel.639	60.3015970318292	66.3955363372594	66.4704046707925	1.01398262232854	2.87802565954707	3.06918210056575	64.389179346627	2.32039679414712	4.79021815611162	1.31172186104141e-13	6.59686785948741e-12	-	8	46033383	46054443	+	1442	-	- && - && -	-
Solyc01g056450.2	165.82939183753	92.9537508721632	72.5131687317736	0	0	0	110.432103813822	0	9.23173377601442	1.40886009811552e-13	7.03584404754624e-12	-	1	54164992	54167943	+	736	protein_coding	- && P19064.3 RecName: Full=Glutamine synthetase; AltName: Full=Glutamate--ammonia ligase && PF00120:Glutamine synthetase, catalytic domain	-
novel.699	127.638380384039	223.84780822276	200.418341355874	0	0	1.02306070018858	183.968176654224	0.341020233396194	9.00695671185118	1.41127992930331e-13	7.03584404754624e-12	-	9	48275587	48287511	+	5023	-	- && - && -	-
Solyc08g080130.3	757.790069366654	942.816615989083	1040.36254583225	373.145605016904	409.6389855422	374.440216269021	913.656410395997	385.741602276042	1.24384210358469	1.51897620426286e-13	7.55632999834278e-12	-	8	63590193	63596289	+	3713	protein_coding	- && P93733.4 RecName: Full=Phospholipase D beta 1; Short=AtPLDbeta1; Short=PLD beta 1; Short=PLDbeta && PF00168:C2 domain|PF00614:Phospholipase D Active site motif|PF12357:Phospholipase D C terminal	C2
Solyc01g094920.3	1790.95743184533	1811.64963434522	1875.27111359115	1044.4021009984	1061.03212648635	978.046029380285	1825.95939326056	1027.82675228835	0.828931929097168	1.66553090437354e-13	8.2674502662334e-12	-	1	86200750	86202502	-	1753	protein_coding	- && Q9FLW0.1 RecName: Full=Probable receptor-like protein kinase At5g24010; Flags: Precursor && PF12819:Carbohydrate-binding protein of the ER	-
Solyc05g005915.1	91.457422164941	105.284350477654	118.841026532629	17.2377045795853	23.0242052763766	20.4612140037717	105.194266391741	20.2410412865778	2.37581036279847	1.92474055840378e-13	9.5129472469556e-12	-	5	701110	702924	-	1507	protein_coding	- && Q9M817.1 RecName: Full=Protein NRT1/ PTR FAMILY 1.2; Short=AtNPF1.2; AltName: Full=Nitrate transporter 1.11 && PF00854:POT family	-
Solyc03g119640.3	1071.35837393217	948.507661960849	1077.62625754164	466.43200627113	551.621584746523	468.561800686371	1032.49743114488	495.538463901341	1.05850148101419	2.37598527930156e-13	1.16677666831312e-11	-	3	69680470	69684905	+	2561	protein_coding	- && Q9LS46.1 RecName: Full=Aluminum-activated malate transporter 9; Short=AtALMT9 && PF11744:Aluminium activated malate transporter	-
Solyc12g009020.2	1702.51508953198	1851.48695614758	1905.48493389605	898.38860338309	895.06598011914	1034.31436789066	1819.82899319187	942.589650464296	0.949270808193971	2.49762530495829e-13	1.22128019442662e-11	-	12	2319943	2326029	-	1972	protein_coding	- && Q9S7U9.2 RecName: Full=Mitogen-activated protein kinase kinase 2; Short=AtMAP2Kbeta; Short=AtMKK2; Short=MAP kinase kinase 2 && PF00069:Protein kinase domain	Pkinase
Solyc04g076990.3	1666.33413131288	1722.4899141209	1946.77715497942	878.108950936519	971.813331040395	927.916055071045	1778.53373347107	925.94611234932	0.941527831259723	2.67994268502221e-13	1.30764097011945e-11	-	4	62031659	62035406	+	3307	protein_coding	- && Q9LJM4.1 RecName: Full=Receptor-like protein kinase HAIKU2; Flags: Precursor && PF08263:Leucine rich repeat N-terminal domain|PF00069:Protein kinase domain	Pkinase
Solyc07g062520.3	1440.20314244352	1454.06224578598	1508.67676055829	680.382339582453	829.830731836073	746.834311137666	1467.64738292926	752.349127518731	0.963732369901139	2.8461744981284e-13	1.38286694418599e-11	-	7	65341817	65354470	+	4910	protein_coding	- && H2DH21.1 RecName: Full=Cytochrome P450 CYP72A219; AltName: Full=Cytochrome P450 CYP72A129 [Panax ginseng] && PF00067:Cytochrome P450	p450
novel.478	138.693673173207	157.452271885501	189.339940577409	0	0	1.02306070018858	161.828628545372	0.341020233396194	8.82142733596795	2.91257539969348e-13	1.40915805150149e-11	-	5	27104283	27119587	-	6722	-	- && - && -	-
Solyc11g017270.2	1822.11325697844	2219.50792898839	2607.45269231336	949.087734499518	1004.43095518193	830.725288553129	2216.35795942673	928.081326078192	1.25573440087548	3.07535162143018e-13	1.48477976282649e-11	-	11	8143569	8147178	-	3291	protein_coding	- && O22938.1 RecName: Full=Leucine-rich repeat receptor-like tyrosine-protein kinase PXC3; AltName: Full=Protein PXY/TDR-CORRELATED 3; Flags: Precursor && PF13855:Leucine rich repeat|PF07714:Protein tyrosine kinase	Pkinase_Tyr
Solyc08g063040.3	333.668836909455	403.115756333361	431.050503016654	138.915619259011	148.697992409932	165.73583343055	389.278365419823	151.116481699831	1.36543800345824	3.67569423801721e-13	1.76718440168655e-11	-	8	52641846	52642867	+	665	protein_coding	- && Q9SCQ6.1 RecName: Full=Protein indeterminate-domain 2 && -	-
Solyc02g082260.3	520.603787708126	1104.06291852243	1336.45798482033	184.544837263795	237.916787855891	129.92870892395	987.041563683627	184.130111347879	2.421831719532	4.03059801515007e-13	1.9297224275874e-11	-	2	46498898	46508848	-	5063	protein_coding	- && P48020.1 RecName: Full=3-hydroxy-3-methylglutaryl-coenzyme A reductase 1; Short=HMG-CoA reductase 1; Short=HMGR; Short=HMGR1 && -	-
Solyc11g010170.2	1001.00651072837	847.017342131038	892.314826338215	360.977813548962	265.737702564847	413.316522876188	913.446226399206	346.677346329999	1.39836903435813	4.56212513630468e-13	2.17965032814324e-11	-	11	3254559	3262928	-	4897	protein_coding	- && Q9FJN7.1 RecName: Full=LanC-like protein GCL1; AltName: Full=G protein-coupled receptor 2-like protein 1; Short=Protein GCR2-like 1 && -	-
Solyc12g005450.1	49.2463042426605	89.1597202243198	63.4490226403019	2.02796524465709	2.87802565954707	2.04612140037717	67.2850157024274	2.31737076819378	4.85522273696795	4.73603165881354e-13	2.25803355574992e-11	-	12	270043	271074	+	1032	protein_coding	- && Q9SV83.1 RecName: Full=Probable receptor-like protein kinase At4g10390 && PF00069:Protein kinase domain	Pkinase
Solyc09g008010.3	813.066533312497	712.329254132597	760.381144340126	328.530369634448	368.387284422026	393.878369572604	761.925643928407	363.598674543026	1.06715039119082	4.9371581262807e-13	2.34904247531111e-11	-	9	1485967	1491878	+	1853	protein_coding	- && Q9SRH7.1 RecName: Full=Receptor-like serine/threonine-protein kinase At3g01300 && PF07714:Protein tyrosine kinase	Pkinase_Tyr
Solyc01g096200.3	1867.33945475231	2801.89163343235	3221.80037184644	889.262759782133	1011.14634838754	882.901384262747	2630.34382001037	927.77016414414	1.50334313944626	5.62004391802509e-13	2.66841546940102e-11	-	1	87169096	87176182	-	3245	protein_coding	- && Q9LM76.1 RecName: Full=U-box domain-containing protein 44; AltName: Full=Plant U-box protein 44; AltName: Full=Protein SENESCENCE-ASSOCIATED E3 UBIQUITIN LIGASE 1 && PF05659:Arabidopsis broad-spectrum mildew resistance protein RPW8|PF04564:U-box domain	U-box
Solyc10g085430.2	4865.33385385142	4628.71739036894	4496.82358871346	2793.52212451514	2423.29760533864	2637.45048508617	4663.62494431127	2618.09007164665	0.833011435254579	5.67311454843256e-13	2.68804826320669e-11	-	10	64735999	64743958	+	1693	protein_coding	- && Q9LZX1.1 RecName: Full=Protein LURP-one-related 15 && PF03489:Saposin-like type B, region 2|PF05184:Saposin-like type B, region 1|PF04525:LURP-one-related	-
Solyc12g040680.2	1396.98699790404	1458.80478409578	1508.67676055829	773.668740836679	846.13954390684	792.872042646152	1454.82284751937	804.226775796557	0.855000867210605	5.9502623696815e-13	2.81355395719393e-11	-	12	55772239	55779983	+	2641	protein_coding	- && Q9LV37.2 RecName: Full=Mitogen-activated protein kinase 9; Short=AtMPK9; Short=MAP kinase 9 && PF00069:Protein kinase domain	Pkinase
Solyc07g043590.3	1558.79628327279	1887.53024730209	1964.90544716237	784.822549682293	932.480313693252	759.111039539929	1803.74399257908	825.471300971825	1.12748918745763	6.23056727800666e-13	2.94003290918779e-11	-	7	57656564	57663074	+	2357	protein_coding	- && Q9SKX5.1 RecName: Full=Probable polyamine oxidase 2; Short=AtPAO2; AltName: Full=Amine oxidase 1 && PF01593:Flavin containing amine oxidoreductase	Amino_oxidase
Solyc04g005160.2	1173.87108888628	1160.02487057812	1200.49579344825	674.298443848482	626.450251894747	580.075417006927	1178.13058430422	626.941370916718	0.910023007769988	6.48153128128832e-13	3.05217570582721e-11	-	4	107065	114095	-	1993	protein_coding	- && Q9FWA3.1 RecName: Full=6-phosphogluconate dehydrogenase, decarboxylating 3 && PF00393:6-phosphogluconate dehydrogenase, C-terminal domain|PF03446:NAD binding domain of 6-phosphogluconate dehydrogenase	NAD_binding_2
Solyc06g063210.3	314.573331182709	358.535896221201	410.907956146717	144.999514992982	141.023257317807	146.297680126967	361.339061183542	144.106817479252	1.32633543444662	7.39732885891491e-13	3.46918083275042e-11	-	6	40035721	40046275	+	5982	protein_coding	- && Q9C5V5.2 RecName: Full=Glutamate receptor 2.8; AltName: Full=Ligand-gated ion channel 2.8; Flags: Precursor && PF00060:Ligand-gated ion channel|PF00497:Bacterial extracellular solute-binding proteins, family 3|PF01094:Receptor family ligand binding region	ANF_receptor
novel.271	87.4373156961524	69.2410593231419	87.6200788842265	0	0	0	81.4328179678403	0	8.79197019852129	7.51163843332381e-13	3.51560008553908e-11	-	12	19548248	19554403	-	570	-	- && - && -	-
Solyc05g014260.3	8108.55474754664	7519.76874402561	6965.29270762426	4365.19518912438	4131.88550522308	4334.70818669903	7531.20539973217	4277.26296034883	0.816216894340041	8.37391559161189e-13	3.91118139027364e-11	-	5	8044515	8050118	+	3350	protein_coding	- && Q9FXD6.1 RecName: Full=Two-component response regulator ARR11; AltName: Full=Receiver-like protein 3 && PF00249:Myb-like DNA-binding domain|PF00072:Response regulator receiver domain	Response_reg
Solyc01g107810.3	1808.04288433768	1380.07864815303	1391.84998871266	718.913679230938	568.889738703805	668.058637223145	1526.65717373446	651.954018385963	1.22769932652173	8.52537556653494e-13	3.97383003795418e-11	-	1	95122572	95128641	-	2856	protein_coding	- && Q9AT54.1 RecName: Full=Scopoletin glucosyltransferase; AltName: Full=Phenylpropanoid:glucosyltransferase 1 && PF00201:UDP-glucoronosyl and UDP-glucosyl transferase	UDPGT
Solyc02g086700.3	208.040509759811	281.706775602372	304.152457736051	70.9787835629981	64.2759063965513	94.1215844173496	264.633247699411	76.458758125633	1.79275292149184	9.08183974808875e-13	4.21606945228581e-11	-	2	49984773	49986805	-	1326	protein_coding	- && P23547.1 RecName: Full=Glucan endo-1,3-beta-glucosidase, acidic isoform GI9; AltName: Full=(1->3)-beta-glucan endohydrolase; Short=(1->3)-beta-glucanase; AltName: Full=Beta-1,3-endoglucanase; AltName: Full=PR-2B; AltName: Full=PR-36; Flags: Precursor [Nicotiana tabacum] && PF00332:Glycosyl hydrolases family 17	Glyco_hydro_17
Solyc12g019320.2	745.729749960288	775.879267483974	819.801657606441	345.768074214034	421.151088180389	350.909820164684	780.470225016901	372.609660853035	1.06607116647183	9.43684470377283e-13	4.37202342609338e-11	-	12	9971420	9977203	+	1839	protein_coding	- && Q38956.1 RecName: Full=Protein DETOXIFICATION 29; Short=AtDTX29; AltName: Full=Multidrug and toxic compound extrusion protein 29; Short=MATE protein 29 && PF01554:MatE	MatE
Solyc03g063600.3	2061.30959187136	1639.96974753031	1698.0167011357	915.626307962676	905.618740870813	868.578534460107	1799.76534684579	896.607861097865	1.0051364803475	1.17576802955323e-12	5.436267786642e-11	-	3	37406595	37411503	+	2441	protein_coding	- && Q9M682.1 RecName: Full=Guanylate kinase 2; Short=AtGK2; AltName: Full=GMP kinase 2 && PF00625:Guanylate kinase	-
novel.267	139.698699790404	79.6746436047113	54.3848765488302	0	0	0	91.2527399813153	0	8.95657562796612	1.23595102379049e-12	5.68017331234217e-11	-	12	11716482	11733621	-	464	-	- && - && -	-
Solyc07g043460.3	9818.10502339899	9476.54005065084	9412.61215232162	6037.25253334415	5844.31077265359	6020.71222060981	9569.08574212382	5967.42517553585	0.681283158328975	1.26909145234815e-12	5.82081485534002e-11	-	7	57374067	57376529	+	2155	protein_coding	- && Q05047.1 RecName: Full=Secologanin synthase; Short=SLS; AltName: Full=CYPLXXII; AltName: Full=Cytochrome P450 72A1 && PF00067:Cytochrome P450	p450
Solyc11g072660.2	247.2365478305	239.972438476095	209.482487447346	90.2444533872404	87.3001116729279	77.7526132143323	232.230491251314	85.0990594248336	1.44813974984706	1.37942054114836e-12	6.30164367931383e-11	-	11	56178286	56183233	+	2233	protein_coding	- && Q9LQQ8.1 RecName: Full=Probable serine/threonine-protein kinase RLCKVII && PF00069:Protein kinase domain	Pkinase
Solyc07g008620.1	169.849498306319	193.495563040013	221.568015569308	59.8249747173841	50.8451199853316	29.6687603054689	194.971025638547	46.7796183360616	2.0580729204599	1.38915425602281e-12	6.33349394699226e-11	EIX1	7	3569764	3572859	-	3096	protein_coding	- && - && PF08263:Leucine rich repeat N-terminal domain|PF13855:Leucine rich repeat	LRRNT_2
Solyc04g079120.3	565.829985481997	535.906829007879	561.977057671246	284.929116874321	274.371779543488	281.34169255186	554.571290720374	280.214196323223	0.984850924793438	1.40944428740566e-12	6.41325115934007e-11	-	4	63790772	63796642	-	2290	protein_coding	- && Q9FX08.1 RecName: Full=Probable protein phosphatase 2C 12; Short=AtPP2C12 && PF00481:Protein phosphatase 2C	PP2C
Solyc06g005070.2	142.713779641996	167.88585616707	199.411214012378	44.6152353824559	53.7231456448787	36.830185206789	170.003616607148	45.0561887447079	1.91355662402873	1.43387223540657e-12	6.51148355932253e-11	-	6	54144	58359	+	2155	protein_coding	- && Q9SX20.1 RecName: Full=Protein NRT1/ PTR FAMILY 3.1; Short=AtNPF3.1 && PF00854:POT family	-
Solyc01g091830.3	170.854524923516	154.606748899618	174.233030424956	51.7131137387558	56.6011713044258	54.2222171099949	166.564768082697	54.1788340510588	1.61940414560883	1.51997194988247e-12	6.88883729775783e-11	-	1	85257042	85259462	+	1599	protein_coding	- && - && -	-
Solyc10g012080.3	475.377589934254	393.630679713752	426.01486629917	201.78254184338	185.152984097528	187.220108134511	431.674378649059	191.385211358473	1.17335081880645	1.53148178911421e-12	6.92731200586908e-11	-	10	4396499	4399512	-	1400	protein_coding	- && - && -	-
Solyc07g062530.3	265.327026940049	280.758267940411	287.031292896604	90.2444533872404	100.730898084148	122.76728402263	277.705529259021	104.580878498006	1.40949517412536	1.56105724330905e-12	7.04719011039495e-11	-	7	65357379	65364220	+	4105	protein_coding	- && P29196.2 RecName: Full=Phosphoenolpyruvate carboxylase; Short=PEPC; Short=PEPCase && PF00311:Phosphoenolpyruvate carboxylase	-
Solyc07g056570.1	1602.01242781226	1984.2780288221	2335.52830956921	875.067003069534	863.407697864122	876.763020061616	1973.93958873452	871.745906998424	1.17911254476444	1.60361514251917e-12	7.22508959988056e-11	NCED1	7	64491941	64493758	-	1818	protein_coding	- && Q9LRR7.1 RecName: Full=9-cis-epoxycarotenoid dioxygenase NCED3, chloroplastic; Short=AtNCED3; AltName: Full=Protein SALT TOLERANT 1; Flags: Precursor && PF03055:Retinal pigment epithelial membrane protein	RPE65
Solyc01g067020.3	450.251924504325	463.820246698855	500.542289717937	220.034229045294	218.729950125578	172.897258331871	471.538153640372	203.887145834247	1.2089870007168	1.6226963877542e-12	7.29672475693473e-11	-	1	75167847	75172116	-	1870	protein_coding	- && Q9LP77.1 RecName: Full=Probable inactive receptor kinase At1g48480; Flags: Precursor && PF13855:Leucine rich repeat|PF08263:Leucine rich repeat N-terminal domain|PF00069:Protein kinase domain	Pkinase
Solyc02g093720.3	633.166768834207	654.470286752985	794.623474019019	311.292665054863	299.314668592896	337.610031062232	694.086843202071	316.07245490333	1.13499729057508	1.86362059832405e-12	8.36368124879951e-11	-	2	55100806	55104668	-	2010	protein_coding	- && Q67Y69.1 RecName: Full=Protein WVD2-like 7 && PF06886:Targeting protein for Xklp2 (TPX2)	-
Solyc04g072700.3	479.397696403042	426.828447882382	307.173839766541	134.859688769696	128.551812793103	82.8679167152752	404.466661350655	115.426472759358	1.80842277423692	2.01697499892858e-12	9.03423586922442e-11	-	4	59745136	59747501	+	1135	protein_coding	- && O81464.1 RecName: Full=Heavy metal-associated isoprenylated plant protein 24; Short=AtHIP24; Flags: Precursor && -	-
Solyc09g091670.3	9003.0284368521	16546.716162907	19382.165725597	3790.2670422641	5011.60201515797	3729.05625218738	14977.3034417854	4176.97510320315	1.84222268507482	2.07899187673847e-12	9.29386368601233e-11	-	9	71382958	71405366	+	8649	protein_coding	- && Q76CU2.1 RecName: Full=Pleiotropic drug resistance protein 1; AltName: Full=NtPDR1 && PF14510:ABC-transporter extracellular N-terminal|PF01061:ABC-2 type transporter|PF00005:ABC transporter|PF08370:Plant PDR ABC transporter associated	ABC2_membrane
Solyc03g117210.3	260.301893854063	283.603790926294	278.974274148629	121.677914679425	95.9341886515691	89.0062809164067	274.293319642995	102.206128082467	1.42468131699569	2.13903929899215e-12	9.5436942108535e-11	-	3	67892479	67896486	-	1303	protein_coding	- && - && -	-
Solyc03g118200.3	550.75458622404	479.944876952189	577.083967823699	227.132107401594	262.859676905299	243.488446644883	535.927810333309	244.493410317259	1.13152051872084	2.20322139892857e-12	9.81096627992795e-11	-	3	68619340	68629711	-	2227	protein_coding	- && Q941L3.2 RecName: Full=Protein BONZAI 1; AltName: Full=COPINE 1 && PF07002:Copine|PF00168:C2 domain	C2
Solyc03g006080.3	673.367833522093	736.990453343579	815.773148232453	344.754091591705	383.736754606277	333.517788261478	742.043811699375	354.002878153153	1.06731939471558	2.30415824773442e-12	1.0240554475832e-10	-	3	758962	763436	+	4076	protein_coding	- && C0LGP4.1 RecName: Full=Probable LRR receptor-like serine/threonine-protein kinase At3g47570; Flags: Precursor && PF08263:Leucine rich repeat N-terminal domain|PF13855:Leucine rich repeat|PF00069:Protein kinase domain	Pkinase
novel.731	84.4222358445609	89.1597202243198	81.5773148232453	15.2097393349282	10.5527607516726	18.4150926033945	85.0530902973753	14.7258642299984	2.5350553146373	2.35966581818825e-12	1.04562469064606e-10	-	9	31785368	31787580	-	2213	-	- && - && -	-
Solyc04g079190.3	364.824662042567	313.00752844708	251.781835874214	102.412244855183	115.121026381883	111.513616320556	309.871342121287	109.68229585254	1.49807407047194	2.48148568474687e-12	1.09649154543931e-10	-	4	63830480	63831944	+	1286	protein_coding	- && Q9SX78.1 RecName: Full=Probable carboxylesterase 2; AltName: Full=AtCXE2 && PF07859:alpha/beta hydrolase fold	Abhydrolase_3
novel.394	62.3116502662235	58.8074750415726	52.3706218618365	1.01398262232854	2.87802565954707	2.04612140037717	57.8299157232109	1.97937656075093	4.85857907869543	2.58699761584038e-12	1.14091569853976e-10	-	4	38307015	38313458	+	1001	-	- && - && -	-
Solyc12g096710.2	553.769666075632	758.806129568679	804.694747453988	254.509638204465	306.030061798506	264.972721348843	705.756847699433	275.170807117271	1.35854706789165	2.68182067344125e-12	1.18046436668e-10	-	12	66499421	66503591	+	2581	protein_coding	- && O04567.1 RecName: Full=Probable inactive receptor kinase At1g27190; Flags: Precursor && PF07714:Protein tyrosine kinase	Pkinase_Tyr
Solyc02g086530.3	174.874631392305	211.517208617269	291.059802270591	50.6991311164272	70.9912996021612	48.0838529088634	225.817214093388	56.5914278758173	1.99433747714026	2.83143228870596e-12	1.24393173710524e-10	-	2	49833791	49838823	-	3448	protein_coding	- && Q8VWN6.1 RecName: Full=Galactinol--sucrose galactosyltransferase; AltName: Full=Raffinose synthase [Pisum sativum] && PF05691:Raffinose synthase or seed imbibition protein Sip1	-
Solyc05g015840.3	618.091369576249	415.446355938852	436.086139734139	181.502889396809	149.657334296448	185.173986734134	489.874621749747	172.111403475797	1.509426441826	3.11967266665242e-12	1.36273244313028e-10	-	5	12395136	12399001	+	1524	protein_coding	- && Q49I57.1 RecName: Full=Teosinte glume architecture 1 && PF03110:SBP domain	SBP
Solyc01g068000.3	974.875818681239	868.833018356137	938.64268413907	511.047241653586	436.50055836464	478.792407688257	927.450507058815	475.446735902161	0.964167770069058	3.17341454614474e-12	1.38357254347409e-10	-	1	76862251	76867292	+	1680	protein_coding	- && Q6AUQ4.1 RecName: Full=Probable protein phosphatase 2C 47; Short=OsPP2C47 && PF00481:Protein phosphatase 2C	PP2C
Solyc01g080150.3	372.864874980144	357.58738855924	414.936465520705	144.999514992982	156.372727502058	182.104804633568	381.79624302003	161.159015709536	1.24443050469003	3.27302922888828e-12	1.42429562250655e-10	-	1	79181973	79185450	+	3230	protein_coding	- && Q94ID2.2 RecName: Full=Adenylate isopentenyltransferase 5, chloroplastic; Short=AtIPT5; AltName: Full=Adenylate dimethylallyltransferase 5; AltName: Full=Cytokinin synthase 5; Flags: Precursor && PF01715:IPP transferase	IPPT
Solyc02g037495.1	322.613544120286	257.994084053351	281.99565617912	98.3563143658688	122.795761474009	92.0754630169725	287.534428117586	104.40917961895	1.45972632795666	3.39911283670495e-12	1.4763608841696e-10	-	2	31443231	31444883	+	1653	protein_coding	- && Q9FFE9.1 RecName: Full=Probable acyl-activating enzyme 6; AltName: Full=AMP-binding protein 6; Short=AtAMPBP6 && PF13193:AMP-binding enzyme C-terminal domain|PF00501:AMP-binding enzyme	AMP-binding
Solyc11g069960.2	210.050562994205	183.061978758444	203.439723386365	74.0207314299837	57.5605131909415	72.6373097133894	198.850755046338	68.0728514447715	1.5477663502111	3.60592856399341e-12	1.56322797274217e-10	-	11	54854747	54857717	-	1922	protein_coding	- && Q9M9C5.1 RecName: Full=Probable leucine-rich repeat receptor-like protein kinase At1g68400; Flags: Precursor && PF08263:Leucine rich repeat N-terminal domain|PF13855:Leucine rich repeat|PF07714:Protein tyrosine kinase	Pkinase_Tyr
Solyc08g015870.3	3646.23656719127	3320.72532452493	3508.83166474305	2081.7063236405	2007.90256847734	2134.10462059338	3491.93118548642	2074.57117090374	0.751220738189784	3.81532983329317e-12	1.65088602013042e-10	-	8	6169553	6174496	-	1877	protein_coding	- && O49621.1 RecName: Full=MLO-like protein 1; Short=AtMlo1; AltName: Full=MLO protein homolog 1; Short=AtMlo-H1 && PF03094:Mlo family	-
Solyc04g054690.3	494.473095661	457.180693065129	470.328469413032	239.299898869536	235.038762196344	223.027232641111	473.994086046387	232.455297902331	1.02765862754403	3.93525122702019e-12	1.69956904687861e-10	-	4	52991192	52993750	-	2137	protein_coding	- && P24792.2 RecName: Full=L-ascorbate oxidase; Short=ASO; Short=Ascorbase; Flags: Precursor && PF07732:Multicopper oxidase|PF07731:Multicopper oxidase|PF00394:Multicopper oxidase	-
novel.385	69.3468365866036	73.0350899709853	62.4418952968051	0	0	0	68.274607284798	0	8.53857149304406	4.01716929664407e-12	1.73168690751764e-10	-	4	11579182	11581626	+	2315	-	- && - && PF05970:PIF1-like helicase	-
Solyc03g115370.3	621.106449427841	696.204623879263	757.359762309636	276.817255895693	348.241104805196	256.788235747334	691.55694520558	293.948865482741	1.23351639066847	4.39688767840912e-12	1.89181660654702e-10	-	3	66578213	66586276	+	3062	protein_coding	- && Q39017.2 RecName: Full=Diacylglycerol kinase 1; Short=AtDGK1; Short=DAG kinase 1; AltName: Full=Diglyceride kinase 1; Short=DGK 1 && PF00130:Phorbol esters/diacylglycerol binding domain (C1 domain)|PF00609:Diacylglycerol kinase accessory domain|PF00781:Diacylglycerol kinase catalytic domain	C1_1
Solyc03g121270.3	1918.59581222937	1719.64439113502	1698.0167011357	972.409334813074	820.237312970916	975.999907979908	1778.75230150003	922.882185254633	0.946861271511198	4.41500727068298e-12	1.89605546326915e-10	-	3	70914137	70918648	+	1832	protein_coding	- && Q84XG9.1 RecName: Full=IAA-amino acid hydrolase ILR1-like 1; Flags: Precursor && PF07687:Peptidase dimerisation domain|PF01546:Peptidase family M20/M25/M40	Peptidase_M20
Solyc09g011740.3	1033.16736247867	945.662138974966	928.571410704101	478.599797739073	522.841328151052	538.129928299195	969.133637385914	513.19035139644	0.917107242505343	4.91014936726641e-12	2.10082939252837e-10	-	9	5033831	5038755	+	2429	protein_coding	- && Q9SH93.1 RecName: Full=Phosphatidylinositol:ceramide inositolphosphotransferase 2; AltName: Full=Inositol-phosphorylceramide synthase 2; Short=AtIPCS2; Short=IPC synthase 2; AltName: Full=Protein ENHANCING RPW8-MEDIATED HR-LIKE CELL DEATH 1; AltName: Full=Sphingolipid synthase 2 && PF14360:PAP2 superfamily C-terminal	-
Solyc01g056440.1	71.3568898209979	72.0865823090245	58.4133859228177	0	0	0	67.2856193509467	0	8.51752584267055	4.96525713506402e-12	2.12045143162799e-10	-	1	54151311	54154439	+	555	protein_coding	- && - && -	-
Solyc04g016420.3	66.3317567350121	59.7559827035335	45.3207304573585	1.01398262232854	2.87802565954707	3.06918210056575	57.136156631968	2.32039679414712	4.61805463686777	5.03814909745519e-12	2.14359690634397e-10	-	4	7223329	7233231	+	4229	protein_coding	- && O22213.1 RecName: Full=Cytokinin dehydrogenase 1; AltName: Full=Cytokinin oxidase 1; Short=AtCKX1; Short=CKO 1; Flags: Precursor && -	-
Solyc10g075040.2	938.694860462141	1012.05767531223	1053.45520129771	512.061224275915	567.930396817289	496.184439591463	1001.40257902403	525.392020228222	0.930240728114724	5.07381730967129e-12	2.15477504375355e-10	-	10	58793583	58800445	-	5032	protein_coding	- && Q9FM85.1 RecName: Full=Probable receptor-like protein kinase At5g56460 && -	-
Solyc04g078550.3	1054.27292143981	1049.99798179066	970.870759130969	590.137886195213	546.824875313944	552.452778101835	1025.04722078715	563.138513203664	0.864295297542096	5.74156624197274e-12	2.42488653088694e-10	-	4	63345240	63346947	+	1501	protein_coding	- && Q9STX0.1 RecName: Full=Probable WRKY transcription factor 7; AltName: Full=WRKY DNA-binding protein 7 && PF03106:WRKY DNA -binding domain|PF10533:Plant zinc cluster domain	WRKY
Solyc01g091320.3	4715.58488788904	5772.61763069372	5818.17466338134	2645.48066165517	2958.61037801439	2911.63075273671	5435.4590606547	2838.57393080209	0.93723164487466	6.43267559982837e-12	2.70679907396081e-10	-	1	84836299	84839609	-	1629	protein_coding	- && Q8L7W5.1 RecName: Full=Methylsterol monooxygenase 1-1; AltName: Full=Sterol 4-alpha-methyl-oxidase 1-1; Short=AtSMO1-1 && PF04116:Fatty acid hydroxylase superfamily	-
Solyc02g070040.1	529.6490272629	333.874697010219	320.266495232	128.775793035725	115.121026381883	125.836466123196	394.59673983504	123.244428513601	1.67892849454261	6.52144286060023e-12	2.73912544179753e-10	-	2	40398799	40399824	-	1026	protein_coding	- && - && -	-
Solyc08g062330.3	476.382616551451	395.527695037674	372.637117093837	170.349080551195	163.088120707668	190.289290235076	414.84914289432	174.575497164646	1.24908616419378	6.81883589698936e-12	2.85880006628258e-10	-	8	50970519	50972489	+	1662	protein_coding	- && - && PF13962:Domain of unknown function|PF12796:Ankyrin repeats (3 copies)|PF13857:Ankyrin repeats (many copies)	-
Solyc01g096510.2	785.930814648174	755.960606582796	458.24294129107	227.132107401594	233.120078423313	212.796625639225	666.711454174013	224.349603821377	1.57133466224016	7.11790974813136e-12	2.97874131850176e-10	-	1	87471531	87472284	-	754	protein_coding	- && - && PF05678:VQ motif	-
Solyc01g107170.2	324.623597354681	287.397821574137	296.095438988076	123.705879924082	137.185889771744	130.951769624139	302.705619305631	130.614513106655	1.21197248268772	7.64300969994223e-12	3.19266195717259e-10	-	1	94682307	94683605	+	1299	protein_coding	- && Q96289.1 RecName: Full=Zinc finger protein ZAT10; AltName: Full=Salt-tolerance zinc finger && PF13912:C2H2-type zinc finger	-
Solyc04g074830.1	128.643407001236	112.872411773341	93.6628429452076	27.3775308028707	24.942889049408	27.6226389050917	111.726220573261	26.6476862524568	2.06883005382616	8.096164446023e-12	3.37580616801173e-10	-	4	60833678	60834694	+	1017	protein_coding	- && Q8H0W9.2 RecName: Full=Putative clathrin assembly protein At5g10410 && PF07651:ANTH domain	-
Solyc01g087790.2	1104.52425229967	1206.5017460142	1417.02817230008	643.878965178626	599.588679072307	608.721116612207	1242.68472353798	617.396253621047	1.00921264259936	8.13569053387186e-12	3.38613050840805e-10	-	1	82563724	82566379	+	2656	protein_coding	- && Q9FHA4.1 RecName: Full=Subtilisin-like protease SBT1.9; AltName: Full=Subtilase subfamily 1 member 9; Short=AtSBT1.9; Flags: Precursor && PF05922:Peptidase inhibitor I9|PF00082:Subtilase family	Peptidase_S8
Solyc03g013160.3	171.859551540713	233.332884842369	229.625034317283	40.5593048931418	69.0726158291298	64.4528241118807	211.605823566788	58.0282482780508	1.86551326146505	8.19313645835109e-12	3.40386228984358e-10	-	3	48490131	48492406	-	1422	protein_coding	- && P47082.1 RecName: Full=Vacuolar amino acid transporter 1 && PF01490:Transmembrane amino acid transporter protein	Aa_trans
Solyc08g076860.3	2580.90835296229	2192.00120679152	2141.15273227432	1280.66005200095	1145.45421249974	1232.78814372724	2304.68743067604	1219.63413607598	0.918182203412591	8.43451651563369e-12	3.49780772609453e-10	-	8	60889188	60891391	-	1428	protein_coding	- && - && PF04640:PLATZ transcription factor	-
Solyc03g111320.1	2788.9488627221	2817.06775602372	3302.37055932619	1537.19765545007	1660.62080555866	1665.54281990701	2969.46239269067	1621.12042697192	0.873139804150035	8.73212572040526e-12	3.60817728191088e-10	-	3	63417084	63419081	+	1998	protein_coding	- && Q9FGH9.1 RecName: Full=Exocyst complex component EXO70B1; Short=AtExo70b1; AltName: Full=Exocyst subunit Exo70 family protein B1 && PF03081:Exo70 exocyst complex subunit	Exo70
Solyc08g078040.3	480.402723020239	515.039660444741	518.670581900881	251.467690337479	261.900335018784	251.672932246391	504.70432178862	255.013652534218	0.984749916946996	9.05653972250857e-12	3.73549686072462e-10	-	8	62029663	62034745	+	3366	protein_coding	- && Q3S4B7.1 RecName: Full=3-hydroxybenzoate 6-hydroxylase && -	-
Solyc02g071990.3	814.071559929694	795.797928385152	804.694747453988	430.942614489631	374.14333574112	447.077525982411	804.854745256278	417.387825404387	0.947814061613071	9.09617019281178e-12	3.74510719985193e-10	-	2	41879619	41886707	-	3418	protein_coding	- && Q9ZV88.1 RecName: Full=BES1/BZR1 homolog protein 4 && PF05687:BES1/BZR1 plant transcription factor, N-terminal	-
Solyc02g088240.3	122.613247298053	139.430626308245	146.033464807044	13.1817740902711	8.63407697864122	33.7610031062232	136.025779471114	18.5256180583785	2.88262970292566	9.65230426091239e-12	3.96695866694451e-10	-	2	51036940	51040775	-	2322	protein_coding	- && Q6R8G7.2 RecName: Full=Phosphate transporter PHO1 homolog 3; AltName: Full=Protein PHO1 homolog 3; Short=AtPHO1;H3 && PF03124:EXS family|PF03105:SPX domain	SPX
Solyc02g068430.3	3253.27115986719	2355.14452464879	2586.30301809993	1282.68801724561	1179.03117852778	1359.64767055063	2731.57290087197	1273.78895544134	1.10062564445476	9.9405953776948e-12	4.07813369940385e-10	-	2	38947778	38956749	-	1347	protein_coding	- && F4JJE0.1 RecName: Full=Choline-phosphate cytidylyltransferase 2; Short=AtCCT2; AltName: Full=CTP:phosphocholine cytidylyltransferase 2; AltName: Full=Phosphorylcholine transferase 2 && PF01467:Cytidylyltransferase-like	CTP_transf_2
Solyc12g013620.2	690.453286014445	616.529980274552	683.839466234365	360.977813548962	325.216899528819	330.448606160912	663.607577507787	338.881106412898	0.969522009848562	1.01965443170966e-11	4.17566697899958e-10	-	12	4461663	4464796	-	1557	protein_coding	- && Q93VY3.1 RecName: Full=NAC domain-containing protein 72; Short=ANAC072; AltName: Full=Protein RESPONSIVE TO DESICCATION 26 && PF02365:No apical meristem (NAM) protein	NAM
Solyc06g076050.3	1452.26346184989	1076.55619632556	1089.7117856636	561.746372770014	544.906191540913	553.475838802023	1206.17714794635	553.376134370983	1.12402349158973	1.06722011533436e-11	4.36266647147289e-10	-	6	47365010	47367963	+	2116	protein_coding	- && Q94B55.1 RecName: Full=Putative E3 ubiquitin-protein ligase XBAT31; AltName: Full=Ankyrin repeat domain and RING finger-containing protein XBAT31; AltName: Full=Protein XB3 homolog 1 && PF12796:Ankyrin repeats (3 copies)	-
Solyc08g066390.3	327.638677206272	306.367974813354	295.088311644579	143.985532370653	125.673787133556	106.398312819613	309.698321221402	125.352544107941	1.30464157424763	1.18099972465609e-11	4.81063351430517e-10	-	8	55063608	55069661	+	1380	protein_coding	- && Q8RWJ7.1 RecName: Full=Protein SAWADEE HOMEODOMAIN HOMOLOG 2; AltName: Full=Probable DNA-binding transcription factor 2 && PF16719:SAWADEE domain	-
Solyc05g052570.3	5281.41487337104	5797.27882990471	6329.79535387774	3256.91218291928	3397.98896203858	3273.79424060347	5802.82968571783	3309.56512852044	0.810091039241609	1.29498630972603e-11	5.26558883704735e-10	-	5	63630310	63632913	-	2479	protein_coding	- && Q9XEE6.1 RecName: Full=Zinc finger CCCH domain-containing protein 29; Short=AtC3H29; AltName: Full=AtSZF2 && PF12796:Ankyrin repeats (3 copies)	-
novel.549	225.125962252162	731.299407371814	845.986968537359	3.04194786698563	12.471444524704	1.02306070018858	600.804112720445	5.51215103062607	6.75993467969339	1.31893388296549e-11	5.34401249788827e-10	-	7	12917990	12927635	+	8240	-	- && - && -	-
Solyc01g087180.3	111.557954508884	65.4470286752985	53.3777492053334	9.1258436009569	7.67473509212553	6.1383642011315	76.7942441298387	7.64631429807131	3.32721515008082	1.38067763143779e-11	5.58431748179239e-10	-	1	81995360	81997040	-	703	protein_coding	- && - && -	-
Solyc08g080540.3	317.588411034301	207.723177969426	230.63216166078	70.9787835629981	85.3814278998965	83.8909774154638	251.981250221502	80.0837296261195	1.6528483611959	1.41466141732932e-11	5.71169547246714e-10	-	8	63940376	63941991	-	1535	protein_coding	- && Q9SCW4.1 RecName: Full=Heat stress transcription factor B-2a; Short=AtHsfB2a; AltName: Full=AtHsf-22; AltName: Full=Heat shock factor protein 6; Short=HSF 6; AltName: Full=Heat shock transcription factor 6; Short=HSTF 6 && PF00447:HSF-type DNA-binding	HSF_DNA-bind
Solyc01g080910.2	948.745126634113	691.462085569459	712.039031852277	322.446473900477	341.525711599586	360.117366466381	784.08208135195	341.363183988815	1.19954387368292	1.55948274453838e-11	6.2743189088594e-10	-	1	80103755	80105029	+	1275	protein_coding	- && - && -	-
novel.359	85.4272624617581	143.224656956088	150.061974181032	14.1957567125996	22.0648633898609	29.6687603054689	126.237964532959	21.9764601359765	2.5229728648848	1.94796626248979e-11	7.78270214245268e-10	-	3	11052076	11055375	-	3300	-	- && - && -	-
Solyc08g077760.3	350.754289401807	358.535896221201	290.052674927095	143.985532370653	141.023257317807	145.274619426779	333.114286850034	143.427803038413	1.2161337476142	1.96044181208596e-11	7.81892383940303e-10	-	8	61779494	61780783	-	819	protein_coding	- && - && -	-
Solyc03g093130.3	159.799232134347	138.482118646284	103.734116380176	27.3775308028707	23.9835471628923	7.16142490132008	134.005155720269	19.5075009556944	2.77717568478203	1.97514864572236e-11	7.86390345353312e-10	-	3	55733462	55735427	-	1789	protein_coding	- && Q38910.1 RecName: Full=Probable xyloglucan endotransglucosylase/hydrolase protein 23; Short=At-XTH23; Short=XTH-23; Flags: Precursor && PF00722:Glycosyl hydrolases family 16|PF06955:Xyloglucan endo-transglycosylase (XET) C-terminus	-
Solyc12g099500.2	365.829688659764	313.956036109041	269.910128057157	122.691897301754	130.470496566134	126.859526823384	316.565284275321	126.673973563757	1.32116888808237	2.00285989021451e-11	7.9604134943309e-10	-	12	67607763	67608122	-	360	protein_coding	- && - && -	-
Solyc07g049180.3	901.508875625847	1132.51814838125	1200.49579344825	480.62776298373	550.662242860007	469.58486138656	1078.17427248512	500.291622410099	1.10752303274327	2.41789449234299e-11	9.54381659086088e-10	-	7	59564864	59575376	-	2708	protein_coding	- && Q6UD73.1 RecName: Full=LysM domain receptor-like kinase 3; Short=LysM-containing receptor-like kinase 3; Short=MtLYK3; AltName: Full=LysM receptor kinase K1B; AltName: Full=Protein HAIR CURLING; Flags: Precursor && PF00069:Protein kinase domain	Pkinase
Solyc05g005920.3	1248.24305855886	1573.57421119305	1513.71239727577	731.08147069888	756.920748460881	629.182330615979	1445.1765556759	705.72818325858	1.03396675824997	2.42853726949756e-11	9.56935484559923e-10	-	5	708296	710571	-	2051	protein_coding	- && Q9M817.1 RecName: Full=Protein NRT1/ PTR FAMILY 1.2; Short=AtNPF1.2; AltName: Full=Nitrate transporter 1.11 && PF00854:POT family	-
Solyc02g063390.3	511.558548153351	350.947834925514	327.316386636478	137.901636636682	137.185889771744	146.297680126967	396.607589905114	140.461735511798	1.49746206272463	2.49670088129492e-11	9.82107055072666e-10	-	2	36030614	36032741	+	1081	protein_coding	- && - && PF06966:Protein of unknown function (DUF1295)	-
Solyc08g036620.3	67.3367833522093	60.7044903654943	46.3278578008554	0	0	0	58.1230438395197	0	8.30623245197611	2.55482378463369e-11	1.00324955227747e-09	-	8	10664074	10664829	+	569	protein_coding	- && Q8LBM2.1 RecName: Full=Protein TIFY 5A; AltName: Full=Jasmonate ZIM domain-containing protein 8 && PF09425:Divergent CCT motif|PF06200:tify domain	Zim
Solyc03g007230.3	2432.16441361711	1916.93398482287	1926.63460810949	1088.00335375853	1078.30028044364	1050.68333909367	2091.91100218316	1072.32899109861	0.963988792215086	2.65758839641524e-11	1.04182008025625e-09	-	3	1792367	1798461	+	4902	protein_coding	- && Q65XK7.1 RecName: Full=Probable protein phosphatase 2C 51; Short=OsPP2C51 && -	-
Solyc03g098730.1	349.749262784609	313.00752844708	215.525251508327	103.426227477512	67.1539320560984	87.9832202162181	292.760680913339	86.1877932499427	1.76558156386082	2.67413326406214e-11	1.04651703318664e-09	-	3	62441486	62442226	-	741	protein_coding	- && P13087.3 RecName: Full=Miraculin; Short=MIR; Flags: Precursor && PF00197:Trypsin and protease inhibitor	-
Solyc01g098690.2	141.708753024799	124.254503716871	221.568015569308	35.4893917814991	40.292359233659	39.8993673073547	162.510424103659	38.5603727741709	2.07430660495798	2.68404048613787e-11	1.048604778e-09	-	1	88989482	88992582	+	3101	protein_coding	- && - && PF13855:Leucine rich repeat|PF08263:Leucine rich repeat N-terminal domain	LRRNT_2
Solyc07g008140.3	383.920167769313	282.655283264333	319.259367888503	125.733845168739	121.836419587493	142.205437326213	328.611606307383	129.925234027482	1.33877447096139	2.75692532221333e-11	1.07524776214827e-09	-	7	2848115	2849703	-	1033	protein_coding	- && P42849.1 RecName: Full=Umecyanin; Short=UMC && PF02298:Plastocyanin-like domain	Cu_bind_like
Solyc04g014730.3	210.050562994205	165.040333181188	148.047719494038	47.6571832494416	20.1461796168295	43.9916101081091	174.379538556477	37.2649909914601	2.23003581003403	2.88499521584722e-11	1.12328684694439e-09	-	4	4994106	4997947	+	1408	protein_coding	- && P25093.1 RecName: Full=Fumarylacetoacetase; Short=FAA; AltName: Full=Beta-diketonase; AltName: Full=Fumarylacetoacetate hydrolase && PF09298:Fumarylacetoacetase N-terminal|PF01557:Fumarylacetoacetate (FAA) hydrolase family	FAA_hydrolase
Solyc07g065930.3	910.554115180621	1139.15770201498	1052.44807395421	529.2989288555	510.369883626348	416.385704976753	1034.05329704994	485.351505819534	1.09114553577437	2.98488836762803e-11	1.16021093109854e-09	-	7	67648700	67651296	+	1664	protein_coding	- && Q680K8.1 RecName: Full=BTB/POZ domain-containing protein At1g55760 && PF00651:BTB/POZ domain	BTB
Solyc05g006780.3	833.16706565644	718.968807766323	774.480927149082	421.816770888674	407.720301769169	363.186548566947	775.538933523949	397.574540408263	0.963631093194802	3.15204596625707e-11	1.22186570822945e-09	-	5	1400551	1407177	+	2184	protein_coding	- && - && PF04601:Domain of unknown function (DUF569)	-
Solyc03g121880.3	5559.80724633465	5174.10929599643	5057.79351904121	3313.69520976968	3209.9579522815	3049.74394726217	5263.90335379076	3191.13236977112	0.722042228033576	3.15416430153855e-11	1.22186570822945e-09	-	3	71396129	71401817	+	2262	protein_coding	- && Q9CAJ0.1 RecName: Full=Protein phosphatase 2C 16; Short=AtPP2C16; AltName: Full=AtP2C-HA; AltName: Full=Protein HYPERSENSITIVE TO ABA 1; AltName: Full=Protein phosphatase 2C HAB1; Short=PP2C HAB1; Flags: Precursor && PF00481:Protein phosphatase 2C	PP2C
Solyc01g080010.2	162.814311985939	194.444070701974	165.168884333484	65.9088704513554	57.5605131909415	58.3144599107492	174.142422340466	60.594614517682	1.5240191075458	3.16204103704655e-11	1.22279273081328e-09	-	1	78993764	78995300	-	1537	protein_coding	- && P13917.2 RecName: Full=Basic 7S globulin; AltName: Full=SBg7S; Short=Bg; Contains: RecName: Full=Basic 7S globulin high kDa subunit; Contains: RecName: Full=Basic 7S globulin low kDa subunit; Flags: Precursor && PF14541:Xylanase inhibitor C-terminal|PF14543:Xylanase inhibitor N-terminal	-
Solyc03g116340.3	1742.71615421986	1337.3958033648	1267.97332546254	601.291695040827	504.613832307254	703.865761729745	1449.36176101573	603.257096359275	1.26483249952112	3.16722139320233e-11	1.22279273081328e-09	-	3	67305883	67309101	+	1184	protein_coding	- && Q9SN74.1 RecName: Full=Transcription factor bHLH47; AltName: Full=Basic helix-loop-helix protein 47; Short=AtbHLH47; Short=bHLH 47; AltName: Full=Protein POPEYE; AltName: Full=Transcription factor EN 139; AltName: Full=bHLH transcription factor bHLH047 && -	-
Solyc01g094660.3	1652.26375867212	1859.07501744326	1887.35664171311	1018.03855281786	1048.56068196165	1040.45273209179	1799.56513927616	1035.6839889571	0.797082738378038	3.33181826080976e-11	1.28202329152937e-09	-	1	85978650	85990342	+	5931	protein_coding	- && Q8GUH1.2 RecName: Full=U-box domain-containing protein 33; AltName: Full=Plant U-box protein 33; Includes: RecName: Full=E3 ubiquitin ligase; Includes: RecName: Full=Serine/threonine-protein kinase && -	-
Solyc06g051030.3	1299.49941603592	1330.75624973107	1313.2940559199	754.403071012437	682.092081312657	791.848981945963	1314.51657389563	742.781378090352	0.823833657606257	3.44524695733028e-11	1.32344804811483e-09	-	6	34214825	34220636	+	3066	protein_coding	- && Q9LYN6.1 RecName: Full=Probable inactive receptor-like protein kinase At3g56050; Flags: Precursor && PF08263:Leucine rich repeat N-terminal domain|PF07714:Protein tyrosine kinase	Pkinase_Tyr
Solyc04g015520.3	849.247491531595	778.724790469857	733.188706065711	390.38330959649	399.086224790528	440.939161781279	787.053662689054	410.136232056099	0.940505570676066	3.67717071138354e-11	1.4078223025736e-09	-	4	5728929	5736257	+	1351	protein_coding	- && - && PF03763:Remorin, C-terminal region	-
Solyc01g098060.1	48.2412776254634	50.270906083925	52.3706218618365	2.02796524465709	0.959341886515691	3.06918210056575	50.2942685237416	2.01882974391284	4.65248858034191	3.77512061118641e-11	1.4429140162723e-09	-	1	88533826	88534284	-	459	protein_coding	- && - && PF00319:SRF-type transcription factor (DNA-binding and dimerisation domain)	SRF-TF
Solyc09g083200.3	715.578951444373	732.247915033775	743.25997950068	401.537118442104	353.037814237774	410.247340775622	730.362281992943	388.274091151833	0.912016484486942	3.93198728315822e-11	1.50037045531893e-09	-	9	69300110	69302394	+	2092	protein_coding	- && Q0GXS4.1 RecName: Full=Serine/threonine receptor-like kinase NFP; Short=RLK NFP; AltName: Full=Nod factor perception protein; AltName: Full=Nod-factor receptor 5; Flags: Precursor && PF00069:Protein kinase domain	Pkinase
Solyc05g012210.3	1162.81579609711	797.694943709074	849.00835056785	412.690927287718	377.980703287182	412.293462175999	936.50636345801	400.9883642503	1.22371328538115	4.28183758177527e-11	1.62575134541146e-09	-	5	5491072	5497313	+	3446	protein_coding	- && Q9LMX5.1 RecName: Full=Ninja-family protein AFP2; AltName: Full=ABI five-binding protein 2; Short=ABI5-binding protein 2 && PF07897:Ethylene-responsive binding factor-associated repression|PF16135:TPL-binding domain in jasmonate signalling|PF16136:Putative nuclear localisation signal	-
Solyc12g019740.2	3536.68866591678	3518.01491821279	3508.83166474305	2269.29310877128	2156.60056088727	2247.66435831432	3521.17841629087	2224.51934265762	0.662615592570908	4.35025756225731e-11	1.64899928388838e-09	-	12	11252470	11254721	+	1575	protein_coding	- && O64654.1 RecName: Full=Thioredoxin-like 1-1, chloroplastic; AltName: Full=Atypical cysteine/histidine-rich thioredoxin 4; Short=AtACHT4; AltName: Full=Lilium-type thioredoxin 1-1; Flags: Precursor && PF00085:Thioredoxin	-
Solyc08g066310.2	187.939977415868	240.920946138056	217.539506195321	71.9927661853266	84.4220860133808	82.8679167152752	215.466809916415	79.7609229713276	1.43375128836259	4.51176199896485e-11	1.70458382079507e-09	-	8	54901954	54904342	-	2276	protein_coding	- && Q9SGP2.1 RecName: Full=Receptor-like protein kinase HSL1; AltName: Full=Protein HAESA-LIKE1; Flags: Precursor && PF13855:Leucine rich repeat|PF00069:Protein kinase domain	Pkinase
Solyc01g010660.3	464.322297145085	389.836649065909	412.922210833711	202.796524465709	173.64088145934	204.612140037717	422.360385681568	193.683181987589	1.12521033198258	4.6329816769421e-11	1.7475027762716e-09	-	1	5617546	5624172	+	1834	protein_coding	- && O49840.1 RecName: Full=Protein kinase 2B, chloroplastic; Flags: Precursor && PF07714:Protein tyrosine kinase	Pkinase_Tyr
Solyc12g089160.2	3425.1307114079	3725.73809618221	3750.54222718229	2156.74103769281	2252.53474953884	1974.50715136397	3633.80367825747	2127.92764619854	0.771962841391159	4.97459345320397e-11	1.87327342631078e-09	-	12	65249029	65252332	-	3022	protein_coding	- && C0LGK4.1 RecName: Full=Probable LRR receptor-like serine/threonine-protein kinase At2g16250; Flags: Precursor && PF07714:Protein tyrosine kinase|PF13855:Leucine rich repeat	Pkinase_Tyr
Solyc03g123620.3	10780.9205226739	9523.96543374888	11191.1990409371	6175.15416998083	6345.08723741478	5800.75417006927	10498.6949991199	6106.99852582163	0.781630349488586	5.07112509961782e-11	1.90649363786124e-09	-	3	71921995	71930721	-	3671	protein_coding	- && Q43143.1 RecName: Full=Pectinesterase/pectinesterase inhibitor U1; Includes: RecName: Full=Pectinesterase inhibitor U1; AltName: Full=Pectin methylesterase inhibitor U1; Includes: RecName: Full=Pectinesterase U1; Short=PE U1; AltName: Full=Pectin methylesterase U1; Flags: Precursor && PF04043:Plant invertase/pectin methylesterase inhibitor|PF01095:Pectinesterase	-
Solyc10g050670.1	113.568007743278	162.194810195305	244.731944469736	18.2516872019138	42.2110430066904	27.6226389050917	173.498254136106	29.3617897045653	2.55952821548458	5.17307694163124e-11	1.94163950085809e-09	-	10	50266048	50266413	+	99	protein_coding	- && - && -	-
Solyc08g067500.2	495.478122278197	479.944876952189	359.544461628378	165.279167439553	203.380479941327	161.643590629796	444.989153619588	176.767746003558	1.3313197915951	5.30477528128647e-11	1.98781718179318e-09	-	8	56575539	56583027	+	705	protein_coding	- && Q9M5X8.1 RecName: Full=Non-specific lipid-transfer protein; Short=LTP; AltName: Allergen=Pru av 3; Flags: Precursor && PF00234:Protease inhibitor/seed storage/LTP family|PF14368:Probable lipid transfer	-
Solyc09g084460.3	165.82939183753	143.224656956088	138.983573402566	52.7270963610843	49.885778098816	41.9454887077319	149.345874065395	48.1861210558774	1.63118115251415	5.45797959166456e-11	2.04188982015731e-09	-	9	69553041	69554808	+	645	protein_coding	- && P05118.1 RecName: Full=Wound-induced proteinase inhibitor 1; AltName: Full=Wound-induced proteinase inhibitor I; Flags: Precursor && PF00280:Potato inhibitor I family	-
Solyc10g052880.1	721.609111147556	859.347941736529	945.692575543548	434.998544978946	396.208199130981	396.94755167317	842.216542809211	409.384765261032	1.04085501011159	6.4565394312836e-11	2.40760680939231e-09	-	10	54038626	54040062	+	1437	protein_coding	- && Q9M5J8.2 RecName: Full=Polygalacturonase inhibitor 2; AltName: Full=Polygalacturonase-inhibiting protein 2; Short=PGIP-2; Flags: Precursor && PF08263:Leucine rich repeat N-terminal domain|PF13855:Leucine rich repeat	LRRNT_2
Solyc03g115740.2	1032.16233586148	1052.84350477654	1140.06815283844	620.557364865069	626.450251894747	595.421327509755	1075.02466449215	614.14298142319	0.807574373280213	6.61398220373535e-11	2.46231256295881e-09	-	3	66848562	66852709	-	2484	protein_coding	- && Q9CA75.1 RecName: Full=Probable xyloglucan 6-xylosyltransferase 5; AltName: Full=Putative glycosyltransferase 5; Short=AtGT5 && PF05637:galactosyl transferase GMA12/MNN10 family	-
Solyc06g066800.2	636.181848685798	600.405350021217	460.257195978063	254.509638204465	256.14428369969	214.842747039602	565.61479822836	241.832222981252	1.22563218939347	7.57485162725739e-11	2.81090731986883e-09	-	6	42103894	42105331	+	1340	protein_coding	- && Q9XIP8.1 RecName: Full=Protein CDI; AltName: Full=Protein CADMIUM INDUCED && -	-
Solyc04g056390.3	8361.82145508032	5713.81015565215	5862.4882664952	3061.21353680988	2695.75070110909	3111.12758927348	6646.03995907589	2956.03060906415	1.16884637517983	7.59170273222777e-11	2.81260934988981e-09	-	4	54104178	54107994	-	1427	protein_coding	- && O48965.1 RecName: Full=Isopentenyl-diphosphate Delta-isomerase II; AltName: Full=Isopentenyl pyrophosphate isomerase II; Short=IPP isomerase II && PF00293:NUDIX domain	NUDIX
Solyc04g005480.1	1468.34388772504	1010.1606599883	869.150897437787	448.180319069217	430.744507045545	411.27040147581	1115.88514838371	430.065075863524	1.37547839701061	8.46920291915934e-11	3.13264887975937e-09	-	4	323319	323831	-	513	protein_coding	- && Q9ZQ80.1 RecName: Full=Nodulin-related protein 1; Short=AtNRP1; AltName: Full=RPS2-interacting protein 11 && -	-
Solyc06g005500.3	1639.19841264856	1758.53320527541	1745.35168628005	956.185612855817	1023.61779291224	826.633045752375	1714.36110140134	935.478817173478	0.873685896119102	9.23313321998950e-11	3.40971729684411e-09	-	6	525706	529140	+	2043	protein_coding	- && Q06548.1 RecName: Full=Protein kinase APK1A, chloroplastic; Flags: Precursor && PF07714:Protein tyrosine kinase	Pkinase_Tyr
Solyc03g097580.3	371.859848362947	380.3515724463	324.295004605988	116.608001567783	114.161684495367	49.106913609052	358.835475138412	93.292199890734	1.94233544445737	9.50283654210667e-11	3.50367444405357e-09	-	3	61327900	61344106	-	1670	protein_coding	- && Q9LUE3.1 RecName: Full=Bidirectional sugar transporter SWEET10; Short=AtSWEET10; AltName: Full=Protein SUGARS WILL EVENTUALLY BE EXPORTED TRANSPORTERS 10 && PF03083:Sugar efflux transporter for intercellular exchange	-
Solyc03g007200.2	1157.79066301112	983.6024454534	1044.39105520624	612.445503886441	517.085276831958	540.176049699572	1061.92805455692	556.568943472657	0.932127905958395	9.61740530826353e-11	3.54022401178824e-09	-	3	1773908	1782318	+	4353	protein_coding	- && Q9SLN8.1 RecName: Full=2-alkenal reductase (NADP(+)-dependent); AltName: Full=Alkenal double bound reductase; AltName: Full=Allylic alcohol dehydrogenase 1; Short=allyl-ADH1; AltName: Full=Flavin-free double bond reductase; Short=NtDBR; AltName: Full=Pulegone reductase; Short=NtRed-1 && PF00107:Zinc-binding dehydrogenase|PF16884:N-terminal domain of oxidoreductase|PF13947:Wall-associated rec…	Pkinase
novel.828	55.2764639458434	46.4768754360816	54.3848765488302	7.09787835629981	3.83736754606277	3.06918210056575	52.0460719769184	4.66814266764278	3.48066645505896	1.06451379749177e-10	3.88733995507625e-09	-	SL3.00SC0001755	1	2503	-	1540	-	- && Q10712.1 RecName: Full=Leucine aminopeptidase 1, chloroplastic; AltName: Full=DR57; AltName: Full=Leucyl aminopeptidase 1; Short=LAP 1; AltName: Full=Proline aminopeptidase 1; AltName: Full=Prolyl aminopeptidase 1; Flags: Precursor && PF00883:Cytosol aminopeptidase family, catalytic domain|PF02789:Cytosol aminopeptidase family, N-terminal domain	-
Solyc06g068440.3	856.282677851975	765.445683202405	732.181578722214	422.830753511003	433.622532705093	408.201219375245	784.636646592198	421.55150186378	0.896111948533679	1.08986740186718e-10	3.97359763545628e-09	-	6	42520666	42523303	+	1343	protein_coding	- && Q9S9N9.1 RecName: Full=Cinnamoyl-CoA reductase 1; Short=AtCCR1; AltName: Full=Protein IRREGULAR XYLEM 4 && PF01370:NAD dependent epimerase/dehydratase family	Epimerase
novel.368	120.603194063658	65.4470286752985	75.5345507622642	1.01398262232854	0.959341886515691	0	87.1949245004071	0.657774836281412	7.03439944227484	1.13349188558408e-10	4.11303313482591e-09	-	3	42980958	42997953	-	1515	-	- && - && -	-
Solyc04g079400.3	522.61384094252	657.315809738868	737.217215439699	265.663447050079	278.209147089551	305.895149356386	639.048955373696	283.255914498672	1.17397840763588	1.17586840968262e-10	4.25468014214776e-09	-	4	63996195	64001331	-	2757	protein_coding	- && Q9CAD5.1 RecName: Full=Mitogen-activated protein kinase kinase kinase YODA; AltName: Full=YODA MAPKK kinase && PF00069:Protein kinase domain	Pkinase
Solyc06g068500.3	3016.08487820866	2287.80048064957	2051.5183987031	1144.78638060893	1026.49581857179	1179.58898731744	2451.80125252044	1116.95706216605	1.13433169648312	1.17673332353234e-10	4.25468014214776e-09	-	6	42571486	42574147	-	1679	protein_coding	- && Q9SAG8.1 RecName: Full=Chaperone protein dnaJ 8, chloroplastic; Short=AtDjC8; Short=AtJ8; Flags: Precursor && PF00226:DnaJ domain	DnaJ
Solyc01g095930.3	115.578060977673	192.547055378052	137.976446059069	40.5593048931418	34.5363079145649	41.9454887077319	148.700520804931	39.0137005051462	1.93250158104446	1.17809352909076e-10	4.25468014214776e-09	-	1	86942744	86945704	+	1974	protein_coding	- && Q93ZR6.1 RecName: Full=O-acyltransferase WSD1; AltName: Full=Diacylglycerol O-acyltransferase; Short=DGAT; AltName: Full=Long-chain-alcohol O-fatty-acyltransferase; AltName: Full=Wax synthase; Short=WS && PF06974:Protein of unknown function (DUF1298)|PF03007:Wax ester synthase-like Acyl-CoA acyltransferase domain	-
Solyc08g063045.1	615.076289724658	570.05310483847	479.392615504504	239.299898869536	208.177189373905	280.318631851672	554.840670022544	242.598573365038	1.19426609119951	1.40338527351646e-10	5.05240729631916e-09	-	8	52643918	52644928	+	537	protein_coding	- && - && -	-
Solyc07g042520.3	336.683916761046	349.999327263553	331.344896010466	173.391028418181	136.226547885228	155.505226428665	339.342713345022	155.040934244025	1.13107681557675	1.50702633689227e-10	5.4085500757356e-09	-	7	55938729	55942310	-	2688	protein_coding	- && P10691.1 RecName: Full=Sucrose synthase; AltName: Full=SS16; AltName: Full=Sucrose-UDP glucosyltransferase && PF00862:Sucrose synthase|PF00534:Glycosyl transferases group 1	Glycos_transf_1
Solyc04g007580.1	433.166472011973	368.020972840809	307.173839766541	114.580036323126	151.576018069479	79.7987346147095	369.453761539775	115.318263002438	1.67818950203427	1.55777748951946e-10	5.56804574088215e-09	-	4	1262147	1262641	+	495	protein_coding	- && - && PF14009:Domain of unknown function (DUF4228)	-
Solyc06g069570.3	887.438502985087	785.364344103583	859.079624002818	417.76084039936	486.386336463456	456.285072284108	843.960823697162	453.477416382308	0.895695304194556	1.60543157068186e-10	5.71698170969674e-09	-	6	43444641	43448765	+	1494	protein_coding	- && Q9S7P9.1 RecName: Full=SNAP25 homologous protein SNAP33; Short=AtSNAP33; AltName: Full=Snap25a; AltName: Full=Synaptosomal-associated protein SNAP25-like 1; Short=SNAP-25-like protein 1 && -	-
Solyc05g050130.3	2892.46660429341	3093.08348565433	2351.64234706516	1446.95320206283	1499.45136862403	1458.88455846892	2779.06414567096	1468.42970971859	0.920377039743453	1.63809858787479e-10	5.81524998695551e-09	-	5	60958466	60961616	-	2439	protein_coding	- && P29060.1 RecName: Full=Acidic endochitinase; Flags: Precursor && -	-
Solyc12g049613.1	208.040509759811	116.666442421184	140.99782808956	23.3216003135565	26.8615728224394	46.0377315084862	155.234926756852	32.073634881494	2.27630588023134	1.70588961391372e-10	6.04654814774087e-09	-	12	62297849	62317189	+	468	protein_coding	- && - && -	-
Solyc02g071210.3	910.554115180621	820.459127596134	925.550028673611	480.62776298373	510.369883626348	495.161378891274	885.521090483455	495.386341833784	0.837653696356127	1.73179937304244e-10	6.11946918674612e-09	-	2	41252297	41258436	-	2936	protein_coding	- && F4I1G5.1 RecName: Full=Cold-regulated 413 inner membrane protein 2, chloroplastic; Short=AtCOR413-IM2; AltName: Full=Cold-regulated 413 thylakoid membrane 2; Short=AtCOR413-TM2; Flags: Precursor && -	-
novel.287	574.875225036772	367.072465178848	310.195221797032	109.510123211483	124.71444524704	149.366862227533	417.380970670884	127.863810228685	1.70680680798383	1.99104805217427e-10	7.00317561050805e-09	-	12	67588844	67589805	-	765	-	- && - && PF03242:Late embryogenesis abundant protein	-
novel.452	77.3870495241808	42.6828447882382	35.24945702239	0	0	0	51.773117111603	0	8.13867611631085	2.00098656807355e-10	7.02735451234772e-09	-	5	40969178	40977997	+	1661	-	- && - && -	-
novel.120	77.3870495241808	54.0649367317684	80.5701874797485	10.1398262232854	8.63407697864122	14.3228498026402	70.6740579118992	11.0322510015223	2.68227745582388	2.02294917606009e-10	7.0936228523832e-09	-	10	57736770	57739326	+	2557	-	- && P04146.3 RecName: Full=Copia protein; AltName: Full=Gag-int-pol protein; Contains: RecName: Full=Copia VLP protein; Contains: RecName: Full=Copia protease && -	-
Solyc02g067530.3	657.287407646939	536.85533666984	574.062585793208	269.719377539393	301.233352365927	306.918210056575	589.401776703329	292.623646653965	1.00986816464425	2.04032892193154e-10	7.14364323155055e-09	-	2	38264080	38268802	+	1370	protein_coding	- && Q8L970.1 RecName: Full=Probable prolyl 4-hydroxylase 7; Short=AtP4H7 && PF03171:2OG-Fe(II) oxygenase superfamily	2OG-FeII_Oxy
Solyc12g094520.2	2016.08339409749	1905.55189287934	2036.41148855064	1265.45031266602	1181.90920418733	1199.02714062102	1986.01559184249	1215.46221915812	0.708367511027351	2.06365451508511e-10	7.21429710281202e-09	-	12	65716200	65720088	-	1902	protein_coding	- && Q84P21.2 RecName: Full=4-coumarate--CoA ligase-like 5; AltName: Full=4-coumarate--CoA ligase isoform 9; Short=At4CL9; AltName: Full=Peroxisomal OPC-8:0-CoA ligase 1 && PF13193:AMP-binding enzyme C-terminal domain|PF00501:AMP-binding enzyme	AMP-binding
Solyc03g112310.1	423.116205840002	386.042618418065	376.665626467824	181.502889396809	209.136531260421	174.943379732248	395.27481690863	188.527600129826	1.06722026939572	2.07536700309312e-10	7.23319019482289e-09	-	3	64237658	64239646	+	1989	protein_coding	- && Q9M9E0.1 RecName: Full=L-type lectin-domain containing receptor kinase S.1; Short=LecRK-S.1; Flags: Precursor && PF00069:Protein kinase domain|PF00139:Legume lectin domain	Pkinase
Solyc03g097630.3	1090.45387965891	1001.62409103066	1014.17723490133	573.914164237956	594.791969639729	624.067027115036	1035.41840186363	597.59105366424	0.792951816708334	2.14161526084976e-10	7.45275611184637e-09	-	3	61398101	61404846	+	1832	protein_coding	- && Q0WQK2.1 RecName: Full=Probable protein S-acyltransferase 7; AltName: Full=Probable palmitoyltransferase At3g26935; AltName: Full=Zinc finger DHHC domain-containing protein At3g26935 && PF01529:DHHC palmitoyltransferase	-
Solyc02g077370.1	154.774099048362	132.791072674519	124.88379059361	36.5033744038276	50.8451199853316	37.8532459069776	137.48298743883	41.7339134320456	1.71740401266619	2.22465053820808e-10	7.72998648374634e-09	PTI5	2	42890880	42891365	-	486	protein_coding	- && O04681.1 RecName: Full=Pathogenesis-related genes transcriptional activator PTI5; AltName: Full=PTO-interacting protein 5 && PF00847:AP2 domain	AP2
Solyc03g117980.3	7091.46781094312	9177.76013713317	10190.1144615012	4316.52402325261	4560.7113284956	4151.58032136527	8819.78080319249	4342.93855770449	1.02205829013754	2.24744832229731e-10	7.79738765132289e-09	-	3	68456981	68462916	+	3723	protein_coding	- && Q2HXL0.2 RecName: Full=Respiratory burst oxidase homolog protein C; AltName: Full=NADPH oxidase RBOHC; AltName: Full=StRBOHC && PF08030:Ferric reductase NAD binding domain|PF01794:Ferric reductase like transmembrane component|PF08022:FAD-binding domain|PF08414:Respiratory burst NADPH oxidase	FAD_binding_8
Solyc01g097350.3	681.40804645967	627.912072218082	636.504481090013	318.390543411163	374.14333574112	339.65615246261	648.608199922588	344.063343871631	0.914143089865459	2.2879444416009e-10	7.92589575215006e-09	-	1	88119044	88123487	-	1307	protein_coding	- && - && -	-
Solyc02g037550.3	154.774099048362	289.294836898059	235.667798378264	76.0486966746408	51.8044618718473	52.1760957096177	226.578911441562	60.009751418702	1.91799988111946	2.37519075669089e-10	8.21572392506671e-09	-	2	31570246	31574092	-	1441	protein_coding	- && Q9C9K5.1 RecName: Full=Protein PIN-LIKES 3; AltName: Full=Auxin efflux carrier-like protein 3 && PF03547:Membrane transport protein	-
Solyc07g061950.3	1210.05204710537	867.884510694176	1026.2627630233	512.061224275915	473.914891938752	509.484228693914	1034.73310694095	498.486781636194	1.05355011761888	2.42295974852929e-10	8.36833372184069e-09	-	7	64946787	64954448	-	2890	protein_coding	- && Q93XX4.2 RecName: Full=C2 domain-containing protein At1g53590; AltName: Full=N-terminal-TM-C2 domain type 6 protein 1; Short=NTMC2TYPE6.1 && PF00168:C2 domain	C2
Solyc06g083390.3	2403.01864171839	1782.24589682443	1706.07371988367	966.325439079103	904.659398984297	944.285026274062	1963.7794194755	938.423288112487	1.06531190335987	2.45825743592831e-10	8.46474741413571e-09	-	6	48847143	48848916	-	823	protein_coding	- && Q8GYN5.1 RecName: Full=RPM1-interacting protein 4 && PF05627:Cleavage site for pathogenic type III effector avirulence factor Avr	-
Solyc06g060970.2	53.2664107114491	35.0947834925514	49.3492398313459	0	0	0	45.9034780117822	0	7.96463591714806	2.73650268183888e-10	9.40872803637346e-09	-	6	39060658	39067903	-	6163	protein_coding	- && O82175.1 RecName: Full=Histone-lysine N-methyltransferase, H3 lysine-9 specific SUVH5; AltName: Full=Histone H3-K9 methyltransferase 5; Short=H3-K9-HMTase 5; AltName: Full=Protein SET DOMAIN GROUP 9; AltName: Full=Suppressor of variegation 3-9 homolog protein 5; Short=Su(var)3-9 homolog protein 5 && -	-
Solyc03g036470.2	672.362806904896	1083.19574995929	1072.59062082415	359.963830926633	396.208199130981	372.394094868644	942.716392562779	376.188708308753	1.32538310358294	2.86278742227209e-10	9.82818921481526e-09	-	3	6475098	6477157	+	1752	protein_coding	- && P35511.1 RecName: Full=Phenylalanine ammonia-lyase; Short=PAL && PF00221:Aromatic amino acid lyase	-
Solyc05g009550.3	327.638677206272	261.788114701194	333.359150697459	114.580036323126	109.364975062789	145.274619426779	307.595314201642	123.073210270898	1.32194261190824	2.92416720417249e-10	1.00239053054242e-08	-	5	3761949	3765056	+	2706	protein_coding	- && Q54I39.1 RecName: Full=IST1-like protein && PF03398:Regulator of Vps4 activity in the MVB pathway	-
Solyc02g084980.3	334.673863526652	287.397821574137	261.853109309183	105.454192722169	139.104573544775	110.490555620367	294.641598136657	118.349773962437	1.31461348671438	2.96937831951067e-10	1.01636944778117e-08	-	2	48648845	48651237	-	2226	protein_coding	- && C7G304.1 RecName: Full=Galactinol synthase 2; Short=GolS-2; Short=SlGolS2 && PF01501:Glycosyl transferase family 8	Glyco_transf_8
Solyc01g106820.3	963.82052589207	916.25840145418	957.77810366551	581.012042594256	515.166593058926	519.7148356958	945.952343670587	538.631157116327	0.812539797630016	3.02297147833935e-10	1.0331714592065e-08	-	1	94465433	94469077	+	2050	protein_coding	- && Q9LMU1.1 RecName: Full=Probable zinc metallopeptidase EGY3, chloroplastic; AltName: Full=Protein ETHYLENE-DEPENDENT GRAVITROPISM-DEFICIENT AND YELLOW-GREEN 3; Short=AtEGY3; Flags: Precursor && -	-
Solyc07g042230.1	81.4071559929694	69.2410593231419	74.5274234187674	1.01398262232854	0	0	75.0585462449596	0.337994207442848	7.71283725626637	3.14402783184226e-10	1.06976246687891e-08	-	7	55412937	55413440	-	504	protein_coding	- && Q9C591.1 RecName: Full=Ethylene-responsive transcription factor ERF016 && PF00847:AP2 domain	AP2
Solyc02g067660.3	459.297164059099	384.145603094144	453.207304573585	201.78254184338	136.226547885228	193.358472335642	432.216690575609	177.122520688084	1.28790517078639	3.37394306336021e-10	1.14459521112485e-08	-	2	38362831	38365940	-	2260	protein_coding	- && Q4F883.1 RecName: Full=Senescence-associated carboxylesterase 101; Flags: Precursor && PF01764:Lipase (class 3)	Lipase_3
Solyc06g060680.2	1105.52927891687	977.911399481635	908.428863834164	519.159102632215	519.963302491505	570.867870705229	997.289847410889	536.663425276316	0.894099513136285	3.74072982874309e-10	1.26715150904823e-08	-	6	38823882	38829504	-	2568	protein_coding	- && Q8LGB6.1 RecName: Full=Non-functional pseudokinase ZED1; AltName: Full=Protein HOPZ-ETI-DEFICIENT 1 && PF00069:Protein kinase domain	Pkinase
Solyc01g008110.3	5767.84775609446	5728.98627824352	5886.65932273912	3808.51872946601	3882.456614729	3735.19461638852	5794.49778569237	3808.72332019451	0.605344844003193	4.02697090566601e-10	1.36210212064364e-08	-	1	2174524	2178734	+	1940	protein_coding	- && Q9SAA9.1 RecName: Full=Sterol 14-demethylase; AltName: Full=Cytochrome P450 51A2; AltName: Full=Cytochrome P450 51G1; Short=AtCYP51; AltName: Full=Obtusifoliol 14-demethylase; AltName: Full=Protein EMBRYO DEFECTIVE 1738 && PF00067:Cytochrome P450	p450
Solyc09g009040.3	2183.92283916941	2243.22062053741	2143.16698696131	1315.13546116012	1171.35644343566	1384.20112735515	2190.10348222271	1290.23101065031	0.763593246537126	4.23549333841434e-10	1.43052383990951e-08	-	9	2385644	2393897	+	1649	protein_coding	- && Q9LDR4.2 RecName: Full=Delta(14)-sterol reductase; AltName: Full=C-14 sterol reductase; AltName: Full=Protein FACKEL; AltName: Full=Sterol C14-reductase && PF01222:Ergosterol biosynthesis ERG4/ERG24 family	-
Solyc09g082230.1	838.192198742426	823.304650582017	398.822428024755	180.488906774481	222.56731767164	117.651980521687	686.773092449733	173.569401655936	1.9837616485439	4.30075560326041e-10	1.45042982719957e-08	-	9	68472024	68472578	+	555	protein_coding	- && O34569.2 RecName: Full=Uncharacterized N-acetyltransferase YoaA && PF13302:Acetyltransferase (GNAT) domain	-
Solyc08g079590.2	272.362213260429	295.934390531785	263.867363996176	107.482157966826	136.226547885228	121.744223322441	277.387989262797	121.817643058165	1.18656085052985	4.36840063254734e-10	1.46892275229044e-08	-	8	63216422	63219045	+	1008	protein_coding	- && Q56XJ7.1 RecName: Full=Uncharacterized protein At4g22758 && -	-
Solyc02g069260.3	1909.55057267459	2272.62435805819	2849.16325475261	1026.15041379649	1190.54328116597	1042.49885349217	2343.7793951618	1086.39751615154	1.10915699584024	4.46414539178275e-10	1.49892015036243e-08	-	2	39771949	39778844	+	3630	protein_coding	- && Q9SHF3.1 RecName: Full=Protein argonaute 2 && PF08699:Argonaute linker 1 domain|PF16488:Argonaute linker 2 domain|PF02170:PAZ domain|PF02171:Piwi domain|PF16486:N-terminal domain of argonaute	Piwi
Solyc10g055200.1	553.769666075632	477.099353966307	380.694135841812	191.642715620095	203.380479941327	214.842747039602	470.52105196125	203.288647533675	1.21081704802406	4.48736910281952e-10	1.50451514086199e-08	-	10	56431129	56431713	+	585	protein_coding	- && Q9SS03.1 RecName: Full=Dirigent protein 21; Short=AtDIR21; Flags: Precursor && PF03018:Dirigent-like protein	-
Solyc12g015770.2	362.814608808172	332.926189348258	347.458933506415	182.516872019138	136.226547885228	131.974830324327	347.733243887615	150.239416742898	1.21102888894911	4.63092249661714e-10	1.55037876810104e-08	-	12	5755152	5760200	-	2437	protein_coding	- && Q651X6.1 RecName: Full=Cellulose synthase-like protein E6; AltName: Full=OsCslE6 && PF03552:Cellulose synthase	-
Solyc07g022910.3	1101.50917244808	1006.36662934046	1125.96837002949	587.095938328227	593.832627753213	656.80496952107	1077.94805727268	612.577845200837	0.815323059757802	4.68793639530032e-10	1.5671785036942e-08	-	7	23221983	23224900	-	2658	protein_coding	- && O48724.1 RecName: Full=Protein WEAK CHLOROPLAST MOVEMENT UNDER BLUE LIGHT 1; Short=Protein WEB1 && PF05701:Weak chloroplast movement under blue light	-
Solyc10g009210.3	1681.40953057084	1824.92874161267	1966.91970184936	1113.35291931674	978.528724246005	1038.40661069141	1824.41932467762	1043.42941808472	0.806226708687633	5.01880935872898e-10	1.67048410774647e-08	-	10	3185396	3200141	+	3298	protein_coding	- && Q9FKL6.1 RecName: Full=Calmodulin-binding protein 60 B && PF09805:Nucleolar protein 12 (25kDa)|PF07887:Calmodulin binding protein-like	-
Solyc03g093560.1	1087.43879980732	832.789727201625	885.264934933737	439.05447546826	330.013608961398	466.515679285994	935.164487314227	411.861254571884	1.18346528515957	5.05026682185246e-10	1.67851839167453e-08	-	3	56373569	56374303	-	735	protein_coding	- && Q40478.1 RecName: Full=Ethylene-responsive transcription factor 5; AltName: Full=Ethylene-responsive element-binding factor 4; Short=EREBP-4; AltName: Full=Ethylene-responsive element-binding factor 5 homolog; AltName: Full=NtERF4 && PF00847:AP2 domain	AP2
Solyc09g061320.3	542.714373286463	553.928474585136	520.684836587875	245.383794603508	254.225599926658	309.987392157141	539.109228153158	269.865595562436	0.998831046566064	5.08291588246259e-10	1.68692489048502e-08	-	9	58894168	58898211	-	1589	protein_coding	- && Q03730.1 RecName: Full=Uncharacterized vacuolar membrane protein YML018C && PF06027:Solute carrier family 35	-
Solyc11g066250.2	1386.93673173207	1323.16818843538	1453.28475666596	783.808567059965	770.3515348721	872.670777260861	1387.79655894447	808.943626397642	0.778769647274633	5.60010008735748e-10	1.84787187486862e-08	-	11	52254879	52260771	-	3437	protein_coding	- && Q56WF8.2 RecName: Full=Serine carboxypeptidase-like 48; Flags: Precursor && PF00450:Serine carboxypeptidase	Peptidase_S10
Solyc04g005860.3	2743.72266494823	3322.62233984885	3120.08051015326	1771.42764120797	1822.74958437981	1785.24092182908	3062.14183831678	1793.13938247229	0.772098717967161	5.65348610568573e-10	1.86280742617372e-08	-	4	546786	552332	-	2022	protein_coding	- && - && PF07059:Protein of unknown function (DUF1336)	-
Solyc03g058970.3	1696.4849298288	1938.74966104797	1884.33525968262	1058.597857711	1049.52002384817	1143.78186281084	1839.85661685313	1083.96658145667	0.76343490479308	5.79673728962524e-10	1.90726795212304e-08	-	3	29453835	29464350	-	2675	protein_coding	- && Q94A08.2 RecName: Full=Probable galactinol--sucrose galactosyltransferase 2; AltName: Full=Protein SEED IMBIBITION 2; AltName: Full=Raffinose synthase 2 && PF05691:Raffinose synthase or seed imbibition protein Sip1	-
Solyc02g093310.3	131.658486852827	115.717934759224	120.855281219623	42.5872701377989	40.292359233659	38.8763066071662	122.743900943891	40.5853119928747	1.59630859778208	6.10371993517387e-10	2.00539554832869e-08	-	2	54853273	54856499	-	1601	protein_coding	- && Q93XX5.1 RecName: Full=PI-PLC X domain-containing protein At5g67130; Flags: Precursor && -	-
Solyc11g010850.2	2545.73242136039	2851.21403185431	3096.91658125283	1695.37894453333	1642.39330971486	1550.96002148589	2831.28767815584	1629.57742524469	0.796942072805636	6.25093200660388e-10	2.0478946243921e-08	-	11	3870328	3875317	-	2538	protein_coding	- && Q6YU51.1 RecName: Full=Probable 1-deoxy-D-xylulose-5-phosphate synthase 2, chloroplastic; Short=1-deoxyxylulose-5-phosphate synthase; Short=DXP synthase; Short=DXPS; Flags: Precursor && PF02780:Transketolase, C-terminal domain|PF02779:Transketolase, pyrimidine binding domain|PF13292:1-deoxy-D-xylulose-5-phosphate synthase	-
Solyc05g008430.3	1181.91130182385	1209.34726900008	1233.73099578365	679.368356960125	623.572226235199	753.995736038986	1208.32985553586	685.64543974477	0.817797673335656	6.34986680665545e-10	2.07733945045691e-08	-	5	2784370	2792363	-	3146	protein_coding	- && Q8T7K0.1 RecName: Full=ALG-2 interacting protein X; Short=Alix; Short=Dd-Alix; Short=DdAlix && PF13949:ALIX V-shaped domain binding to HIV|PF03097:BRO1-like domain	-
Solyc02g088690.3	2348.74720438975	2496.47216628095	2564.146216543	1519.95995087049	1558.930565588	1368.85521685232	2469.78852907123	1482.5819111036	0.736175980977745	6.47877936585693e-10	2.11649354981762e-08	-	2	51317208	51319965	-	1641	protein_coding	- && Q9LIA8.1 RecName: Full=UDP-glucose 6-dehydrogenase 2; Short=UDP-Glc dehydrogenase 2; Short=UDP-GlcDH 2; Short=UDPGDH 2; AltName: Full=At-UGD2 && PF03721:UDP-glucose/GDP-mannose dehydrogenase family, NAD binding domain|PF00984:UDP-glucose/GDP-mannose dehydrogenase family, central domain|PF03720:UDP-glucose/GDP-mannose dehydrogenase family, UDP binding domain	-
Solyc03g006500.3	441.20668494955	478.996369290228	489.463888939472	208.88042019968	256.14428369969	241.442325244506	469.88898105975	235.489009714625	0.996246420367661	6.73167237391871e-10	2.195980690627e-08	-	3	1079182	1089711	+	1665	protein_coding	- && C0LGG8.1 RecName: Full=Probable LRR receptor-like serine/threonine-protein kinase At1g53430; Flags: Precursor && -	-
Solyc01g110480.3	2608.04407162661	2837.93492458686	2948.86886175879	1701.4628402673	1770.94512250797	1603.13611719551	2798.28261932409	1691.84802665692	0.725868400402598	7.19852315072477e-10	2.33805769806076e-08	-	1	97093044	97095670	+	1932	protein_coding	- && Q04088.1 RecName: Full=Probable transcription factor PosF21; AltName: Full=bZIP transcription factor 59; Short=AtbZIP59 && PF00170:bZIP transcription factor	bZIP_1
Solyc07g053910.3	1739.70107436827	2210.97136003074	2277.11492364639	1139.71646749728	1090.77172496834	1071.14455309745	2075.92911934847	1100.54424852102	0.91559774475438	7.30501218805167e-10	2.36284689010704e-08	-	7	62441897	62449159	-	3193	protein_coding	- && F4I114.1 RecName: Full=Probable serine/threonine-protein kinase At1g09600 && PF00069:Protein kinase domain	Pkinase
Solyc07g066480.3	781.910708179386	896.339740553002	904.400354460177	484.683693473044	493.101729669065	469.58486138656	860.883601064188	482.456761509556	0.835410218131731	7.35755926765552e-10	2.37649164345273e-08	FLACCA	7	68024899	68037948	-	4007	protein_coding	- && Q8LGM7.1 RecName: Full=Molybdenum cofactor sulfurase; Short=MCS; Short=MOS; Short=MoCo sulfurase; AltName: Full=Molybdenum cofactor sulfurtransferase && PF03473:MOSC domain|PF00266:Aminotransferase class-V|PF03476:MOSC N-terminal beta barrel domain	MOSC
Solyc03g096260.2	126.633353766841	105.284350477654	105.74837106717	27.3775308028707	26.8615728224394	39.8993673073547	112.555358437222	31.3794903108883	1.84454566670844	7.37348887412822e-10	2.3782872060532e-08	-	3	59668494	59676492	+	1852	protein_coding	- && P59234.1 RecName: Full=Protein yippee-like && PF03226:Yippee zinc-binding/DNA-binding /Mis18, centromere assembly	-
Solyc09g014480.2	192.965110501854	183.061978758444	222.575142912805	69.9648009406696	78.6660346942867	86.9601595160295	199.534077391034	78.5303317169953	1.34506288853047	7.51135650947256e-10	2.41935307347941e-08	-	9	6096987	6104847	-	924	protein_coding	- && P35334.1 RecName: Full=Polygalacturonase inhibitor 1; AltName: Full=Polygalacturonase-inhibiting protein 1; Short=PGIP-1; Flags: Precursor && PF13855:Leucine rich repeat|PF08263:Leucine rich repeat N-terminal domain	LRRNT_2
Solyc03g115950.3	329.648730440666	357.58738855924	259.838854622189	143.985532370653	128.551812793103	126.859526823384	315.691657874032	133.13229066238	1.24626121868036	7.55200163450194e-10	2.42903300819121e-08	-	3	67010679	67012444	+	1571	protein_coding	- && - && -	-
Solyc03g114160.1	304.523065010738	314.904543771002	315.230858514516	134.859688769696	159.250753161605	111.513616320556	311.552822432085	135.208019417286	1.20297319805158	7.75106508273838e-10	2.48608637122293e-08	-	3	65660932	65662980	+	2049	protein_coding	- && O80742.1 RecName: Full=U-box domain-containing protein 19; AltName: Full=Plant U-box protein 19 && PF04564:U-box domain	U-box
Solyc12g005910.2	1102.51419906528	774.930759822013	794.623474019019	434.998544978946	374.14333574112	401.039794473925	890.689477635437	403.39389173133	1.14275670629387	9.15670373616062e-10	2.91653731640794e-08	-	12	541681	547122	+	1276	protein_coding	- && - && PF05529:B-cell receptor-associated protein 31-like	-
Solyc07g053120.3	393.970433941284	425.879940220421	460.257195978063	216.992281178308	220.648633898609	220.981111240734	426.702523379923	219.540675439217	0.958698219668653	9.40463140343886e-10	2.9913510676153e-08	-	7	61692524	61699795	-	3879	protein_coding	- && Q9ZR08.3 RecName: Full=G-type lectin S-receptor-like serine/threonine-protein kinase At4g03230; Flags: Precursor && -	-
Solyc07g045350.3	536.68421358328	437.262032163951	439.107521764629	238.285916247208	209.136531260421	166.758894130739	471.017922503953	204.727113879456	1.20169870067197	9.50650527800379e-10	3.01956628172384e-08	-	7	58575885	58583088	-	2173	protein_coding	- && Q8S4Y1.1 RecName: Full=Acetyl-CoA acetyltransferase, cytosolic 1; AltName: Full=Cytosolic acetoacetyl-CoA thiolase 1; Short=Thiolase 1; AltName: Full=Protein EMBRYO DEFECTIVE 1276 && PF00108:Thiolase, N-terminal domain|PF02803:Thiolase, C-terminal domain	Thiolase_N
Solyc02g071800.3	1710.55530246956	1868.56009406287	1807.79358157686	1007.89872659457	1061.03212648635	1149.92022701197	1795.63632603643	1072.95036003096	0.743022383091544	9.54940796549733e-10	3.02899824167013e-08	-	2	41717709	41726243	+	4435	protein_coding	- && C0LGG9.2 RecName: Full=Probable LRR receptor-like serine/threonine-protein kinase At1g53440; Flags: Precursor && PF00069:Protein kinase domain|PF11721:Di-glucose binding within endoplasmic reticulum	Pkinase
Solyc03g046380.1	107.537848040095	79.6746436047113	64.4561499837988	18.2516872019138	16.3088120707668	17.3920319032059	83.8895472095352	17.3175103919622	2.27681905434541	9.79738324676437e-10	3.10336174030452e-08	-	3	12427687	12427929	+	243	protein_coding	- && - && -	-
Solyc02g032950.3	215.075696080191	196.341086025896	190.347067920906	79.0906445416265	70.0319577156455	92.0754630169725	200.587950008997	80.3993550914148	1.32023754965311	9.83929849088371e-10	3.11233975574395e-08	-	2	29971480	29973794	-	1810	protein_coding	- && Q9C519.1 RecName: Full=WRKY transcription factor 6; AltName: Full=WRKY DNA-binding protein 6; Short=AtWRKY6 && PF03106:WRKY DNA -binding domain	WRKY
novel.601	49.2463042426605	45.5283677741207	28.199565617912	0	0	0	40.9914125448977	0	7.80268355086968	1.0016247374941e-09	3.15959561278571e-08	-	7	32621001	32622213	-	1135	-	- && - && -	-
Solyc03g116700.3	739.699590257105	486.584430585915	459.250068634566	229.160072646251	220.648633898609	214.842747039602	561.844696492529	221.550484528154	1.34234930823367	1.10891239557301e-09	3.483655885983e-08	-	3	67477035	67477829	+	694	protein_coding	- && P29602.3 RecName: Full=Cucumber peeling cupredoxin; Short=CPC; AltName: Full=Stellacyanin && PF02298:Plastocyanin-like domain	Cu_bind_like
Solyc01g105560.3	2612.0641780954	2221.40494431231	2454.36933610184	1500.69428104625	1331.56653848378	1434.33110166439	2429.27948616985	1422.19730706481	0.772425254556802	1.21211879844863e-09	3.80267037001673e-08	-	1	93592009	93596576	+	2104	protein_coding	- && P47924.2 RecName: Full=Bifunctional riboflavin biosynthesis protein RIBA 1, chloroplastic; Short=AtRIBA1; Includes: RecName: Full=3,4-dihydroxy-2-butanone 4-phosphate synthase; Short=DHBP synthase; Includes: RecName: Full=GTP cyclohydrolase-2; AltName: Full=GTP cyclohydrolase II; Flags: Precursor && PF00926:3,4-dihydroxy-2-butanone 4-phosphate synthase|PF00925:GTP cyclohydrolase II	DHBP_synthase
Solyc03g112280.3	164.824365220333	222.899300560799	194.375577294893	57.797009472727	68.1132739426141	81.8448560150866	194.033081025342	69.2517131434759	1.48729056322882	1.23919117330238e-09	3.88229114444584e-08	-	3	64212403	64217529	-	3135	protein_coding	- && Q9FGS8.1 RecName: Full=C2 and GRAM domain-containing protein At5g50170 && PF02893:GRAM domain|PF16016:Domain of unknown function (DUF4782)|PF00168:C2 domain	GRAM
Solyc01g087020.2	348.744236167412	289.294836898059	222.575142912805	107.482157966826	95.9341886515691	118.675041221876	286.871405326092	107.363795946757	1.41865821862391	1.34293153477643e-09	4.17875832931179e-08	-	1	81817982	81818603	+	622	protein_coding	- && - && -	-
Solyc03g080180.3	1131.65997096399	1021.54275193183	1014.17723490133	643.878965178626	613.978807370043	601.559691710887	1055.79331926572	619.805821419852	0.768384359862884	1.36836888176381e-09	4.24638749194715e-08	-	3	53494924	53498846	+	1476	protein_coding	- && Q9FQY8.2 RecName: Full=Caffeic acid 3-O-methyltransferase; Short=CAOMT; Short=COMT; AltName: Full=S-adenosysl-L-methionine:caffeic acid 3-O-methyltransferase && PF08100:Dimerisation domain|PF00891:O-methyltransferase	-
Solyc08g062360.3	480.402723020239	498.915030191406	478.385488161007	264.64946442775	184.193642211013	232.234778942808	485.901080457551	227.025961860524	1.09877221549032	1.38914879161392e-09	4.30119984176318e-08	-	8	51024056	51025598	+	1456	protein_coding	- && - && PF13962:Domain of unknown function|PF12796:Ankyrin repeats (3 copies)	-
Solyc02g091733.1	242.211414744514	203.929147321582	192.3613226079	71.9927661853266	80.5847184673181	96.1677058177268	212.833961557999	82.9150634901238	1.36030348862812	1.38978288176275e-09	4.30119984176318e-08	-	2	53615156	53615579	+	255	protein_coding	- && - && -	-
Solyc01g067125.1	93.4674753993353	159.349287209423	124.88379059361	29.4054960475278	36.4549916875963	34.7840638064118	125.900184400789	33.5481838471786	1.90815055588549	1.40760357872298e-09	4.35024330678566e-08	-	1	75300596	75301196	-	234	protein_coding	- && - && -	-
Solyc02g090380.3	925.629514438578	1271.00026702754	1501.62686915381	572.900181615628	512.288567399379	529.945442697686	1232.75221687331	538.378063904231	1.19528778519232	1.40942344086763e-09	4.35024330678566e-08	-	2	52570426	52578827	+	3396	protein_coding	- && Q9FKZ1.1 RecName: Full=Probable disease resistance protein At5g66900 && -	-
Solyc01g110430.3	1074.37345378376	1833.46531057032	2029.36159714616	481.641745606059	703.197602816002	507.438107293537	1645.73345383341	564.092485238533	1.54450591241695	1.42029450211682e-09	4.37790508293615e-08	-	1	97060628	97063447	-	2483	protein_coding	- && P49726.1 RecName: Full=Arginine decarboxylase; Short=ADC; Short=ARGDC && PF02784:Pyridoxal-dependent decarboxylase, pyridoxal binding domain|PF00278:Pyridoxal-dependent decarboxylase, C-terminal sheet domain	-
Solyc02g077040.3	4890.45951928135	3181.29469821669	3353.73405384453	1824.15473756905	1630.88120707668	1738.1801296204	3808.49609044752	1731.07202475538	1.1375449182684	1.43094633882695e-09	4.40399561183335e-08	-	2	42680237	42687280	+	2536	protein_coding	- && Q7XWK5.2 RecName: Full=Senescence-specific cysteine protease SAG39; AltName: Full=Cysteine proteinase SAG39; AltName: Full=Protein SENESCENCE-ASSOCIATED GENE 39; Flags: Precursor && PF00112:Papain family cysteine protease|PF08246:Cathepsin propeptide inhibitor domain (I29)	Peptidase_C1
Solyc03g031420.1	319.598464268695	262.736622363155	299.116821018566	131.817740902711	133.348522225681	93.0985237171611	293.817302550139	119.421595615184	1.29758636475255	1.44669302602034e-09	4.44136695658961e-08	-	3	4004006	4005781	+	1776	protein_coding	- && Q8LGM7.1 RecName: Full=Molybdenum cofactor sulfurase; Short=MCS; Short=MOS; Short=MoCo sulfurase; AltName: Full=Molybdenum cofactor sulfurtransferase && PF00266:Aminotransferase class-V	Aminotran_5
Solyc01g107300.3	858.292731086369	824.253158243977	838.937077132881	427.900666622646	455.687396094953	519.7148356958	840.494322154409	467.767632804466	0.845570771242427	1.47024738514057e-09	4.50764482398781e-08	-	1	94783598	94786891	+	2255	protein_coding	- && O81760.1 RecName: Full=Probable protein phosphatase 2C 63; Short=AtPP2C63 && PF00481:Protein phosphatase 2C	PP2C
Solyc09g007160.3	4478.39860623052	3490.50819601592	3380.92649211895	2007.68559221052	1856.32655040786	2103.41279958773	3783.27776478846	1989.14164740204	0.927518184054767	1.54137083916314e-09	4.71939351862861e-08	-	9	774958	792749	+	3754	protein_coding	- && Q9LZ06.1 RecName: Full=Glutathione S-transferase L3; Short=AtGSTL3; AltName: Full=GST class-lambda member 3 && PF00566:Rab-GTPase-TBC domain|PF13417:Glutathione S-transferase, N-terminal domain	TBC
Solyc06g073830.1	140.703726407601	81.571658928633	86.6129515407296	25.3495655582136	23.0242052763766	14.3228498026402	102.962778958988	20.8988735457435	2.29843220981058	1.55876021887519e-09	4.76627307992863e-08	-	6	45730248	45730802	-	555	protein_coding	- && - && PF13833:EF-hand domain pair	-
Solyc07g017437.1	42.2111179222805	71.1380746470636	93.6628429452076	1.01398262232854	0	1.02306070018858	69.0040118381839	0.679014440839042	6.69410370086581	1.57059634675862e-09	4.78969228992228e-08	-	7	7164860	7168804	-	1924	protein_coding	- && - && -	-
Solyc04g008100.2	115.578060977673	117.614950083145	91.6485882582139	31.4334612921849	33.5769660280492	32.7379424060347	108.280533106344	32.5827899087562	1.73272176220516	1.58458085361896e-09	4.82592200744271e-08	-	4	1757920	1759176	-	1257	protein_coding	- && Q5PNY6.1 RecName: Full=U-box domain-containing protein 21; AltName: Full=Plant U-box protein 21 && PF04564:U-box domain	U-box
Solyc05g052750.3	377.89000806613	274.118714306685	328.323513979975	106.468175344497	135.267205998712	150.389922927722	326.777412117597	130.708434756977	1.32148344724001	1.62577618614319e-09	4.93826824858567e-08	-	5	63787356	63791182	-	2199	protein_coding	- && - && PF10457:Cholesterol-capturing domain	-
Solyc09g074280.1	173.869604775108	139.430626308245	131.933681998088	47.6571832494416	57.5605131909415	46.0377315084862	148.41130436048	50.4184759829564	1.55582808876543	1.6633106147965e-09	5.04559554618097e-08	-	9	66506120	66507502	+	1383	protein_coding	- && - && PF12796:Ankyrin repeats (3 copies)|PF13637:Ankyrin repeats (many copies)	-
Solyc08g028780.1	299.497931924752	203.929147321582	191.354195264403	78.0766619192979	71.9506414886769	89.0062809164067	231.593758170246	79.6778614414605	1.53978853543744	1.67703194405813e-09	5.08049849050002e-08	-	8	40094251	40095270	-	1020	protein_coding	- && - && PF05910:Plant protein of unknown function (DUF868)	-
Solyc02g081170.3	5277.39476690225	5158.93317340505	5044.70086357575	3143.34612921849	2646.82426489679	3274.81730130365	5160.34293462769	3021.66256513964	0.772225291284237	1.70306600020504e-09	5.1525610267417e-08	-	2	45788127	45790041	-	1284	protein_coding	- && P80471.2 RecName: Full=Light-induced protein, chloroplastic; AltName: Full=Drought-induced stress protein CDSP-34; Flags: Precursor && PF04755:PAP_fibrillin	-
Solyc01g095770.3	61.3066236490264	56.9104597176509	51.3634945183397	10.1398262232854	4.79670943257846	10.2306070018858	56.5268592950057	8.38904755258324	2.75972776665719	1.74817657782541e-09	5.26127735685959e-08	-	1	86832608	86838900	-	5023	protein_coding	- && Q9LD40.2 RecName: Full=Putative cyclic nucleotide-gated ion channel 13; AltName: Full=Cyclic nucleotide- and calmodulin-regulated ion channel 13 && -	-
Solyc02g079710.3	338.693969995441	332.926189348258	316.237985858013	160.20925432791	176.518907118887	155.505226428665	329.28604840057	164.077795958487	1.00438860134552	1.77635019580156e-09	5.33906147317393e-08	-	2	44725429	44729783	-	3444	protein_coding	- && O81905.1 RecName: Full=Receptor-like serine/threonine-protein kinase SD1-8; AltName: Full=Arabidopsis thaliana receptor kinase 3; AltName: Full=S-domain-1 (SD1) receptor kinase 8; Short=SD1-8; Flags: Precursor && PF01453:D-mannose binding lectin|PF07714:Protein tyrosine kinase|PF08276:PAN-like domain|PF00954:S-locus glycoprotein domain	Pkinase_Tyr
Solyc06g083670.3	406.03075334765	421.137401910617	457.235813947573	197.726611354066	225.445343331188	232.234778942808	428.134656401946	218.468911209354	0.970436977084025	1.79568796738741e-09	5.39011939215909e-08	-	6	49057380	49063422	-	3092	protein_coding	- && - && -	-
Solyc09g056450.3	1116.58457170604	1104.06291852243	1019.21287161882	651.990826157254	586.157892661087	656.80496952107	1079.95345394909	631.651229446471	0.774088921127406	1.84158841763158e-09	5.51077598559775e-08	-	9	49451765	49455316	-	2321	protein_coding	- && Q9SRT0.1 RecName: Full=U-box domain-containing protein 9; AltName: Full=Plant U-box protein 9 && PF04564:U-box domain	U-box
novel.187	30.1507985159146	42.6828447882382	38.2708390528805	0	0	0	37.0348274523444	0	7.65642036622494	1.85551981396621e-09	5.54070779865717e-08	-	11	30262705	30265347	+	683	-	- && - && -	-
Solyc10g074790.2	1475.37907404542	1435.09209254676	1492.56272306234	959.227560722803	860.529672204575	870.624655860484	1467.67796321818	896.793962929287	0.710745406391727	1.95415223490254e-09	5.82351006451119e-08	-	10	58568481	58573793	+	1995	protein_coding	- && Q9LZN2.1 RecName: Full=Protein PIN-LIKES 6; AltName: Full=Auxin efflux carrier-like protein 6 && PF03547:Membrane transport protein	-
Solyc04g064530.1	980.905978384422	967.477815200065	1041.36967317575	586.081955705899	622.612884348684	580.075417006927	996.584488920079	596.256752353836	0.740788972951585	1.95530578191846e-09	5.82351006451119e-08	-	4	55697323	55698345	-	1023	protein_coding	- && - && -	-
Solyc12g088360.2	359.799528956581	306.367974813354	287.031292896604	149.055445482296	89.2187954459593	122.76728402263	317.73293222218	120.347174983628	1.40190920453858	1.96931418055135e-09	5.85762413781896e-08	-	12	64753570	64755991	+	1674	protein_coding	- && O22193.3 RecName: Full=U-box domain-containing protein 4; AltName: Full=Plant U-box protein 4 && PF00514:Armadillo/beta-catenin-like repeat	Arm
Solyc09g064820.1	557.78977254442	321.544097404728	343.430424132428	160.20925432791	134.307864112197	115.60585912131	407.588098027192	136.707659187139	1.57569841286548	1.97962923210539e-09	5.88067839117525e-08	-	9	62470278	62471096	-	819	protein_coding	- && Q93ZT5.1 RecName: Full=EID1-like F-box protein 3 && -	-
Solyc12g006225.1	215.075696080191	160.297794871383	187.325685890415	76.0486966746408	73.8693252617082	60.3605813111264	187.566392280663	70.0928677491585	1.41882769087342	2.00330473938317e-09	5.94331016665902e-08	-	12	744079	744669	+	591	protein_coding	- && - && -	-
Solyc01g079260.3	182.914844329882	170.731379152953	162.147502302994	62.8669225843697	72.9099833751926	71.6142490132008	171.93124192861	69.130384990921	1.31393348603756	2.02857939150318e-09	6.01051824100032e-08	-	1	78215921	78218540	+	1409	protein_coding	- && Q8VWJ2.1 RecName: Full=Probable WRKY transcription factor 28; AltName: Full=WRKY DNA-binding protein 28 && PF03106:WRKY DNA -binding domain	WRKY
Solyc11g072130.2	1993.97280851915	1884.68472431621	1783.62252533293	1185.34568550207	1181.90920418733	1088.53658500065	1887.4266860561	1151.93049156335	0.71229020802242	2.08226189660177e-09	6.15367423643921e-08	-	11	55666496	55675937	-	3491	protein_coding	- && Q9C899.1 RecName: Full=Feruloyl CoA ortho-hydroxylase 2 && PF14226:non-haem dioxygenase in morphine synthesis N-terminal|PF03171:2OG-Fe(II) oxygenase superfamily	2OG-FeII_Oxy
Solyc05g050350.2	104.522768188504	103.387335153732	83.5915695102391	21.2936350688994	8.63407697864122	26.5995782049032	97.1672242841585	18.8424300841479	2.3730974932236	2.11469390735208e-09	6.24147688253606e-08	-	5	61312371	61318500	-	3089	protein_coding	- && O65717.1 RecName: Full=Cyclic nucleotide-gated ion channel 1; Short=AtCNGC1; AltName: Full=Cyclic nucleotide- and calmodulin-regulated ion channel 1 && PF00027:Cyclic nucleotide-binding domain|PF00520:Ion transport protein	Ion_trans
Solyc06g075610.1	668.342700436107	606.096395992982	669.739683425409	338.670195857734	319.460848209725	385.693883971096	648.059593284833	347.941642679518	0.897550538015898	2.14752375002564e-09	6.33022649862957e-08	-	6	47138761	47140632	-	1872	protein_coding	- && Q9FGH9.1 RecName: Full=Exocyst complex component EXO70B1; Short=AtExo70b1; AltName: Full=Exocyst subunit Exo70 family protein B1 && PF03081:Exo70 exocyst complex subunit	Exo70
Solyc01g007955.1	135.678593321616	141.327641632166	213.510996821333	47.6571832494416	56.6011713044258	46.0377315084862	163.505743925039	50.0986953541179	1.70486793916662	2.18472091199772e-09	6.42419726241723e-08	-	1	2073470	2078656	-	1999	protein_coding	- && P04635.1 RecName: Full=Lipase; AltName: Full=Phospholipase A1; AltName: Full=Triacylglycerol lipase; Contains: RecName: Full=Lipase 86 kDa form; Contains: RecName: Full=Lipase 46 kDa form; Flags: Precursor && -	-
Solyc01g095305.1	51.2563574770548	136.585103322362	138.983573402566	17.2377045795853	15.3494701842511	18.4150926033945	108.941678067328	17.0007557890769	2.68140942536111	2.18500582770917e-09	6.42419726241723e-08	-	1	86503728	86504537	+	264	protein_coding	- && - && -	-
Solyc02g094010.2	95.4775286337296	110.026888787458	62.4418952968051	17.2377045795853	21.1055215033452	19.4381533035831	89.3154375726644	19.2604597955045	2.21312188725146	2.26135688645933e-09	6.64016613023967e-08	-	2	55302622	55305978	-	3286	protein_coding	- && Q9SGI7.1 RecName: Full=Protein LYK2; AltName: Full=LysM domain receptor-like kinase 2; AltName: Full=LysM-containing receptor-like kinase 2; Flags: Precursor && -	-
novel.70	609.046130021475	1024.38827491772	1228.69535906616	272.761325406378	390.452147811886	277.249449751106	954.043254668452	313.48764098979	1.60526404925583	2.45914504777235e-09	7.20249979317539e-08	-	1	72607395	72619838	-	12444	-	- && - && -	-
Solyc03g122120.3	411.055886433636	393.630679713752	371.62998975034	186.572802508452	218.729950125578	194.381533035831	392.105518632576	199.894761889954	0.971383465756054	2.51268500953714e-09	7.34992414843307e-08	-	3	71553937	71559774	-	2445	protein_coding	- && Q9C9P4.1 RecName: Full=3-oxoacyl-[acyl-carrier-protein] synthase II, chloroplastic; AltName: Full=Beta-ketoacyl-acyl-carrier-protein synthase II; Short=AtKAS2; Short=Beta-ketoacyl-ACP synthetase 2; AltName: Full=Protein FATTY ACID BIOSYNTHESIS 1; Flags: Precursor && PF00109:Beta-ketoacyl synthase, N-terminal domain|PF02801:Beta-ketoacyl synthase, C-terminal domain	ketoacyl-synt
Solyc04g070983.1	1807.03785772048	2419.64304566212	2911.60515004941	1049.47201411004	1170.39710154914	1019.99151808802	2379.42868447734	1079.9535445824	1.13956471998471	2.71394453104524e-09	7.89833628559144e-08	-	4	57916251	57924028	+	1461	protein_coding	- && O82139.1 RecName: Full=Cycloartenol Synthase && PF13243:Squalene-hopene cyclase C-terminal domain	-
Solyc03g117280.3	590.955650911926	599.456842359256	721.103177943749	349.824004703348	330.972950847914	333.517788261478	637.171890404977	338.104914604246	0.914126862046604	2.7650652883829e-09	8.02876943990998e-08	-	3	67943005	67947630	+	2393	protein_coding	- && - && -	-
Solyc08g066410.2	126.633353766841	294.037375207863	328.323513979975	39.5453222708132	58.5198550774572	15.3459105028287	249.66474765156	37.8036959503664	2.72075048334934	2.76576455654685e-09	8.02876943990998e-08	-	8	55080507	55083890	-	1984	protein_coding	- && Q852L0.1 RecName: Full=Casein kinase 1-like protein HD16; AltName: Full=Os03g0793500 protein; AltName: Full=Protein EARLY FLOWERING 1; AltName: Full=Protein HEADING DATE 16 && PF00069:Protein kinase domain	Pkinase
Solyc04g056270.3	2786.93880948771	3232.51411196257	3579.33057878783	1851.53226837192	1852.4891828618	1743.29543312135	3199.59450007937	1815.77229478502	0.817281107028236	2.83462509378015e-09	8.21826261386348e-08	-	4	53863355	53874119	-	4116	protein_coding	- && Q8GSA7.1 RecName: Full=Calmodulin-binding transcription activator 3; AltName: Full=Ethylene-induced calmodulin-binding protein 1; Short=EICBP1; AltName: Full=Ethylene-induced calmodulin-binding protein a; Short=EICBP.a; AltName: Full=Signal-responsive protein 1 && PF03859:CG-1 domain	CG-1
Solyc02g068670.2	81.4071559929694	91.0567355482415	89.6343335712202	22.307617691228	8.63407697864122	22.5073354041488	87.366075037477	17.816343358006	2.30043164285304	2.84404016434808e-09	8.23514811729729e-08	-	2	39185486	39189048	+	2386	protein_coding	- && - && PF12796:Ankyrin repeats (3 copies)|PF13962:Domain of unknown function	-
Solyc01g091910.3	553.769666075632	887.803171595354	911.450245864655	233.216003135565	332.891634620945	318.171877758649	784.341027845214	294.759838505053	1.41180287096046	3.04772265897463e-09	8.79162562745473e-08	-	1	85312254	85326068	-	6069	protein_coding	- && P93733.4 RecName: Full=Phospholipase D beta 1; Short=AtPLDbeta1; Short=PLD beta 1; Short=PLDbeta && -	-
Solyc03g111310.3	4529.65496370757	4144.02997510695	3900.60420136332	2647.50862689983	2378.2085366724	2613.92008898183	4191.42971339261	2546.54575085135	0.718963373195665	3.17340445221134e-09	9.14267390735713e-08	-	3	63409700	63414490	+	1735	protein_coding	- && Q8LBB2.2 RecName: Full=SNF1-related protein kinase regulatory subunit gamma-1; Short=AKIN subunit gamma-1; Short=AKING1; Short=AKINgamma1; AltName: Full=CBS domain-containing protein CBSCBS1 && PF00571:CBS domain	CBS
novel.786	1776.88705920457	1585.90481079854	1350.55776762928	860.871246356934	837.505466928199	879.832202162181	1571.11654587746	859.402971815771	0.870456796934055	3.20203235809946e-09	9.21357692199434e-08	-	SL3.00SC0000403	1034	2922	+	1889	-	- && P56725.1 RecName: Full=Zeatin O-xylosyltransferase; AltName: Full=Zeatin O-beta-D-xylosyltransferase && PF00201:UDP-glucoronosyl and UDP-glucosyl transferase	UDPGT
Solyc08g083110.3	105.527794805701	136.585103322362	136.969318715572	25.3495655582136	47.0077524392689	32.7379424060347	126.360738947879	35.0317534678391	1.8477956548803	3.28593320663325e-09	9.44314614382461e-08	-	8	65791078	65791524	+	447	protein_coding	- && Q9SGU9.1 RecName: Full=Methionine gamma-lyase; Short=AtMGL; AltName: Full=L-methioninase && PF01053:Cys/Met metabolism PLP-dependent enzyme	Cys_Met_Meta_PP
Solyc12g010730.2	601.005917083898	645.933717795338	589.169495945661	325.488421767463	299.314668592896	365.232669967324	612.036376941632	330.011920109228	0.891777194382425	3.38073387020873e-09	9.68039411912153e-08	-	12	3645006	3649193	-	2773	protein_coding	- && - && PF05623:Protein of unknown function (DUF789)	-
Solyc02g089615.1	580.905384739955	982.653937791439	977.920650535447	247.411759848165	367.42794253551	312.033513557518	847.15999102228	308.957738647064	1.45498316970705	3.38537307963872e-09	9.68039411912153e-08	-	2	52007125	52007703	-	372	protein_coding	- && - && PF08132:S-adenosyl-l-methionine decarboxylase leader peptide	-
Solyc03g078780.2	149.748965962376	144.173164618049	151.069101524528	51.7131137387558	63.3165645100356	56.2683385103721	148.330410701651	57.0993389197212	1.37595104078819	3.43988821895809e-09	9.82402945521367e-08	-	3	52855187	52883714	-	3979	protein_coding	- && Q9M052.1 RecName: Full=UDP-glycosyltransferase 76F1 && -	-
Solyc02g093270.3	494.473095661	472.356815656503	445.15028582561	222.062194289951	170.762855799793	253.719053646769	470.660065714371	215.514701245504	1.12796500259089	3.50132742978121e-09	9.98066877513461e-08	-	2	54815435	54817854	-	2087	protein_coding	- && Q8H9B6.1 RecName: Full=Caffeoyl-CoA O-methyltransferase; AltName: Full=Trans-caffeoyl-CoA 3-O-methyltransferase; Short=CCoAMT; Short=CCoAOMT && PF01596:O-methyltransferase	-
Solyc07g053230.3	166.834418454728	122.357488392949	136.969318715572	39.5453222708132	42.2110430066904	56.2683385103721	142.053741854416	46.0082345959586	1.62701815890573	3.50343974359367e-09	9.98066877513461e-08	-	7	61826065	61827296	+	1027	protein_coding	- && Q7XBH4.2 RecName: Full=Myb-related protein Myb4; AltName: Full=OsMyb4; AltName: Full=Transcription factor RLTR1 && PF00249:Myb-like DNA-binding domain	Myb_DNA-binding
Solyc01g108780.3	38.1910114534918	55.0134443937292	41.2922210833711	5.06991311164272	0.959341886515691	0	44.8322256435307	2.0097516660528	4.48769165103273	3.57739377119647e-09	1.01787061234303e-07	-	1	95859598	95886813	-	1511	protein_coding	- && Q9SE93.1 RecName: Full=Polyneuridine-aldehyde esterase; AltName: Full=Polyneuridine aldehyde esterase; Flags: Precursor && PF12697:Alpha/beta hydrolase family	-
Solyc05g050820.3	161.809285368742	109.078381125498	142.004955433057	41.5732875154703	33.5769660280492	50.1299743092406	137.630873975765	41.76007595092	1.72190900596546	3.69937819029828e-09	1.05127434991463e-07	-	5	61847980	61850196	+	1858	protein_coding	- && Q03363.1 RecName: Full=DnaJ protein homolog 1; Short=DNAJ-1; Flags: Precursor && PF01556:DnaJ C terminal domain	DnaJ_C
Solyc03g118850.3	168.844471689122	188.753024730209	186.318558546918	66.9228530736839	77.706692807771	80.8217953148981	181.305351655416	75.150447065451	1.27056638937666	3.90912247420494e-09	1.1095037834275e-07	-	3	69128391	69133243	-	1589	protein_coding	- && - && PF12695:Alpha/beta hydrolase family	-
Solyc05g017760.3	1581.91189546832	1418.01895463147	1424.07806370455	892.304707649119	852.85493711245	933.031358571988	1474.66963793478	892.730334444519	0.724169341822266	3.93933174940008e-09	1.11531722233323e-07	-	5	18317705	18323864	+	1714	protein_coding	- && Q8S4Y1.1 RecName: Full=Acetyl-CoA acetyltransferase, cytosolic 1; AltName: Full=Cytosolic acetoacetyl-CoA thiolase 1; Short=Thiolase 1; AltName: Full=Protein EMBRYO DEFECTIVE 1276 && PF02803:Thiolase, C-terminal domain|PF00108:Thiolase, N-terminal domain	Thiolase_N
novel.279	66.3317567350121	75.8806129568679	59.4205132663145	11.153808845614	16.3088120707668	5.11530350094291	67.2109609860648	10.8593081391079	2.62242108888014	3.95153303292429e-09	1.1173921953644e-07	-	12	54494294	54498957	-	2452	-	- && - && PF10536:Plant mobile domain	-
Solyc10g075090.2	2879.40125826985	3876.55081443399	2275.1006689594	1318.17740902711	1394.88310299382	1065.00618889631	3010.35091388774	1259.35556697241	1.25724378971752	3.96721125755213e-09	1.1204440365695e-07	LE16	10	58857957	58859120	-	569	protein_coding	- && P93224.1 RecName: Full=Non-specific lipid-transfer protein 2; Short=LTP 2; Flags: Precursor && PF00234:Protease inhibitor/seed storage/LTP family	-
Solyc05g005150.1	1096.48403936209	902.030786524767	811.744638858466	512.061224275915	467.199498733142	464.469557885617	936.753154915109	481.243426964891	0.960917018206738	4.33805592053013e-09	1.21917446599899e-07	-	5	135884	136996	-	1113	protein_coding	- && Q9LDE3.1 RecName: Full=F-box/kelch-repeat protein At1g23390 && PF00646:F-box domain	F-box
Solyc10g051010.2	1326.63513470024	1381.027155815	1321.35107466788	761.500949368737	874.919800502311	807.194892448792	1343.00445506104	814.538547439946	0.721244432748997	4.3637378712783e-09	1.22489107224021e-07	-	10	51281956	51298989	-	4257	protein_coding	- && H2DH21.1 RecName: Full=Cytochrome P450 CYP72A219; AltName: Full=Cytochrome P450 CYP72A129 [Panax ginseng] && PF00067:Cytochrome P450|PF04784:Protein of unknown function, DUF547|PF13041:PPR repeat family|PF14389:Leucine-zipper of ternary complex factor MIP1	p450
Solyc03g078150.3	135.678593321616	218.156762250995	217.539506195321	54.7550616057414	60.4385388504886	70.5911883130122	190.458287255977	61.9282629230807	1.62154061131236	4.37865826390683e-09	1.22757664995324e-07	-	3	51554980	51562403	+	2307	protein_coding	- && P47082.1 RecName: Full=Vacuolar amino acid transporter 1 && PF01490:Transmembrane amino acid transporter protein	Aa_trans
Solyc03g117800.3	321.608517503089	406.909786981204	429.036248329661	196.712628731738	167.884830140246	163.689712030173	385.851517604651	176.095723634052	1.13201191581685	4.42359119969626e-09	1.23865954801751e-07	-	3	68314300	68318649	+	2678	protein_coding	- && Q8H1Z0.1 RecName: Full=Protein ECERIFERUM 3; AltName: Full=Protein FACELESS POLLEN 1; AltName: Full=Protein WAX2; AltName: Full=Protein YORE-YORE && PF12076:WAX2 C-terminal domain|PF04116:Fatty acid hydroxylase superfamily	-
Solyc03g033840.3	422.111179222805	368.96948050277	358.537334284881	200.768559221052	190.909035416623	198.473775836585	383.205998003485	196.71712349142	0.962062726924357	4.64691704480832e-09	1.29960669010475e-07	-	3	5469796	5473617	-	2784	protein_coding	- && Q8VZG2.1 RecName: Full=Protein HYPER-SENSITIVITY-RELATED 4; Short=AtHSR4; AltName: Full=BCS1-like protein && PF00004:ATPase family associated with various cellular activities (AAA)|PF14363:Domain associated at C-terminal with AAA	AAA
Solyc09g075910.1	342.714076464229	335.77171233414	397.815300681258	179.474924152152	156.372727502058	113.559737720933	358.767029826543	149.802463125048	1.25940652636995	5.159467678786e-09	1.43944126858393e-07	-	9	67969822	67972179	-	2358	protein_coding	- && Q7FAZ0.1 RecName: Full=G-type lectin S-receptor-like serine/threonine-protein kinase LECRK4; Short=OsLecRK4; AltName: Full=OsRLCK136; Flags: Precursor >Q25AG2.1 RecName: Full=G-type lectin S-receptor-like serine/threonine-protein kinase LECRK4; Short=OsLecRK4; AltName: Full=OsRLCK136; Flags: Precursor && PF01453:D-mannose binding lectin|PF00954:S-locus glycoprotein domain|PF00069:Protein kin…	Pkinase
Solyc12g098910.2	1377.8914921773	1317.47714246362	1300.20140045444	786.85051492695	810.643894105759	870.624655860484	1331.85667836512	822.706354964398	0.695043302171301	5.32986389344712e-09	1.48337097898571e-07	-	12	67252342	67259292	+	1744	protein_coding	- && Q8RWC9.2 RecName: Full=CBL-interacting serine/threonine-protein kinase 1; AltName: Full=SNF1-related kinase 3.16; AltName: Full=SOS2-like protein kinase PKS13 && PF03822:NAF domain|PF00069:Protein kinase domain	Pkinase
Solyc07g017610.3	635.176822068601	768.291206188287	859.079624002818	341.712143724719	410.598327428716	372.394094868644	754.182550753236	374.90152200736	1.0081205079024	5.4256893963713e-09	1.50821012032707e-07	-	7	7658117	7671210	+	3975	protein_coding	- && Q9SMZ4.1 RecName: Full=Alpha-aminoadipic semialdehyde synthase; AltName: Full=cAt-LKR/SDH; Short=LKR/SDH; Includes: RecName: Full=Lysine ketoglutarate reductase; Short=LKR; Includes: RecName: Full=Saccharopine dehydrogenase; AltName: Full=cAt-SDH; Short=SDH && PF05222:Alanine dehydrogenase/PNT, N-terminal domain|PF16653:Saccharopine dehydrogenase C-terminal domain|PF03435:Saccharopine dehydr…	Saccharop_dh
Solyc02g068240.3	750.754883046274	734.144930357697	750.309870905158	465.418023648802	371.265310081573	375.46327696921	745.069894769709	404.048870233195	0.883076208515048	5.81736789820277e-09	1.61317651764793e-07	-	2	38800914	38806046	-	1523	protein_coding	- && Q9ASU1.1 RecName: Full=Diacylglycerol O-acyltransferase 2 && PF03982:Diacylglycerol acyltransferase	-
Solyc01g103590.3	614.071263107461	618.426995598473	530.756110022843	264.64946442775	341.525711599586	290.549238853558	587.751456242926	298.908138293631	0.975021551900878	6.08219185066075e-09	1.6845761559324e-07	-	1	92047496	92048349	+	686	protein_coding	- && - && PF12681:Glyoxalase-like domain	-
Solyc08g078070.3	1493.46955315497	1131.56964071929	1085.68327628961	569.858233748642	510.369883626348	675.220062124465	1236.90749005462	585.149393166485	1.08005972205351	6.33422032892645e-09	1.75226386976201e-07	-	8	62039190	62042139	+	791	protein_coding	- && Q05737.1 RecName: Full=GTP-binding protein YPTM2 && PF00071:Ras family	Ras
Solyc08g041860.1	1119.59965155763	1253.92712911224	1324.37245669837	697.620044162039	763.63614166649	663.96639442239	1232.63307912275	708.407526750306	0.798880772284865	6.5383499984073e-09	1.80221130424849e-07	-	8	25512336	25512836	+	501	protein_coding	- && - && PF15365:Proline-rich nuclear receptor coactivator	-
Solyc04g074490.3	1327.64016131744	1577.36824184089	1780.60114330244	838.563628665706	887.391245027015	789.802860545586	1561.86984882026	838.585911412769	0.897127003536442	6.65806032582992e-09	1.83300477133562e-07	-	4	60567529	60578930	+	3483	protein_coding	- && Q9M9E8.3 RecName: Full=F-box protein At1g78280 && PF13621:Cupin-like domain|PF12937:F-box-like	-
Solyc03g080090.3	4063.32261332809	4354.59867606226	4203.74953175588	2860.44497758882	2570.07691397554	2710.08779479956	4207.22360704874	2713.53656212131	0.63277960111697	6.82718551936656e-09	1.87731229635052e-07	-	3	53422235	53427865	+	3187	protein_coding	- && Q9LKG8.1 RecName: Full=NAC domain-containing protein 91; Short=ANAC091; AltName: Full=TCV-interacting protein && PF02365:No apical meristem (NAM) protein	NAM
Solyc08g059710.3	40.2010646878861	41.7343371262773	37.2637117093837	0	2.87802565954707	4.09224280075433	39.7330378411824	2.32342282010047	4.09383051356938	7.6296372993472e-09	2.08795312871037e-07	-	8	44853521	44856641	-	1665	protein_coding	- && - && PF10358:N-terminal C2 in EEIG1 and EHBP1 proteins	-
Solyc02g076980.3	389.950327472496	290.24334456002	312.209476484025	133.845706147368	164.047462594183	145.274619426779	330.801049505514	147.72259605611	1.16205782814903	7.66508839232165e-09	2.09515461383924e-07	-	2	42629280	42635414	+	2217	protein_coding	- && A2XQE8.1 RecName: Full=Senescence-specific cysteine protease SAG39; AltName: Full=Cysteine proteinase SAG39; AltName: Full=Protein SENESCENCE-ASSOCIATED GENE 39; Flags: Precursor && PF08246:Cathepsin propeptide inhibitor domain (I29)|PF00112:Papain family cysteine protease	Peptidase_C1
Solyc07g006145.1	808.041400226512	818.562112272212	949.721084917535	520.173085254543	442.256609683734	459.354254384674	858.77486580542	473.92798310765	0.857717422321602	7.73851302546422e-09	2.1127061811068e-07	-	7	984861	988421	-	1627	protein_coding	- && H2DH21.1 RecName: Full=Cytochrome P450 CYP72A219; AltName: Full=Cytochrome P450 CYP72A129 [Panax ginseng] && PF00067:Cytochrome P450	p450
novel.732	47.2362510082662	34.1462758305905	39.2779663963774	4.05593048931418	1.91868377303138	0	40.2201644117447	1.99153808744852	4.33282939868327	7.94194075905693e-09	2.16309414996975e-07	-	9	38056314	38065385	-	841	-	- && - && -	-
Solyc01g006400.3	16623.1402484409	16789.534124369	14967.9265790503	10844.5441458038	10216.9910913921	9744.65316929625	16126.8669839534	10268.7294688307	0.65121548173899	8.20556087254173e-09	2.22959866694312e-07	-	1	1020863	1022356	-	661	protein_coding	- && - && -	-
Solyc11g020330.1	100.502661719715	66.3955363372594	63.4490226403019	5.06991311164272	12.471444524704	18.4150926033945	76.7824068990922	11.9854834132471	2.67964256576898	8.50351370908577e-09	2.30782343065638e-07	-	11	10877535	10878107	+	573	protein_coding	- && P19244.1 RecName: Full=22.7 kDa class IV heat shock protein; Flags: Precursor && PF00011:Hsp20/alpha crystallin family	-
Solyc06g050630.3	193.970137119051	149.864210589814	137.976446059069	46.643200627113	67.1539320560984	46.0377315084862	160.603597922645	53.2782880638992	1.58938321265985	8.70692600604285e-09	2.36023562761916e-07	-	6	33449764	33452496	-	2142	protein_coding	- && Q944B6.1 RecName: Full=Arogenate dehydrogenase 1, chloroplastic; AltName: Full=TYRATC; AltName: Full=TyrAAT1; Flags: Precursor && PF02153:Prephenate dehydrogenase	-
Solyc06g071280.3	2357.79244394452	1865.71457107699	2038.42574323764	1171.14992878947	1018.82108347966	1243.01875072913	2087.31091941972	1144.32992099942	0.867229176425889	9.29274976982109e-09	2.51606411418308e-07	-	6	43994203	43997133	-	1851	protein_coding	- && Q9SU72.1 RecName: Full=Protein EDS1; AltName: Full=Enhanced disease susceptibility 1 && PF01764:Lipase (class 3)	Lipase_3
novel.440	113.568007743278	175.473917462757	170.204521050969	46.643200627113	57.5605131909415	43.9916101081091	153.082148752335	49.3984413087212	1.63075543893412	9.48394961125249e-09	2.56480443909025e-07	-	5	18654913	18657288	+	2376	-	- && - && -	-
Solyc01g005440.3	3936.68925956125	3746.60526474535	3861.32623496695	2658.66243574544	2478.93943475655	2419.538555946	3848.20691975785	2519.046808816	0.611297171999725	1.02961408105696e-08	2.77789879069169e-07	-	1	309090	312465	+	1389	protein_coding	- && Q9LVI4.1 RecName: Full=Protein TIFY 6B; AltName: Full=Jasmonate ZIM domain-containing protein 3; AltName: Full=Protein JASMONATE INSENSITIVE 3 && PF09425:Divergent CCT motif|PF06200:tify domain	Zim
Solyc01g105370.3	402.010646878861	317.750066756884	287.031292896604	162.237219572567	128.551812793103	148.343801527345	335.597335510783	146.377611297671	1.19757296181784	1.05360586516933e-08	2.83595578708079e-07	-	1	93452160	93468164	-	1967	protein_coding	- && P37822.1 RecName: Full=Phospho-2-dehydro-3-deoxyheptonate aldolase 2, chloroplastic; AltName: Full=3-deoxy-D-arabino-heptulosonate 7-phosphate synthase 2; AltName: Full=DAHP synthase 2; AltName: Full=Phospho-2-keto-3-deoxyheptonate aldolase 2; Flags: Precursor && PF01474:Class-II DAHP synthetase family|PF00005:ABC transporter|PF03060:Nitronate monooxygenase	NPD
Solyc01g079600.3	524.623894176914	610.838934302786	690.889357638843	274.789290651036	285.883882181676	341.702273862987	608.784062039515	300.791815565233	1.01742857675125	1.06500738095621e-08	2.86328420486151e-07	-	1	78563878	78568218	-	3229	protein_coding	- && - && PF01764:Lipase (class 3)	Lipase_3
Solyc03g019890.3	1173.87108888628	1574.52271885501	1586.22556600755	677.340391715468	813.521919765306	712.050247331254	1444.87312458294	734.304186270676	0.976381761698282	1.06654810938125e-08	2.86406882815459e-07	-	3	62765039	62776312	-	4718	protein_coding	- && Q5N8X6.1 RecName: Full=Beta-galactosidase 3; Short=Lactase 3; Flags: Precursor && PF01301:Glycosyl hydrolases family 35|PF02140:Galactose binding lectin domain	-
Solyc08g016210.3	384.92519438651	534.009813683958	558.955675640755	242.341846736522	214.892582579515	219.958050540545	492.630227903741	225.730826618861	1.12623997928712	1.08935003555591e-08	2.91846546324809e-07	-	8	7092936	7098045	-	4002	protein_coding	- && - && -	-
Solyc06g083900.3	352.764342636201	222.899300560799	247.753326500227	109.510123211483	98.8122143111162	111.513616320556	274.472323232409	106.611984614385	1.36426674575309	1.11773553138646e-08	2.99101854624105e-07	-	6	49240718	49242115	-	1109	protein_coding	- && Q7XBH4.2 RecName: Full=Myb-related protein Myb4; AltName: Full=OsMyb4; AltName: Full=Transcription factor RLTR1 && PF00249:Myb-like DNA-binding domain	Myb_DNA-binding
Solyc02g083460.3	339.698996612638	639.294164161612	762.39539902712	169.335097928867	216.811266352546	134.020951724704	580.462853267123	173.389105335373	1.7426223969296	1.12358762860787e-08	3.00317425254828e-07	-	2	47413818	47417877	+	1966	protein_coding	- && Q8VYV9.1 RecName: Full=Aspartyl protease family protein 1; Flags: Precursor && PF14543:Xylanase inhibitor N-terminal|PF14541:Xylanase inhibitor C-terminal	-
Solyc02g077080.3	2024.12360703507	2042.13699620171	2014.25468699371	1333.38714836204	1317.17641018604	1367.83215615214	2026.83843007683	1339.46523823341	0.597636631087083	1.1434513358293e-08	3.05270890390841e-07	-	2	42702965	42707474	+	1932	protein_coding	- && Q8VY22.1 RecName: Full=Protein trichome birefringence-like 38 && PF13839:GDSL/SGNH-like Acyl-Esterase family found in Pmr5 and Cas1p|PF14416:PMR5 N terminal Domain	-
Solyc11g073080.2	182.914844329882	185.907501744326	188.332813233912	89.2304707649119	71.9506414886769	81.8448560150866	185.71838643604	81.0086560895585	1.19802306719237	1.18574743008926e-08	3.16194718770198e-07	-	11	56480171	56484522	+	1411	protein_coding	- && Q9FJF4.1 RecName: Full=Methyl-CpG-binding domain-containing protein 7; Short=AtMBD7; Short=MBD07; AltName: Full=Methyl-CpG-binding protein MBD7 && PF01429:Methyl-CpG binding domain	MBD
Solyc02g069580.3	744.724723343091	872.627049003981	861.093878689812	371.117639772247	455.687396094953	479.815468388445	826.148550345628	435.540168085215	0.923601700554027	1.2079138513009e-08	3.21731572031167e-07	-	2	39990839	39999962	-	4924	protein_coding	- && Q9SA77.1 RecName: Full=UDP-arabinose 4-epimerase 1; AltName: Full=UDP-D-xylose 4-epimerase 1 && -	-
Solyc01g010430.3	426.131285691593	592.81728872553	475.364106130516	209.894402822009	261.900335018784	188.243168834699	498.104226849213	220.012635558497	1.17841729903619	1.23408087741378e-08	3.28319916029352e-07	-	1	5283640	5287279	+	1523	protein_coding	- && - && PF04601:Domain of unknown function (DUF569)	-
Solyc03g118810.1	2739.70255847944	2106.63551721504	1591.26120272503	1032.23430953046	685.929448858719	876.763020061616	2145.86642613984	864.975592816931	1.31099006779518	1.32792695619161e-08	3.516552989185e-07	-	3	69107491	69107985	+	495	protein_coding	- && Q9M7R0.1 RecName: Full=Calcium-binding allergen Ole e 8; AltName: Full=PCA18/PCA23; AltName: Allergen=Ole e 8 && PF13499:EF-hand domain pair	-
Solyc10g084000.2	122.613247298053	90.1082278862806	113.805389815145	20.2796524465709	40.292359233659	22.5073354041488	108.842288333159	27.6931156947929	1.96944350564607	1.43689882863481e-08	3.78763228012437e-07	-	10	63801322	63803165	+	1426	protein_coding	- && Q9SJL2.2 RecName: Full=Heavy metal-associated isoprenylated plant protein 5; Short=AtHIP05; AltName: Full=Farnesylated protein 2; Short=AtFP2; Flags: Precursor && PF00403:Heavy-metal-associated domain	HMA
Solyc09g089505.1	18212.0873302296	17564.464884191	12075.4568485273	6072.74192512565	6256.82778385534	2687.58045939541	15950.6696876493	5005.71672279213	1.67194335896547	1.44940845135956e-08	3.81184449713632e-07	-	9	69694225	69695274	+	477	protein_coding	- && Q03199.1 RecName: Full=Proteinase inhibitor I-B; Short=PI-IB; AltName: Full=Inhibitor of microbial serine proteinases major isoform; Flags: Precursor && PF00280:Potato inhibitor I family	-
Solyc07g044970.1	164.824365220333	76.8291206188287	49.3492398313459	13.1817740902711	13.4307864112197	3.06918210056575	97.000908556836	9.8939142006855	3.28877273294937	1.49457136476668e-08	3.91714344093649e-07	-	7	58148633	58149274	+	642	protein_coding	- && - && PF13671:AAA domain	-
Solyc01g079870.3	1982.91751572998	1971.9474292166	1901.45642452206	1279.64606937862	1281.68076038496	1305.42545344063	1952.10712315622	1288.91742773474	0.598911054896252	1.55084384534962e-08	4.05998880198662e-07	-	1	78863400	78866653	-	934	protein_coding	- && Q9ZVL3.1 RecName: Full=Nuclear transcription factor Y subunit C-3; Short=AtNF-YC-3 && PF00808:Histone-like transcription factor (CBF/NF-Y) and archaeal histone	-
Solyc09g074270.3	220.100829166177	210.568700955308	190.347067920906	90.2444533872404	73.8693252617082	101.28300931867	207.005532680797	88.4655959892061	1.22807951682343	1.64305566582933e-08	4.28671167058749e-07	-	9	66469232	66484876	-	2702	protein_coding	- && Q9LYC1.1 RecName: Full=Gibberellin receptor GID1B; AltName: Full=AtCXE14; AltName: Full=Carboxylesterase 14; AltName: Full=GID1-like protein 2; AltName: Full=Protein GA INSENSITIVE DWARF 1B; Short=AtGID1B && PF07859:alpha/beta hydrolase fold	Abhydrolase_3
Solyc10g085590.1	817.086639781286	604.19938066906	669.739683425409	353.879935192662	333.850976507461	382.62470187053	697.008567958585	356.785204523551	0.966126843328478	1.71860089083337e-08	4.47871298062291e-07	-	10	64835763	64836974	+	1212	protein_coding	- && Q9LHG8.1 RecName: Full=Protein ELC; Short=AtELC; AltName: Full=ESCRT-I complex subunit VPS23 homolog 1; AltName: Full=Protein VACUOLAR PROTEIN SORTING 23A; AltName: Full=Vacuolar protein-sorting-associated protein 23 homolog 1 && PF05743:UEV domain|PF09454:Vps23 core domain	-
Solyc03g025720.3	542.714373286463	514.09115278278	609.312042815598	319.404526033491	311.7861131176	283.387813952237	555.372522961614	304.859484367776	0.864907922267722	1.72514559186696e-08	4.49066559117878e-07	-	3	3160346	3166495	+	4280	protein_coding	- && Q9SMT7.1 RecName: Full=Oxalate--CoA ligase; AltName: Full=4-coumarate--CoA ligase isoform 8; Short=At4CL8; AltName: Full=4-coumarate--CoA ligase-like 10; AltName: Full=Acyl-activating enzyme 3; AltName: Full=Adenosine monophosphate binding protein 3; Short=AtMPBP3; AltName: Full=Oxalyl-CoA synthetase && -	-
Solyc03g026230.1	129.648433618433	106.232858139615	140.99782808956	40.5593048931418	23.9835471628923	46.0377315084862	125.626373282536	36.8601945215068	1.7719197321239	1.73815379000725e-08	4.51939692360955e-07	-	3	3692532	3694115	-	1584	protein_coding	- && O82752.1 RecName: Full=Protein DETOXIFICATION 49; Short=AtDTX49; AltName: Full=Multidrug and toxic compound extrusion protein 49; Short=MATE protein 49; AltName: Full=Protein NOVEL ION CARRIER 1; Short=Protein NIC1 && PF01554:MatE	MatE
Solyc08g068600.3	188.945004033065	247.560499771781	296.095438988076	62.8669225843697	107.446291289757	78.7756739145209	244.200314264307	83.0296292628827	1.55474846809302	1.7684337660004e-08	4.58772528910488e-07	-	8	57794832	57796816	-	1505	protein_coding	- && P54772.1 RecName: Full=Histidine decarboxylase; Short=HDC; AltName: Full=TOM92 && PF00282:Pyridoxal-dependent decarboxylase conserved domain	-
Solyc08g081240.3	648.242168092164	724.659853738088	748.295616218164	396.467205330461	381.818070833245	432.754676179771	707.065879349472	403.679984114492	0.808973586680779	1.77784952074495e-08	4.60694045867163e-07	-	8	64414715	64418703	-	1510	protein_coding	- && Q9SRE5.1 RecName: Full=Uncharacterized protein At1g76660 && -	-
Solyc01g096880.3	748.744829811879	930.486016383592	929.578538047598	463.390058404145	509.410541739832	460.377315084862	869.603128081023	477.725971742946	0.864073114916094	1.78836792275995e-08	4.62374764065997e-07	-	1	87749005	87752415	-	1890	protein_coding	- && Q9SZY4.1 RecName: Full=Protein NRT1/ PTR FAMILY 6.2; Short=AtNPF6.2; AltName: Full=Nitrate transporter 1.4 && PF00854:POT family	-
Solyc09g005080.1	589.950624294729	591.868781063569	824.837294323925	336.642230613077	320.420190096241	317.148817058461	668.885566560741	324.737079255926	1.04230662434512	1.83756329489407e-08	4.74558998218533e-07	-	9	48642	52061	-	3420	protein_coding	- && Q9C9H7.2 RecName: Full=Receptor-like protein 12; Short=AtRLP12; Flags: Precursor && PF08263:Leucine rich repeat N-terminal domain|PF13855:Leucine rich repeat	LRRNT_2
Solyc04g010250.3	587.940571060335	571.001612500431	553.920038923271	334.61426536842	319.460848209725	347.840638064118	570.954074161345	333.971917214088	0.773930606826292	1.86128327778167e-08	4.801440878444e-07	-	4	3577749	3582061	+	1251	protein_coding	- && Q9C942.1 RecName: Full=Caffeoylshikimate esterase; AltName: Full=Lysophospholipase 2; Short=LysoPL2 && PF12146:Serine aminopeptidase, S33	-
Solyc01g079810.3	803.016267140526	879.266602637707	792.609219332026	478.599797739073	432.663190818577	515.622592895046	824.964029703419	475.628527150899	0.795043096060086	1.91358918168808e-08	4.93082479816322e-07	-	1	78799771	78806224	+	2275	protein_coding	- && Q4TU14.1 RecName: Full=E3 ubiquitin-protein ligase RHF1A; AltName: Full=RING-H2 finger F1a; AltName: Full=RING-H2 zinc finger protein RHF1a && PF13639:Ring finger domain	-
Solyc10g012430.3	568.845065333589	582.383704443961	525.720473305359	323.460456522806	267.656386337878	323.287181259592	558.983081027636	304.801341373425	0.875688479127835	1.93973313064287e-08	4.9925813563449e-07	-	10	5064271	5078185	-	2642	protein_coding	- && Q0WMJ8.1 RecName: Full=Signal peptide peptidase-like 4; Short=AtSPPL4; Flags: Precursor && PF02225:PA domain|PF04258:Signal peptide peptidase	-
Solyc02g077270.3	363.81963542537	350.947834925514	459.250068634566	138.915619259011	182.274958437981	197.450715136397	391.339179661817	172.880430944463	1.17824939026992	1.94984052525672e-08	5.01297004099914e-07	-	2	42824603	42831460	-	5065	protein_coding	- && - && PF01699:Sodium/calcium exchanger protein	Na_Ca_ex
Solyc02g091250.1	111.557954508884	90.1082278862806	74.5274234187674	22.307617691228	19.1868377303138	30.6918210056575	92.0645352713107	24.0620921423998	1.93852047739542	1.97446863548775e-08	5.07060349581641e-07	-	2	53248152	53248544	-	393	protein_coding	- && - && -	-
Solyc07g062310.3	753.769962897865	1092.6808265789	973.89214116146	455.278197425516	506.532516080285	439.916101081091	940.114310212741	467.242271528964	1.00864826992672	2.00098596615272e-08	5.13295426865552e-07	-	7	65206399	65211623	+	2253	protein_coding	- && Q9LXU9.1 RecName: Full=IRK-interacting protein && PF04859:Plant protein of unknown function (DUF641)	-
Solyc09g075920.1	292.462745604372	430.622478530225	405.872319429233	133.845706147368	180.35627466495	162.666651329985	376.319181187943	158.956210714101	1.24304893357718	2.02964422590708e-08	5.20065151203655e-07	-	9	67972978	67975338	-	2361	protein_coding	- && Q7FAZ3.1 RecName: Full=G-type lectin S-receptor-like serine/threonine-protein kinase LECRK1; Short=OsLecRK1; AltName: Full=OsRLCK134; Flags: Precursor && PF01453:D-mannose binding lectin|PF00069:Protein kinase domain|PF00954:S-locus glycoprotein domain	Pkinase
Solyc04g077440.3	1421.10763671678	2530.61844211154	2609.46694700035	800.032289017222	1002.5122714089	797.987346147095	2187.06434194289	866.843968857738	1.33507221058113	2.08310855922921e-08	5.33168845857181e-07	-	4	62436844	62441796	-	3291	protein_coding	- && O48651.1 RecName: Full=Squalene monooxygenase; AltName: Full=Squalene epoxidase; Short=SE && PF08491:Squalene epoxidase	-
Solyc05g006010.3	7139.70908856858	8141.98977027192	7559.4978402874	4801.20771672566	5162.21869134094	4770.53204497936	7613.73223304264	4911.31948434865	0.632487841259142	2.1184783577187e-08	5.41617214911517e-07	-	5	714260	748272	-	10505	protein_coding	- && Q9M817.1 RecName: Full=Protein NRT1/ PTR FAMILY 1.2; Short=AtNPF1.2; AltName: Full=Nitrate transporter 1.11 && PF00854:POT family	-
Solyc05g013410.3	198.995270205036	163.143317857266	158.118992929006	39.5453222708132	62.3572226235199	73.660370413578	173.41919366377	58.5209717693037	1.56689549668638	2.24723586829026e-08	5.71350999639694e-07	-	5	6480442	6484790	+	1523	protein_coding	- && Q94C27.1 RecName: Full=F-box protein At1g70590 && PF12937:F-box-like|PF08238:Sel1 repeat	-
Solyc01g111880.3	208.040509759811	190.650040054131	208.475360103849	92.2724186318975	77.706692807771	100.259948618481	202.388636639264	90.0796866860499	1.16889693068211	2.31960450299736e-08	5.88445686584497e-07	-	1	97955743	97963709	-	2355	protein_coding	- && F4JTP5.1 RecName: Full=Serine/threonine-protein kinase STY46; AltName: Full=Serine/threonine/tyrosine-protein kinase 46 && PF01842:ACT domain|PF07714:Protein tyrosine kinase	Pkinase_Tyr
Solyc01g104725.1	126.633353766841	90.1082278862806	62.4418952968051	14.1957567125996	23.0242052763766	22.5073354041488	93.061158983309	19.9090991310417	2.22334707347315	2.35150293745902e-08	5.95878639389476e-07	-	1	93017026	93018430	-	222	protein_coding	- && - && -	-
novel.91	51.2563574770548	38.8888141403948	13.0926554654591	0	0	0	34.4126090276363	0	7.55022738186151	2.40410653783989e-08	6.08536150466692e-07	-	10	7951724	7966117	+	609	-	- && - && -	-
Solyc08g080290.3	104.522768188504	75.8806129568679	88.6272062277233	20.2796524465709	22.0648633898609	5.11530350094291	89.6768624576984	15.8199397791249	2.4976598627657	2.41067799357703e-08	6.0885548928086e-07	-	8	63728129	63729634	-	1222	protein_coding	- && Q9FJ90.1 RecName: Full=Ethylene-responsive transcription factor ERF025 && PF00847:AP2 domain	AP2
Solyc08g080620.2	349.749262784609	260.839607039233	231.639289004277	112.552071078468	121.836419587493	120.721162622253	280.742719609373	118.369884429405	1.24560810632752	2.41851777112443e-08	6.10163564853646e-07	-	8	63965721	63977521	+	1842	protein_coding	- && P50701.1 RecName: Full=Osmotin-like protein OSML13; AltName: Full=PA13; Flags: Precursor && PF00314:Thaumatin family	Thaumatin
Solyc03g115920.3	148.743939345179	326.286635714532	314.223731171019	66.9228530736839	90.178137332475	67.5220062124465	263.084768743577	74.8743322062018	1.81236304365827	2.50575825914333e-08	6.31478617109164e-07	-	3	66984355	66985411	-	970	protein_coding	- && - && PF01485:IBR domain, a half RING-finger domain	IBR
Solyc01g106290.3	205.025429908219	150.812718251775	128.912299967598	49.6851484940987	63.3165645100356	36.830185206789	161.583482709197	49.9439660703078	1.69149201949935	2.5279463495793e-08	6.36370950986852e-07	-	1	94122326	94122870	+	545	protein_coding	- && - && -	-
Solyc08g068640.3	136.683619938813	123.30599605491	130.926554654591	49.6851484940987	43.1703848932061	22.5073354041488	130.305390216105	38.4542895971512	1.75889349734058	2.70983040383307e-08	6.80663095849986e-07	-	8	57803811	57840311	-	5247	protein_coding	- && P54772.1 RecName: Full=Histidine decarboxylase; Short=HDC; AltName: Full=TOM92 && PF00282:Pyridoxal-dependent decarboxylase conserved domain	-
Solyc06g030470.3	233.16617518974	186.856009406287	204.446850729862	86.1885228979263	95.9341886515691	97.1907665179154	208.15634510863	93.1044926891369	1.16008351639453	2.74350417045658e-08	6.88266854892861e-07	-	6	18831406	18833893	-	1972	protein_coding	- && Q9LX14.1 RecName: Full=Protein UPSTREAM OF FLC && PF06136:Domain of unknown function (DUF966)	-
Solyc03g059260.3	1421.10763671678	1307.04355818205	1312.2869285764	820.311941463792	638.921696419451	811.287135249546	1346.81270782508	756.84025771093	0.83180631995076	2.82607397230241e-08	7.07536620161694e-07	-	3	30407099	30412018	-	1993	protein_coding	- && F4J3G5.1 RecName: Full=Carboxyl-terminal-processing peptidase 3, chloroplastic; AltName: Full=D1 C-terminal processing protease 3; AltName: Full=Photosystem II D1 protein processing peptidase 3; Flags: Precursor && PF13180:PDZ domain|PF03572:Peptidase family S41	Peptidase_S41
Solyc01g109570.3	2078.39504436371	2271.67585039623	2362.72074784362	1434.78541059489	1251.94116190298	1429.21579816345	2237.59721420119	1371.98079022044	0.705857344145158	2.85332369794111e-08	7.13579851307344e-07	-	1	96384528	96396548	-	2806	protein_coding	- && P93563.1 RecName: Full=Guanine nucleotide-binding protein subunit beta && PF00332:Glycosyl hydrolases family 17|PF07983:X8 domain	Glyco_hydro_17
Solyc01g096435.1	976.885871915633	658.264317400829	634.490226403019	380.243483373204	270.534411997425	306.918210056575	756.546805239827	319.232035142401	1.24502152778598	2.96060712592754e-08	7.38798729258937e-07	-	1	87400601	87402454	-	600	protein_coding	- && Q8H9D2.1 RecName: Full=NAD(P)H:quinone oxidoreductase; Short=NAD(P)H:QR && PF03358:NADPH-dependent FMN reductase	FMN_red
Solyc11g010330.2	750.754883046274	654.470286752985	557.948548297258	327.51638701212	348.241104805196	358.071245066004	654.391239365506	344.609578961107	0.925187323912972	3.06153426355467e-08	7.61498538677866e-07	-	11	3403875	3407542	+	1660	protein_coding	- && Q8LFY8.2 RecName: Full=RING-H2 finger protein ATL54; AltName: Full=RING-type E3 ubiquitin transferase ATL54 && PF13639:Ring finger domain	-
Solyc03g034250.3	342.714076464229	294.037375207863	276.960019461635	158.181289083253	151.576018069479	127.882587523573	304.570490377909	145.879964892102	1.06150261143128	3.16177581271741e-08	7.84729488236454e-07	-	3	5969173	5976870	-	1515	protein_coding	- && - && PF13398:Peptidase M50B-like	-
Solyc02g085000.3	369.849795128553	342.411265967866	442.12890379512	201.78254184338	182.274958437981	197.450715136397	384.796654963846	193.836071805919	0.989233643248398	3.23470001561531e-08	8.00230587466083e-07	-	2	48670688	48675124	-	2689	protein_coding	- && - && -	-
Solyc03g113390.3	857.287704469172	984.550953115361	1096.76167706808	586.081955705899	521.881986264536	535.060746198629	979.533444884203	547.674896056355	0.838898498802425	3.25689010651131e-08	8.04851948411896e-07	-	3	65024154	65029744	+	2245	protein_coding	- && Q9M9V8.1 RecName: Full=Calcium-dependent protein kinase 10; AltName: Full=Calcium-dependent protein kinase isoform CDPK1; Short=AtCDPK1 && PF00069:Protein kinase domain|PF13499:EF-hand domain pair	Pkinase
Solyc06g069190.3	963.82052589207	1004.46961401654	1133.01826143396	648.948878290268	598.629337185791	603.605813111264	1033.76946711419	617.061342862441	0.744446337540788	3.3734239214815e-08	8.32752753405115e-07	-	6	43074579	43079229	-	1816	protein_coding	- && Q9M9A8.1 RecName: Full=Aspartyl protease APCB1; AltName: Full=Aspartyl protease cleaving BAG 1 && PF14541:Xylanase inhibitor C-terminal|PF14543:Xylanase inhibitor N-terminal	-
Solyc03g115870.3	92.4624487821381	113.820919435302	94.6699702887045	36.5033744038276	33.5769660280492	27.6226389050917	100.317779502048	32.5676597789895	1.62315844004825	3.39069210691623e-08	8.36115506321611e-07	-	3	66953812	66957875	+	3750	protein_coding	- && Q9XFI1.1 RecName: Full=Thioredoxin-like 1-2, chloroplastic; AltName: Full=Atypical cysteine/histidine-rich thioredoxin 5; Short=AtACHT5; AltName: Full=Lilium-type thioredoxin 1-2; Flags: Precursor && PF00085:Thioredoxin	-
novel.628	295.477825455963	308.264990137276	243.724817126239	146.01349761531	129.511154679618	130.951769624139	282.489210906493	135.492140639689	1.06062654531773	3.45980588924347e-08	8.51327558562451e-07	-	8	33930276	33932218	+	1943	-	- && - && -	-
Solyc09g005860.3	781.910708179386	652.573271429064	715.060413882768	416.746857777032	409.6389855422	423.547129878073	716.514797830406	416.644324399102	0.782020045126374	3.48246692150542e-08	8.55068671422738e-07	-	9	602135	604963	+	1983	protein_coding	- && Q6AWW5.1 RecName: Full=Ankyrin repeat-containing protein At5g02620 && PF13962:Domain of unknown function|PF13637:Ankyrin repeats (many copies)|PF12796:Ankyrin repeats (3 copies)	-
Solyc03g093800.1	15572.8874334699	8476.8129749441	7340.95120674858	4286.10454458276	3421.97250920147	3799.6474405004	10463.5505383875	3835.90816476154	1.44773710845461	3.49569024570033e-08	8.5648145731459e-07	-	3	56913720	56914145	-	426	protein_coding	- && - && -	-
Solyc12g006460.2	6129.65733828544	7077.76417355185	7180.81795913258	3916.00088743284	4493.5573964395	4175.11071746961	6796.07982365663	4194.88966711398	0.696044464010539	3.51883935315505e-08	8.61233115111042e-07	-	12	933787	938699	-	1681	protein_coding	- && B5BSX1.1 RecName: Full=Beta-amyrin 11-oxidase; AltName: Full=Cytochrome P450 88D6 && PF00067:Cytochrome P450	p450
Solyc04g080290.3	3487.44236167412	2578.99233287155	2416.09849704896	1541.25358593939	1235.63234983221	1461.95374056949	2827.51106386488	1412.94655878036	1.00089390703597	3.57816883890544e-08	8.74820319644119e-07	-	4	64613519	64618484	+	1306	protein_coding	- && P53844.1 RecName: Full=Phosphatidylinositol transfer protein PDR17; Short=PITP; AltName: Full=Phosphatidylserine transport B pathway protein 2; AltName: Full=Pleiotropic drug resistance protein 17; AltName: Full=SEC14 homolog 3 && PF03765:CRAL/TRIO, N-terminal domain|PF00650:CRAL/TRIO domain	CRAL_TRIO_N
Solyc12g042600.2	303.51803839354	285.500806250215	257.824599935195	141.957567125996	146.779308636901	141.182376626024	282.281148192984	143.306417462974	0.977895444573565	3.6378806283481e-08	8.8847195367313e-07	-	12	58884059	58886505	-	2043	protein_coding	- && Q9ZQ96.1 RecName: Full=UDP-glycosyltransferase 73C3 && PF00201:UDP-glucoronosyl and UDP-glucosyl transferase	UDPGT
Solyc04g007900.3	1058.2930279086	959.889753904379	878.215043529259	593.179834062198	562.174345498195	558.591142302966	965.465941780747	571.315107287787	0.756974098599228	3.64241483686805e-08	8.88632972913776e-07	-	4	1572329	1574347	+	730	protein_coding	- && Q9LQU4.1 RecName: Full=Protein PLANT CADMIUM RESISTANCE 2; Short=AtPCR2 && PF04749:PLAC8 family	-
Solyc01g079170.3	109.54790127449	81.571658928633	77.5488054492579	24.3355829358851	29.7395984819864	20.4612140037717	89.5561218841269	24.8454651405477	1.84691058925591	3.66464507167762e-08	8.93106327617246e-07	-	1	78119440	78121430	-	1044	protein_coding	- && O22893.1 RecName: Full=Galactinol synthase 1; Short=AtGolS1; Short=GolS-1 && PF01501:Glycosyl transferase family 8	Glyco_transf_8
Solyc01g105280.3	793.971027585751	795.797928385152	725.131687317736	417.76084039936	480.630285144361	467.538739986182	771.63354776288	455.309955176635	0.760947411688739	3.75711703369285e-08	9.14670540697221e-07	-	1	93401882	93406248	+	1066	protein_coding	- && Q9S9Z7.1 RecName: Full=Probable protein phosphatase 2C 10; Short=AtPP2C10 && PF00481:Protein phosphatase 2C	PP2C
Solyc09g089780.3	75.3769962897865	64.4985210133377	69.4917867012831	2.02796524465709	14.3901282977354	14.3228498026402	69.7891013348024	10.2469811150109	2.76367516909504	3.98351116871241e-08	9.6670753049822e-07	-	9	69937926	69940178	-	2092	protein_coding	- && O04847.2 RecName: Full=Deacetoxyvindoline 4-hydroxylase && PF03171:2OG-Fe(II) oxygenase superfamily|PF14226:non-haem dioxygenase in morphine synthesis N-terminal	2OG-FeII_Oxy
Solyc07g019670.3	690.453286014445	800.540466694956	859.079624002818	465.418023648802	439.378584024187	431.731615479582	783.357792237406	445.509407717524	0.814288272449645	4.03617957109966e-08	9.78453552896706e-07	-	7	12697497	12707001	+	2994	protein_coding	- && Q9ZPI6.1 RecName: Full=Peroxisomal fatty acid beta-oxidation multifunctional protein AIM1; AltName: Full=Protein ABNORMAL INFLORESCENCE MERISTEM 1; Short=AtAIM1; Includes: RecName: Full=Enoyl-CoA hydratase/3-2-trans-enoyl-CoA isomerase/3-hydroxybutyryl-CoA epimerase; Includes: RecName: Full=3-hydroxyacyl-CoA dehydrogenase && PF00378:Enoyl-CoA hydratase/isomerase|PF02737:3-hydroxyacyl-CoA deh…	3HCDH_N
novel.746	228.141042103754	239.972438476095	217.539506195321	119.649949434768	87.3001116729279	105.375252119424	228.550995591723	104.108437742373	1.13588868069949	4.0537854863843e-08	9.81683870741827e-07	-	9	61640825	61643501	-	2677	-	- && - && -	-
Solyc03g117950.3	1608.04258751545	1794.57649642993	1903.47067920906	1058.597857711	1148.33223815928	1039.4296713916	1768.69658771814	1082.11992242063	0.708706801541915	4.25954439042231e-08	1.02933752903641e-06	-	3	68408218	68414680	-	3244	protein_coding	- && P42762.1 RecName: Full=Chaperone protein ClpD, chloroplastic; AltName: Full=ATP-dependent Clp protease ATP-binding subunit ClpD homolog; AltName: Full=Casein lytic proteinase D; AltName: Full=ERD1 protein; AltName: Full=Protein EARLY RESPONSIVE TO DEHYDRATION 1; AltName: Full=Protein SENESCENCE ASSOCIATED GENE 15; Flags: Precursor && PF10431:C-terminal, D2-small domain, of ClpB protein|PF028…	Clp_N
Solyc04g078420.1	2231.15909017768	2297.28555726918	2305.3144892643	1286.74394773492	1216.4455121019	1547.89083938533	2277.91971223705	1350.36009974072	0.754553453231771	4.36370183441486e-08	1.05228994919701e-06	-	4	63247860	63248846	-	987	protein_coding	- && Q9FDW1.1 RecName: Full=Transcription factor MYB44; AltName: Full=Myb-related protein 44; Short=AtMYB44; AltName: Full=Myb-related protein R1; Short=AtMYBR1 && PF00249:Myb-like DNA-binding domain	Myb_DNA-binding
Solyc12g057150.1	254.27173415088	208.671685631387	168.190266363975	78.0766619192979	76.7473509212553	95.1446451175382	210.377895382081	83.3228859860305	1.33689126088965	4.37546608468737e-08	1.05401852647201e-06	-	12	64172095	64172442	-	348	protein_coding	- && - && -	-
Solyc09g011870.2	60.3015970318292	48.3738907600033	74.5274234187674	7.09787835629981	9.59341886515691	16.3689712030173	61.0676370702	11.0200894748247	2.47211531319163	4.51052493170076e-08	1.08541309820245e-06	-	9	5152637	5154659	-	1163	protein_coding	- && Q9LMR3.1 RecName: Full=Arogenate dehydrogenase 2, chloroplastic; AltName: Full=TyrAAT2; Flags: Precursor && PF02153:Prephenate dehydrogenase	-
novel.474	24.1206388127317	22.7641838870604	31.2209476484025	0	0	0	26.0352567827315	0	7.14684263279884	4.64243165969402e-08	1.11598412213588e-06	-	5	13348607	13354328	-	667	-	- && - && -	-
Solyc07g025525.1	48.2412776254634	15.1761225913736	27.1924382744151	0	0	0	30.203279497084	0	7.36026564280208	4.76675604314905e-08	1.14467032814175e-06	-	7	28896370	28897425	+	591	protein_coding	- && - && -	-
Solyc04g015360.3	548.744532989646	564.362058866705	556.941420953761	289.999029985964	323.298215755788	346.81757736393	556.682670936704	320.03827436856	0.798674398416845	4.88608170804831e-08	1.17087264169981e-06	-	4	5562895	5566899	-	1889	protein_coding	- && Q9SV30.1 RecName: Full=GATA transcription factor 8 && PF00320:GATA zinc finger	GATA
Solyc02g092750.3	738.694563639908	737.93896100554	697.939249043321	430.942614489631	444.175293456765	352.955941565061	724.85759122959	409.357949837153	0.823972481555858	5.0161035417926e-08	1.20077560045856e-06	-	2	54354118	54357522	+	1527	protein_coding	- && Q2QN36.1 RecName: Full=Probable protein phosphatase 2C 78; Short=OsPP2C78 && PF00481:Protein phosphatase 2C	PP2C
Solyc05g011970.3	813.066533312497	697.153131541224	828.865803697913	452.236249558531	454.728054208438	467.538739986182	779.695156183878	458.16768125105	0.766803714522246	5.21421317558292e-08	1.24430333772782e-06	-	5	5179991	5182523	+	1863	protein_coding	- && H2DH17.1 RecName: Full=Cytochrome P450 CYP749A22; AltName: Full=Cytochrome P450 CYP749A20 [Panax ginseng] && PF00067:Cytochrome P450	p450
Solyc02g063000.3	457.287110824705	386.991126080026	415.943592864202	176.432976285167	172.681539572824	245.53456804526	420.073943256311	198.216361301084	1.08412830009528	5.23675596382484e-08	1.24838383075255e-06	-	2	35564497	35566351	-	1743	protein_coding	- && Q40287.1 RecName: Full=Anthocyanidin 3-O-glucosyltransferase 5; AltName: Full=Flavonol 3-O-glucosyltransferase 5; AltName: Full=UDP-glucose flavonoid 3-O-glucosyltransferase 5 [Manihot esculenta] && PF00201:UDP-glucoronosyl and UDP-glucosyl transferase	UDPGT
Solyc06g051930.3	1288.44412324675	1346.8808799844	1494.57697774933	564.788320636999	854.773620885481	663.96639442239	1376.63399366016	694.509445314957	0.986686985529529	6.21126565928282e-08	1.47456475532436e-06	-	6	35686023	35696252	-	6163	protein_coding	- && Q9M3B6.1 RecName: Full=Plastidial pyruvate kinase 4, chloroplastic; Short=PKp4; Flags: Precursor && -	-
Solyc01g100960.3	708.543765123993	738.887468667501	748.295616218164	451.222266936202	468.158840619657	415.362644276565	731.90895000322	444.914583944141	0.717877519217189	6.44438022466705e-08	1.52516998650453e-06	-	1	90712929	90720945	-	2985	protein_coding	- && Q93ZW0.1 RecName: Full=Glucose-6-phosphate 1-dehydrogenase 4, chloroplastic; Short=G6PD4; Short=G6PDH4; Flags: Precursor && PF02781:Glucose-6-phosphate dehydrogenase, C-terminal domain|PF00479:Glucose-6-phosphate dehydrogenase, NAD binding domain	G6PD_C
Solyc09g090730.2	1031.15730924428	865.038987708294	973.89214116146	585.06797308357	514.207251172411	582.121538407304	956.696146038011	560.465587554428	0.771520563969853	6.63038453171042e-08	1.5675732831517e-06	-	9	70641030	70642502	-	1473	protein_coding	- && P58905.1 RecName: Full=Ammonium transporter 1 member 1; AltName: Full=LeAMT1;1 && PF00909:Ammonium Transporter Family	Ammonium_transp
Solyc10g081840.2	740.704616874302	559.619520556901	520.684836587875	280.873186385007	225.445343331188	322.264120559404	607.002991339692	276.194216758533	1.13652721823399	6.68239939308413e-08	1.57824372071677e-06	-	10	62933605	62935022	+	513	protein_coding	- && Q8LFU0.2 RecName: Full=Nuclear transcription factor Y subunit A-10; Short=AtNF-YA-10 && PF02045:CCAAT-binding transcription factor (CBF-B/NF-YA) subunit B	CBFB_NFYA
Solyc10g084325.1	692.463339248839	698.101639203185	741.245724813686	409.648979420732	355.915839897322	450.146708082977	710.603567755236	405.237175800343	0.810772885144475	6.98007617527923e-08	1.64347111835399e-06	-	10	64043743	64045929	+	2187	protein_coding	- && Q9FHA4.1 RecName: Full=Subtilisin-like protease SBT1.9; AltName: Full=Subtilase subfamily 1 member 9; Short=AtSBT1.9; Flags: Precursor && PF00082:Subtilase family|PF05922:Peptidase inhibitor I9	Peptidase_S8
Solyc04g051690.3	271.357186643232	187.804517068248	183.297176516428	87.2025055202548	91.1374792189907	80.8217953148981	214.152960075969	86.3872600180479	1.30893122982275	7.07137552887157e-08	1.6632600513191e-06	-	4	50952722	50955592	+	434	protein_coding	- && Q93WU9.1 RecName: Full=Probable WRKY transcription factor 51; AltName: Full=WRKY DNA-binding protein 51 && PF03106:WRKY DNA -binding domain	WRKY
Solyc06g076280.2	656.282381029741	675.337455316124	723.117432630743	413.704909910046	425.947797612967	362.163487866758	684.912422992203	400.605398463257	0.773354492763323	7.10214161549397e-08	1.66878497610782e-06	-	6	47541025	47545353	+	2550	protein_coding	- && Q9XE58.2 RecName: Full=Scarecrow-like protein 14; Short=AtSCL14; AltName: Full=GRAS family protein 2; Short=AtGRAS-2 && PF03514:GRAS domain family	GRAS
Solyc04g072460.3	389.950327472496	389.836649065909	441.121776451623	211.922368066666	216.811266352546	240.419264544317	406.969584330009	223.050966321176	0.867620774297432	7.18597781939404e-08	1.68675567381948e-06	-	4	59566898	59570686	+	1405	protein_coding	- && Q39237.2 RecName: Full=Transcription factor TGA1; AltName: Full=DNA-binding protein TGA1a-like protein; AltName: Full=bZIP transcription factor 47; Short=AtbZIP47 && PF14144:Seed dormancy control|PF00170:bZIP transcription factor	bZIP_1
Solyc09g007730.3	125.628327149644	119.511965407067	108.76975309766	30.4194786698563	49.885778098816	41.9454887077319	117.970015218124	40.7502484921347	1.531468248095	7.41325653158032e-08	1.73477767386461e-06	-	9	1272678	1275197	+	1325	protein_coding	- && P85193.1 RecName: Full=Putative serine/threonine-protein kinase && PF00069:Protein kinase domain	Pkinase
Solyc01g097510.3	939.699887079339	829.944204215742	767.431035744604	492.795554451673	377.980703287182	481.861589788823	845.691709013228	450.879282509226	0.907846077961642	7.57594681341786e-08	1.76923816977711e-06	-	1	88211126	88214492	-	1540	protein_coding	- && Q9SE45.2 RecName: Full=Annexin D3; AltName: Full=AnnAt3 && PF00191:Annexin	-
Solyc12g099290.2	705.528685272402	830.892711877703	934.614174765082	447.166336446888	473.914891938752	376.486337669399	823.678523971729	432.522522018346	0.928989034241588	7.63957909153121e-08	1.78047222872038e-06	-	12	67467331	67474851	-	2379	protein_coding	- && Q0WSF1.2 RecName: Full=Aldehyde dehydrogenase 22A1; AltName: Full=Novel aldehyde dehydrogenase family 22 member A1; Flags: Precursor && PF00171:Aldehyde dehydrogenase family	Aldedh
Solyc02g085010.1	442.211711566748	362.329926869044	257.824599935195	144.999514992982	155.413385615542	143.228498026402	354.122079456996	147.880466211642	1.25964225120706	7.69622794579538e-08	1.79185376122767e-06	-	2	48681105	48681470	-	366	protein_coding	- && - && -	-
Solyc06g073840.3	1058.2930279086	936.177062355358	1048.41956458023	627.655243221369	637.962354532935	634.297634116921	1014.29655161473	633.305077290408	0.679294676692072	7.80323822924565e-08	1.81125164282683e-06	-	6	45735656	45745504	+	3622	protein_coding	- && B7ZWR6.1 RecName: Full=Outer envelope protein 61; AltName: Full=Tetratricopeptide repeat domain-containing protein 7 && -	-
Solyc03g083330.3	682.413073076867	808.128527990643	856.058241972328	428.914649244974	379.899387060214	470.607922086748	782.199947679946	426.473986130645	0.875530623835548	8.03812502310704e-08	1.86200324398903e-06	-	3	54583071	54590120	+	2928	protein_coding	- && Q6F3I7.1 RecName: Full=Dipeptidyl aminopeptidase 4; AltName: Full=Dipeptidyl aminopeptidase IV; Short=DAP IV; Flags: Precursor && PF00930:Dipeptidyl peptidase IV (DPP IV) N-terminal region|PF00326:Prolyl oligopeptidase family	-
novel.183	24.1206388127317	44.5798601121599	42.299348426868	3.04194786698563	1.91868377303138	4.09224280075433	36.9999491172532	3.01762481359045	3.6246499399379	8.31159855152657e-08	1.91375391146746e-06	-	11	24558218	24560271	+	1350	-	- && - && -	-
Solyc02g091930.3	966.835605743662	771.13672917417	856.058241972328	470.487936760445	447.053319116312	534.03768549844	864.676858963386	483.859647125066	0.837654943612592	8.91537095942187e-08	2.05071416461807e-06	-	2	53787553	53789054	-	1302	protein_coding	- && P46604.1 RecName: Full=Homeobox-leucine zipper protein HAT22; AltName: Full=Homeodomain-leucine zipper protein HAT22; Short=HD-ZIP protein 22 && PF00046:Homeobox domain|PF02183:Homeobox associated leucine zipper	Homeobox
Solyc07g053050.1	952.765233102902	539.700859655723	430.043375673158	228.146090023922	236.957445969376	208.704382838471	640.836489477261	224.60263961059	1.51233879670029	8.99735135988559e-08	2.06749758252762e-06	-	7	61627997	61628347	-	351	protein_coding	- && Q9LSQ6.1 RecName: Full=Calcium-binding protein PBP1; AltName: Full=KIC-related protein 2; AltName: Full=PINOID-binding protein 1 && PF13833:EF-hand domain pair	-
novel.398	88.4423423133495	86.3141972384372	77.5488054492579	24.3355829358851	26.8615728224394	29.6687603054689	84.1017816670149	26.9553053545978	1.64197849765163	9.0970736322923e-08	2.0883202163099e-06	-	4	48573954	48576715	+	2762	-	- && - && -	-
Solyc08g036660.3	40.2010646878861	47.4253830980424	30.2138203049057	1.01398262232854	0	0	39.2800893636114	0.337994207442848	6.77978836790661	9.36831839097215e-08	2.14629016643521e-06	-	8	10494205	10495853	+	613	protein_coding	- && - && PF06200:tify domain|PF09425:Divergent CCT motif	Zim
Solyc10g008480.3	743.719696725894	633.603118189847	590.176623289158	380.243483373204	333.850976507461	265.995782049032	655.833146068299	326.696747309899	1.00516533792033	9.58576794674844e-08	2.18997711048886e-06	-	10	2588727	2591838	-	1378	protein_coding	- && - && PF05623:Protein of unknown function (DUF789)	-
Solyc04g064810.3	1065.32821422898	1020.59424426987	930.585665391095	627.655243221369	478.71160137133	584.167659807681	1005.50270796332	563.511501466793	0.835832306387316	9.58765542637603e-08	2.18997711048886e-06	-	4	55985987	55994188	+	1881	protein_coding	- && Q9ZQ34.1 RecName: Full=Uncharacterized protein At2g24330 && PF10058:Predicted integral membrane zinc-ribbon metal-binding protein	-
Solyc07g047800.3	3979.90540410073	2767.74535760176	2760.53604852488	1728.84037107017	1374.73692337699	1642.01242380268	3169.39560340912	1581.86323941661	1.00263024783746	9.85209901103972e-08	2.24814116039974e-06	-	7	59138877	59144117	-	1104	protein_coding	- && Q9LBG2.1 RecName: Full=Levodione reductase; AltName: Full=(6R)-2,2,6-trimethyl-1,4-cyclohexanedione reductase && PF13561:Enoyl-(Acyl carrier protein) reductase	-
Solyc02g069250.3	733.669430553922	756.909114244757	786.566455271045	432.970579734288	366.468600648994	482.884650489011	759.048333356575	427.441276957431	0.829018336117178	1.03537543119135e-07	2.36026488702896e-06	-	2	39755884	39757969	-	1471	protein_coding	- && Q7XWU3.2 RecName: Full=Probable cinnamyl alcohol dehydrogenase 6; Short=OsCAD6 && PF00107:Zinc-binding dehydrogenase|PF08240:Alcohol dehydrogenase GroES-like domain	ADH_N
Solyc12g010440.2	290.452692369977	332.926189348258	388.751154589786	175.418993662838	132.389180339165	98.213827218104	337.376678769341	135.340667073369	1.31763060074852	1.04740761213979e-07	2.38532261859005e-06	-	12	3467979	3472180	+	3662	protein_coding	- && Q9SL56.2 RecName: Full=Putative glycerol-3-phosphate transporter 5; Short=G-3-P transporter 5; AltName: Full=Glycerol-3-phosphate permease 5; Short=AtG3Pp5; Short=G-3-P permease 5 && -	-
Solyc02g020890.3	284.422532666794	355.690373235318	446.157413169107	166.293150061881	108.405633176273	159.597469229419	362.090106357073	144.765417489191	1.32363088441212	1.04878195844729e-07	2.3860830012968e-06	-	2	20765293	20770149	+	2645	protein_coding	- && Q5PPS7.1 RecName: Full=Transmembrane protein 53-A && PF05705:Eukaryotic protein of unknown function (DUF829)	-
novel.210	304.523065010738	219.105269912956	247.753326500227	121.677914679425	78.6660346942867	113.559737720933	257.12722047464	104.634562364882	1.29818113597172	1.06556524622216e-07	2.41946611798146e-06	-	11	13137193	13139786	-	2594	-	- && - && -	-
Solyc01g091465.1	186.934950798671	142.276149294127	124.88379059361	61.8529399620412	42.2110430066904	57.2913992105606	151.364963562136	53.7851273930974	1.49432731723128	1.08679969179594e-07	2.46524009218163e-06	-	1	84958821	84959396	+	576	protein_coding	- && Q9FYK2.1 RecName: Full=Probable calcium-binding protein CML25; AltName: Full=Calmodulin-like protein 25 && PF13499:EF-hand domain pair	-
Solyc07g056170.3	1291.45920309834	1049.99798179066	646.575754524982	443.110405957574	398.126882904012	353.97900226525	996.010979804661	398.405430375612	1.32193992133379	1.09794261466007e-07	2.48805513656121e-06	-	7	64153597	64187148	-	3585	protein_coding	- && Q9ZSP5.1 RecName: Full=Subtilisin-like protease SBT5.3; AltName: Full=Auxin-induced in root cultures protein 3; AltName: Full=Subtilase subfamily 5 member 3; Short=AtSBT5.3; AltName: Full=Subtilisin-like protease AIR3; Flags: Precursor && PF05922:Peptidase inhibitor I9|PF00082:Subtilase family|PF02225:PA domain	Peptidase_S8
Solyc06g082980.3	8909.56096145277	7208.65823090245	6667.18301394919	4367.22315436904	3544.76827067548	4507.6054450309	7595.13406876813	4139.86562335847	0.875533954156367	1.12124599117846e-07	2.53835481892356e-06	-	6	48613717	48617915	-	1204	protein_coding	- && O48962.1 RecName: Full=Probable 3-beta-hydroxysteroid-Delta(8),Delta(7)-isomerase; AltName: Full=Cholestenol Delta-isomerase; AltName: Full=Delta(8)-Delta(7) sterol isomerase; Short=D8-D7 sterol isomerase && PF05241:Emopamil binding protein	EBP
Solyc12g097000.2	259.296867236866	248.509007433742	240.703435095749	128.775793035725	73.8693252617082	108.44443421999	249.503103255452	103.696517505808	1.26839263262181	1.1261151554894e-07	2.5468637929821e-06	-	12	66665268	66666499	-	973	protein_coding	- && Q40392.1 RecName: Full=TMV resistance protein N && PF01582:TIR domain	TIR
Solyc06g083310.3	2103.52070979364	2287.80048064957	2316.39289004277	1226.91897301754	1468.75242825552	1446.60783006666	2235.90469349533	1380.75974377991	0.695333103480612	1.13976730896045e-07	2.57496074534722e-06	-	6	48814053	48818335	-	2713	protein_coding	- && Q9LSG3.1 RecName: Full=Galacturonosyltransferase 8; AltName: Full=Glycosyltransferase QUASIMODO1 && PF01501:Glycosyl transferase family 8	Glyco_transf_8
Solyc03g121340.1	114.573034360476	70.1895669851028	44.3136031138617	14.1957567125996	5.75605131909415	15.3459105028287	76.3587348198133	11.7659061781742	2.70370756141295	1.14078407416072e-07	2.57496074534722e-06	-	3	70948952	70949212	+	261	protein_coding	- && - && -	-
Solyc02g064720.3	267.337080174443	308.264990137276	327.316386636478	164.265184817224	132.389180339165	153.459105028287	300.972818982732	150.037823394892	1.00516063642502	1.14743715788491e-07	2.58743130204274e-06	-	2	36393418	36397552	-	2307	protein_coding	- && Q66GP0.2 RecName: Full=BTB/POZ domain-containing protein At5g67385 && PF00651:BTB/POZ domain|PF03000:NPH3 family	BTB
Solyc03g113080.3	155.779125665559	161.246302533344	182.290049172931	46.643200627113	62.3572226235199	80.8217953148981	166.438492457278	63.274072855177	1.39563139269773	1.1573842087472e-07	2.60473916184489e-06	-	3	64856192	64857960	+	1095	protein_coding	- && Q84K47.1 RecName: Full=ABC transporter A family member 2; Short=ABC transporter ABCA.2; Short=AtABCA2; AltName: Full=ABC2 homolog 1 && PF13304:AAA domain, putative AbiEii toxin, Type IV TA system	-
Solyc06g073940.3	250.251627682091	287.397821574137	289.045547583598	139.929601881339	151.576018069479	125.836466123196	275.564998946609	139.114028691338	0.985553051367061	1.16595458722474e-07	2.62145456361028e-06	-	6	45820563	45822214	-	1507	protein_coding	- && Q0V865.1 RecName: Full=Protein FAF-like, chloroplastic; Flags: Precursor && PF11250:Fantastic Four meristem regulator	-
Solyc11g012360.2	4689.45419584192	5578.17355999175	5832.27444619029	3259.95413078627	3476.65499673287	3124.42737837593	5366.63406734132	3287.01216863169	0.707214137533634	1.20165625168491e-07	2.69643667513601e-06	-	11	5208623	5213127	+	1972	protein_coding	- && Q8LG88.2 RecName: Full=Tonoplast dicarboxylate transporter; Short=AttDT; AltName: Full=Sodium-dicarboxylate cotransporter-like; Short=AtSDAT; AltName: Full=Vacuolar malate transporter && PF00939:Sodium:sulfate symporter transmembrane region	Na_sulph_symp
novel.415	371.859848362947	455.283677741207	455.221559260579	216.992281178308	216.811266352546	248.603750145826	427.455028454911	227.46909922556	0.910618954925368	1.27850489570885e-07	2.86224053281964e-06	-	4	18802301	18805089	-	2789	-	- && - && -	-
Solyc01g087240.3	1219.09728666015	962.735276890261	1071.58349348065	636.781086822326	611.100781710495	663.96639442239	1084.47201901035	637.282754318404	0.766926404044092	1.33116992146574e-07	2.97359840935696e-06	-	1	82053370	82059917	+	3002	protein_coding	- && Q945M9.1 RecName: Full=Nuclear transcription factor Y subunit A-9; Short=AtNF-YA-9 && PF02045:CCAAT-binding transcription factor (CBF-B/NF-YA) subunit B	CBFB_NFYA
novel.104	42.2111179222805	42.6828447882382	34.2423296788931	0	1.91868377303138	0	39.7120974631372	0.639561257677128	5.90449176217056	1.33165550360162e-07	2.97359840935696e-06	-	10	31962175	31964480	+	854	-	- && - && -	-
Solyc11g065930.2	1169.85098241749	1659.88840843148	1990.08363074979	701.675974651353	842.302176360777	624.067027115036	1606.60767386625	722.681726042389	1.15240055801116	1.35449924258108e-07	3.02166645234553e-06	-	11	51808589	51820848	-	4168	protein_coding	- && Q8GUQ8.1 RecName: Full=Xanthine dehydrogenase 1; Short=AtXDH1 && PF03450:CO dehydrogenase flavoprotein C-terminal domain|PF01799:[2Fe-2S] binding domain|PF00941:FAD binding domain in molybdopterin dehydrogenase|PF02738:Molybdopterin-binding domain of aldehyde dehydrogenase|PF01315:Aldehyde oxidase and xanthine dehydrogenase, a/b hammerhead domain	-
Solyc03g120980.3	2073.36991127773	3246.74172689198	3467.53944365968	1122.4787629177	1574.28003577225	1069.09843169707	2929.21702727646	1255.28574346234	1.22237403524116	1.41562830778915e-07	3.14579495954733e-06	-	3	70689278	70704520	+	6452	protein_coding	- && Q9XIE2.1 RecName: Full=ABC transporter G family member 36; Short=ABC transporter ABCG.36; Short=AtABCG36; AltName: Full=Pleiotropic drug resistance protein 8; AltName: Full=Protein PENETRATION 3 && PF00390:Malic enzyme, N-terminal domain|PF01061:ABC-2 type transporter|PF03949:Malic enzyme, NAD binding domain|PF00005:ABC transporter|PF08370:Plant PDR ABC transporter associated	Malic_M
Solyc03g013440.3	117.588114212067	161.246302533344	103.734116380176	47.6571832494416	42.2110430066904	25.5765175047146	127.522844375196	38.4815812536155	1.72815984199957	1.42042176317308e-07	3.15339131605501e-06	-	3	46094157	46098832	+	1701	protein_coding	- && - && PF01490:Transmembrane amino acid transporter protein	Aa_trans
Solyc09g007900.3	11063.3330021063	15093.602424783	15746.4360155733	7153.64740052788	8295.42929270118	7358.87561645648	13967.7904808209	7602.65076989518	0.87751997887543	1.48627990172862e-07	3.29322289723115e-06	-	9	1413573	1422353	-	4463	protein_coding	- && P26600.1 RecName: Full=Phenylalanine ammonia-lyase; Short=PAL && PF00221:Aromatic amino acid lyase	-
Solyc12g009800.2	919.599354735396	1133.46665604321	1147.11804424292	602.305677663155	647.555773398092	627.136209215601	1066.72801834051	625.665886758949	0.769736487800243	1.51665637689192e-07	3.35728578100988e-06	-	12	3005060	3009587	-	2061	protein_coding	- && Q949Y3.1 RecName: Full=Bifunctional purple acid phosphatase 26; Includes: RecName: Full=Acid phosphatase; Includes: RecName: Full=Peroxidase; Flags: Precursor && PF16656:Purple acid Phosphatase, N-terminal domain|PF00149:Calcineurin-like phosphoesterase|PF14008:Iron/zinc purple acid phosphatase-like protein C	Metallophos
Solyc01g108020.3	1209.04702048818	1088.88679593105	889.293444307724	612.445503886441	411.557669315232	528.922381997497	1062.40908690898	517.641851733057	1.037711393589	1.54388552777663e-07	3.40556041179084e-06	-	1	95290995	95295331	-	543	protein_coding	- && Q9SEU7.2 RecName: Full=Thioredoxin M3, chloroplastic; Short=AtTrxm3; AltName: Full=Protein GFP ARRESTED TRAFFICKING 1; Flags: Precursor && PF00085:Thioredoxin	-
novel.501	212.060616228599	149.864210589814	105.74837106717	25.3495655582136	47.0077524392689	52.1760957096177	155.891065961861	41.5111379023667	1.90836141980969	1.54440449494723e-07	3.40556041179084e-06	-	6	21364309	21366948	+	1368	-	- && - && -	-
Solyc03g113950.3	1392.96689143525	1614.36004065736	1566.08301913761	874.053020447205	1008.26832272799	943.261965573874	1524.46998374341	941.861102916357	0.694651734904784	1.56115727689903e-07	3.43919498858074e-06	-	3	65487000	65490150	+	1649	protein_coding	- && - && PF07887:Calmodulin binding protein-like	-
Solyc03g078360.2	303.51803839354	397.424710361596	419.972102238189	190.628732997766	190.909035416623	152.436044328099	373.638283664442	177.991270914163	1.06953473979338	1.65642000326392e-07	3.635088988981e-06	-	3	52147214	52153386	+	5460	protein_coding	- && A2XQD3.1 RecName: Full=G-type lectin S-receptor-like serine/threonine-protein kinase LECRK2; Short=OsLecRK2; Flags: Precursor && PF00954:S-locus glycoprotein domain|PF01453:D-mannose binding lectin|PF00069:Protein kinase domain	Pkinase
Solyc08g069065.1	372.864874980144	347.153804277671	378.679881154818	207.866437577352	186.112325984044	215.865807739791	366.232853470878	203.281523767062	0.849671970877169	1.66497559721328e-07	3.65037145037211e-06	-	8	58209536	58213806	+	1482	protein_coding	- && Q6NQB7.1 RecName: Full=Beta-1,3-galactosyltransferase 7 && PF01762:Galactosyltransferase	Galactosyl_T
Solyc01g005220.3	191.960083884656	222.899300560799	209.482487447346	93.2864012542261	111.28365883582	92.0754630169725	208.113957297601	98.8818410356729	1.07282414967856	1.68688300320508e-07	3.6948699056831e-06	-	1	173567	180781	+	2419	protein_coding	- && Q8L612.1 RecName: Full=MACPF domain-containing protein At1g14780 && PF01823:MAC/Perforin domain	-
Solyc08g062490.3	160.804258751545	87.2627049003981	85.6058241972328	29.4054960475278	22.0648633898609	34.7840638064118	111.224262616392	28.7514744146002	1.95335060352603	1.7424773281352e-07	3.80936440096516e-06	-	8	51219349	51221359	+	1062	protein_coding	- && Q93WU9.1 RecName: Full=Probable WRKY transcription factor 51; AltName: Full=WRKY DNA-binding protein 51 && PF03106:WRKY DNA -binding domain	WRKY
Solyc03g118425.1	1324.62508146585	1398.10029373029	1626.51065974742	902.444533872404	880.675851821405	889.039748463879	1449.74534498119	890.720044719229	0.702721146956749	1.77737426875405e-07	3.88195467669873e-06	-	3	68782434	68786923	+	4337	protein_coding	- && Q9SY59.1 RecName: Full=NF-X1-type zinc finger protein NFXL1; Short=AtNFXL1 && PF01422:NF-X1 type zinc finger	zf-NF-X1
Solyc08g075210.2	248.241574447697	233.332884842369	253.796090561208	133.845706147368	100.730898084148	124.813405423007	245.123516617091	119.796669884841	1.03391437024896	1.84384043208319e-07	4.02329140142378e-06	-	8	59452369	59453687	-	1319	protein_coding	- && K4D9Y4.1 RecName: Full=Acylsugar acyltransferase 3; Short=Sl-ASAT3 && PF02458:Transferase family	-
Solyc03g121660.3	1309.54968220789	1256.77265209812	1426.09231839155	829.437785064749	685.929448858719	852.20956325709	1330.80488423252	789.192265726853	0.754083067729179	1.86500168981282e-07	4.06559731487427e-06	-	3	71243143	71248221	-	4448	protein_coding	- && Q9ZWA6.1 RecName: Full=Zinc finger protein MAGPIE; AltName: Full=Protein indeterminate-domain 3 && -	-
Solyc01g079360.3	649.247194709361	744.578514639266	673.768192799397	420.802788266346	415.395036861294	426.616311978639	689.197967382675	420.938045702093	0.711627175378297	1.8730972768721e-07	4.07936750717074e-06	-	1	78310567	78311913	-	812	protein_coding	- && O64747.1 RecName: Full=Probable WRKY transcription factor 35; AltName: Full=WRKY DNA-binding protein 35 && PF03106:WRKY DNA -binding domain	WRKY
Solyc07g055810.3	1627.13809324219	2044.98251918759	2275.1006689594	1070.76564917894	1175.19381098172	1083.42128149971	1982.40709379639	1109.79358055346	0.836901953470942	1.90727132744647e-07	4.14985325923434e-06	-	7	63866013	63875874	+	3163	protein_coding	- && C0LGE0.1 RecName: Full=Probable LRR receptor-like serine/threonine-protein kinase At1g07650; Flags: Precursor && PF00069:Protein kinase domain|PF11721:Di-glucose binding within endoplasmic reticulum|PF13855:Leucine rich repeat	Pkinase
Solyc05g010420.2	20086.4619713023	21957.0038667317	21855.6704812253	14827.4678863103	15032.8873617009	14598.0531309909	21299.7121064198	14819.4694596674	0.523341184527679	2.13063094380855e-07	4.61395273223433e-06	-	5	4642692	4655639	-	1331	protein_coding	- && Q38IY3.1 RecName: Full=S-adenosylmethionine decarboxylase proenzyme; Short=AdoMetDC; Short=SAMDC; Contains: RecName: Full=S-adenosylmethionine decarboxylase alpha chain; Contains: RecName: Full=S-adenosylmethionine decarboxylase beta chain; Flags: Precursor && PF01536:Adenosylmethionine decarboxylase	SAM_decarbox
Solyc09g091030.3	4789.95685756163	3845.25006158928	4299.42662938808	2739.78104553173	2580.62967472721	2780.67898311257	4311.54451617966	2700.36323445717	0.675034149231622	2.1970272577759e-07	4.74876777592599e-06	-	9	70857970	70860704	+	1944	protein_coding	- && Q9LIR6.1 RecName: Full=Beta-amylase 1, chloroplastic; AltName: Full=1,4-alpha-D-glucan maltohydrolase; AltName: Full=Beta-amylase 7; AltName: Full=Thioredoxin-regulated beta-amylase; Short=TR-BAMY; Flags: Precursor && PF01373:Glycosyl hydrolase family 14	-
Solyc01g090210.3	156.784152282756	169.782871490992	136.969318715572	67.9368356960125	54.6824875313944	72.6373097133894	154.512114163107	65.0855443135988	1.24936058097883	2.29977052807653e-07	4.95682683462209e-06	-	1	83729366	83735149	+	5082	protein_coding	- && Q948R1.1 RecName: Full=Phospholipase A(1) DAD1, chloroplastic; AltName: Full=Phospholipase A1-Ibeta1; AltName: Full=Protein DEFECTIVE IN ANTHER DEHISCENCE 1; Short=AtDAD1; Flags: Precursor && -	-
Solyc02g092990.1	668.342700436107	663.955363372594	686.860848264856	429.928631867303	428.825823272514	376.486337669399	673.052970691186	411.746930936405	0.708663786118739	2.32051089174255e-07	4.99683345355229e-06	-	2	54590990	54592642	+	1653	protein_coding	- && Q9FE83.1 RecName: Full=F-box protein SKIP2; AltName: Full=SKP1-interacting partner 2 && PF12937:F-box-like	-
Solyc01g109250.2	533.669133731689	610.838934302786	451.193049886592	296.082925719935	256.14428369969	292.595360253935	531.900372640355	281.60752322452	0.91821465769007	2.35016673463812e-07	5.04647694058577e-06	-	1	96163270	96164145	+	876	protein_coding	- && - && PF14009:Domain of unknown function (DUF4228)	-
Solyc10g084880.3	637.186875302995	444.850093459638	485.435379565485	262.621499183093	230.242052763766	282.364753252049	522.490782776039	258.409435066303	1.01590332598518	2.35991536884359e-07	5.06266970567728e-06	-	10	64379737	64381421	-	1685	protein_coding	- && - && PF11961:Domain of unknown function (DUF3475)|PF05003:Protein of unknown function (DUF668)	-
Solyc06g072670.3	28.1407452815203	16.1246302533344	22.1568015569308	0	0	0	22.1407256972619	0	6.9125583639334	2.37563363215184e-07	5.09162673702226e-06	-	6	44957007	44959350	-	1212	protein_coding	- && P0DKC6.1 RecName: Full=11-beta-hydroxysteroid dehydrogenase 1B; AltName: Full=17-beta-hydroxysteroid dehydrogenase 1B; AltName: Full=Hydroxysteroid dehydrogenase 1; Short=AtHSD1 >P0DKC5.1 RecName: Full=11-beta-hydroxysteroid dehydrogenase 1A; AltName: Full=17-beta-hydroxysteroid dehydrogenase 1A; AltName: Full=Hydroxysteroid dehydrogenase 1; Short=AtHSD1 && PF00106:short chain dehydrogenase	adh_short
Solyc06g054640.2	36.1809582190975	23.7126915490212	38.2708390528805	2.02796524465709	3.83736754606277	2.04612140037717	32.7214962736664	2.63715139703234	3.62255289888439	2.40450711315865e-07	5.14432910694666e-06	-	6	37509697	37512336	+	1988	protein_coding	- && - && PF04720:PDDEXK-like family of unknown function	-
Solyc06g076570.2	2299.50090014709	1492.95105992638	1394.87137074315	779.752636570651	758.839432233912	893.131991264633	1729.10777693887	810.574686689732	1.09302708842538	2.42808672157461e-07	5.18466599496001e-06	-	6	47701267	47706118	+	891	protein_coding	- && O82012.1 RecName: Full=17.6 kDa class I heat shock protein; AltName: Full=Hsp20.0 && PF00011:Hsp20/alpha crystallin family	-
Solyc04g079360.1	26.130692047126	54.0649367317684	40.2850937398742	6.08389573397127	4.79670943257846	2.04612140037717	40.1602408395895	4.3089088556423	3.21852798672214	2.45555283446203e-07	5.23356813686968e-06	-	4	63974716	63975474	+	759	protein_coding	- && Q9FDW1.1 RecName: Full=Transcription factor MYB44; AltName: Full=Myb-related protein 44; Short=AtMYB44; AltName: Full=Myb-related protein R1; Short=AtMYBR1 && PF13921:Myb-like DNA-binding domain	-
Solyc04g081920.3	943.719993548127	822.356142920056	880.229298216252	554.648494413714	558.336977952132	553.475838802023	882.101811561478	555.487103722623	0.666991588446583	2.53478149157175e-07	5.3924066740459e-06	-	4	65857927	65866390	+	3570	protein_coding	- && Q8RWL2.2 RecName: Full=Calcium-dependent protein kinase 29 && PF00069:Protein kinase domain|PF00849:RNA pseudouridylate synthase|PF13499:EF-hand domain pair|PF01479:S4 domain|PF13833:EF-hand domain pair	Pkinase
Solyc06g067980.3	96.4825552509268	48.3738907600033	54.3848765488302	16.2237219572567	13.4307864112197	9.20754630169725	66.4137741865867	12.9540182233912	2.35623621616739	2.66428807913191e-07	5.65741838136409e-06	-	6	42252570	42253441	+	688	protein_coding	- && - && -	-
Solyc01g095460.3	1195.98167446461	1063.27708905811	1050.43381926722	698.634026784367	621.653542462168	717.165550832197	1103.23086092998	679.151040026244	0.700132048338611	2.74299950944376e-07	5.81378999538574e-06	-	1	86577828	86584405	+	1940	protein_coding	- && Q99142.1 RecName: Full=Transcriptional activator TAF-1 && PF16596:Disordered region downstream of MFMR|PF00170:bZIP transcription factor|PF07777:G-box binding protein MFMR	MFMR
Solyc07g048060.2	115.578060977673	136.585103322362	59.4205132663145	26.3635481805422	29.7395984819864	19.4381533035831	103.86122585545	25.1804333220372	2.04338323744532	2.78515285139089e-07	5.89768331864703e-06	-	7	59367806	59368321	+	516	protein_coding	- && - && PF04526:Protein of unknown function (DUF568)	-
Solyc03g026220.3	2143.72177448153	2216.6624060025	2184.45920804468	1496.63835055693	1358.42811130622	1519.24513978005	2181.6144628429	1458.1038672144	0.581469767691206	2.82375832488999e-07	5.96841010734582e-06	-	3	3655793	3657972	+	1903	protein_coding	- && Q0WUQ1.1 RecName: Full=BAG family molecular chaperone regulator 1; AltName: Full=Bcl-2-associated athanogene 1 && PF02179:BAG domain	-
Solyc06g060110.3	3607.04052912058	3165.17006796335	3500.77464599507	2059.39870594927	1895.65956775501	2362.24715673544	3424.32841435967	2105.76847681324	0.701539068292157	2.94737000272099e-07	6.19542037327227e-06	-	6	38147692	38150530	-	2246	protein_coding	- && Q39134.2 RecName: Full=Amino acid permease 3; AltName: Full=Amino acid transporter AAP3 && PF01490:Transmembrane amino acid transporter protein	Aa_trans
Solyc05g013530.3	724.624190999148	871.67854134202	803.687620110491	426.886684000317	517.085276831958	408.201219375245	799.996784150553	450.724393402507	0.827421489774346	2.99436068492608e-07	6.2826782788115e-06	-	5	6766777	6767981	+	1096	protein_coding	- && - && PF00564:PB1 domain	-
Solyc08g068730.1	189.950030650262	125.203011378832	168.190266363975	60.8389573397127	71.9506414886769	48.0838529088634	161.114436131023	60.2911505790843	1.41566494707163	3.12658361187395e-07	6.53618431824113e-06	-	8	57933378	57934073	-	696	protein_coding	- && Q9SMB8.1 RecName: Full=Tyramine N-feruloyltransferase 4/11; AltName: Full=Hydroxycinnamoyl-CoA: tyramine N-hydroxycinnamoyltransferase && PF00583:Acetyltransferase (GNAT) family	Acetyltransf_1
Solyc08g008290.3	1716.58546217274	1898.91233924562	1754.41583237152	1237.05879924082	1163.68170834353	1154.01246981272	1789.97121126329	1184.91765913236	0.595277188095421	3.21181531514561e-07	6.70214382367918e-06	-	8	2714616	2715695	+	1080	protein_coding	- && - && -	-
Solyc07g049160.3	1057.28800129141	868.833018356137	776.495181836076	490.767589207015	431.703848932061	535.060746198629	900.872067161206	485.844061445902	0.891096099380625	3.22829499066124e-07	6.73040809280311e-06	-	7	59542039	59546381	-	1043	protein_coding	- && Q69KJ0.1 RecName: Full=Ribonuclease 3-like protein 3; AltName: Full=Ribonuclease III-like protein 3; Short=RNase III-like protein 3 && PF00636:Ribonuclease III domain|PF00035:Double-stranded RNA binding motif	Ribonuclease_3
Solyc06g065560.2	586.935544443138	676.285962978085	743.25997950068	394.439240085804	365.509258762478	398.993673073547	668.827162307301	386.314057307277	0.792102505757379	3.23946076048553e-07	6.74755255406129e-06	-	6	41066571	41069953	-	2238	protein_coding	- && O48780.1 RecName: Full=3-ketoacyl-CoA synthase 11; Short=KCS-11; AltName: Full=Very long-chain fatty acid condensing enzyme 11; Short=VLCFA condensing enzyme 11 && PF08392:FAE1/Type III polyketide synthase-like protein|PF08541:3-Oxoacyl-[acyl-carrier-protein (ACP)] synthase III C terminal	-
Solyc12g017960.1	558.794799161617	519.782198754545	444.143158482114	260.593533938436	281.087172749098	303.849027956009	507.573385466092	281.843244881181	0.848873825248291	3.29867549871022e-07	6.85843383607629e-06	-	12	8877966	8878229	-	264	protein_coding	- && - && -	-
Solyc01g105410.3	1049.24778835383	835.635250187507	942.671193513057	567.830268503985	543.946849654397	582.121538407304	942.518077351464	564.632885521895	0.739111041182538	3.40253442230425e-07	7.04880956700121e-06	-	1	93482095	93482919	+	825	protein_coding	- && Q9FE06.1 RecName: Full=Protein EXORDIUM-like 2; Flags: Precursor && PF04674:Phosphate-induced protein 1 conserved region	-
Solyc02g068040.3	4370.86075819042	2724.11400515156	3176.47964138908	1805.90305036714	1508.08544560267	1815.93274283473	3423.81813491035	1709.97374626818	1.00164429172285	3.53287115920394e-07	7.29903912558774e-06	-	2	38649662	38657644	-	3180	protein_coding	- && - && -	-
Solyc03g113520.3	267.337080174443	245.66348444786	243.724817126239	112.552071078468	105.527607516726	147.320740827156	252.241793916181	121.80013980745	1.05130580570729	3.61229885669635e-07	7.45051168397292e-06	-	3	65120130	65124083	-	2537	protein_coding	- && Q9LV16.2 RecName: Full=Hydroxyproline O-galactosyltransferase GALT6; AltName: Full=Beta-1,3-galactosyltransferase 19 && PF01762:Galactosyltransferase|PF00337:Galactoside-binding lectin	Galactosyl_T
Solyc08g068780.2	372.864874980144	313.956036109041	317.24511320151	192.656698242423	151.576018069479	178.012561832813	334.688674763565	174.081759381572	0.943616938402588	3.61268433810574e-07	7.45051168397292e-06	-	8	57965820	57966840	-	806	protein_coding	- && Q9SMB8.1 RecName: Full=Tyramine N-feruloyltransferase 4/11; AltName: Full=Hydroxycinnamoyl-CoA: tyramine N-hydroxycinnamoyltransferase && PF00583:Acetyltransferase (GNAT) family	Acetyltransf_1
Solyc03g097670.3	1421.10763671678	1915.03696949895	2498.6829392157	859.857263734606	1033.2112117774	819.471620851055	1944.94251514381	904.18003212102	1.10490086931064	3.8307933595182e-07	7.87200574496693e-06	-	3	61421535	61433676	-	7504	protein_coding	- && - && -	-
Solyc01g111250.3	42.2111179222805	25.6097068729429	36.2565843658868	5.06991311164272	1.91868377303138	4.09224280075433	34.6924697203701	3.69361322847615	3.2390366756545	4.02500821201384e-07	8.24892880483588e-06	-	1	97477781	97478877	+	1018	protein_coding	- && - && PF00388:Phosphatidylinositol-specific phospholipase C, X domain	PI-PLC-X
Solyc02g077060.2	44.2211711566748	35.0947834925514	42.299348426868	6.08389573397127	3.83736754606277	9.20754630169725	40.538434358698	6.37626986057709	2.67521358171198	4.04468993012094e-07	8.28186376495211e-06	-	2	42690055	42690534	+	480	protein_coding	- && - && PF05659:Arabidopsis broad-spectrum mildew resistance protein RPW8	-
Solyc03g117890.3	7378.9054234615	6483.0498695024	6347.92364606068	4235.40541346633	3814.34334078639	4624.23436485239	6736.6263130082	4224.6610397017	0.673234185131586	4.11683617773234e-07	8.42206994325922e-06	-	3	68380030	68384233	-	2465	protein_coding	- && Q9FZ47.1 RecName: Full=ACT domain-containing protein ACR11; AltName: Full=Protein ACT DOMAIN REPEATS 11; Flags: Precursor && -	-
Solyc05g051460.3	396.985513792876	331.977681686297	321.273622575497	192.656698242423	178.437590891919	129.92870892395	350.078939351557	167.007666019431	1.06714911935781	4.21600148684773e-07	8.59427218647814e-06	-	5	62661741	62664406	+	1680	protein_coding	- && P46668.1 RecName: Full=Homeobox-leucine zipper protein ATHB-6; AltName: Full=HD-ZIP protein ATHB-6; AltName: Full=Homeodomain transcription factor ATHB-6 && PF02183:Homeobox associated leucine zipper|PF00046:Homeobox domain	HALZ
novel.717	43.2161445394776	43.631352450199	36.2565843658868	9.1258436009569	3.83736754606277	7.16142490132008	41.0346937851878	6.70821201611325	2.6200386922006	4.24963736754221e-07	8.64746528392596e-06	-	9	6169071	6170565	-	1024	-	- && - && -	-
Solyc02g084890.2	477.387643168648	552.031459261214	626.433207655044	301.152838831578	327.135583301851	292.595360253935	551.950770028302	306.961260795788	0.846169446478938	4.35127893512477e-07	8.83860760134777e-06	-	2	48588065	48590733	-	2637	protein_coding	- && Q38834.2 RecName: Full=Disease resistance RPP13-like protein 4; AltName: Full=Disease resistance protein ZAR1; AltName: Full=Protein HOPZ-ACTIVATED RESISTANCE 1 && PF00931:NB-ARC domain	NB-ARC
Solyc08g006980.3	1637.18835941416	1611.51451767148	1997.13352215427	1098.14317998181	1071.58488723803	1065.00618889631	1748.61213307997	1078.24475203872	0.697436930615828	4.50269376568396e-07	9.12999788933953e-06	-	8	1555045	1559573	+	2597	protein_coding	- && Q8RX22.1 RecName: Full=MND1-interacting protein 1; Short=AtMIP1 && PF13920:Zinc finger, C3HC4 type (RING finger)	-
Solyc08g081030.1	2767.84330376096	2099.04745591936	2258.98663146345	1416.53372339298	1334.44456414333	1481.39189387307	2375.29246371459	1410.79006046979	0.75159114233798	4.79876248929536e-07	9.69603701911986e-06	-	8	64280164	64281306	-	1143	protein_coding	- && - && PF13419:Haloacid dehalogenase-like hydrolase	-
Solyc01g098840.3	911.559141797818	878.318094975746	942.671193513057	578.984077349599	586.157892661087	614.859480813338	910.849476762207	593.333816941342	0.618335770899145	4.81360595834117e-07	9.71746702840123e-06	-	1	89115228	89121671	+	2923	protein_coding	- && P46086.1 RecName: Full=Mevalonate kinase; Short=MK && -	-
Solyc10g085280.2	110.552927891687	141.327641632166	146.033464807044	58.8109920950556	47.0077524392689	55.2452778101835	132.638011443632	53.6880074481693	1.30629662816868	4.82842735671086e-07	9.724322064799e-06	-	10	64623898	64637013	+	5556	protein_coding	- && U3UA11.1 RecName: Full=UDP-glucose iridoid glucosyltransferase; AltName: Full=UDP-glucose glucosyltransferase 7; Short=CrUGT7; AltName: Full=UDP-glycosyltransferase 76A2 && PF00201:UDP-glucoronosyl and UDP-glucosyl transferase	UDPGT
novel.347	256.281787385274	279.80976027845	220.560888225811	128.775793035725	131.42983845265	96.1677058177268	252.217478629845	118.791112435367	1.08578026564816	4.8297225970462e-07	9.724322064799e-06	-	3	37461228	37463862	+	1365	-	- && - && -	-
Solyc12g006420.2	933.669727376156	1835.36232589424	2001.16203152825	551.606546546728	741.57127827663	461.400375785051	1590.06469493288	584.859400202803	1.44273766371247	4.90030077456008e-07	9.85777172482337e-06	-	12	898264	909050	-	3960	protein_coding	- && Q9SA77.1 RecName: Full=UDP-arabinose 4-epimerase 1; AltName: Full=UDP-D-xylose 4-epimerase 1 && PF16363:GDP-mannose 4,6 dehydratase	-
Solyc09g075820.3	817.086639781286	920.052432102023	1024.2485083363	528.284946233172	565.052371157742	568.821749304852	920.462526739871	554.053022231922	0.732278668300292	4.91036397605368e-07	9.86935820007355e-06	-	9	67858733	67864623	-	1987	protein_coding	- && Q94AZ2.2 RecName: Full=Sugar transport protein 13; AltName: Full=Hexose transporter 13; AltName: Full=Multicopy suppressor of snf4 deficiency protein 1 && PF00083:Sugar (and other) transporter	Sugar_tr
Solyc07g064650.2	30.1507985159146	29.4037375207863	44.3136031138617	6.08389573397127	0.959341886515691	2.04612140037717	34.6227130501875	3.02978634028804	3.52492915486442	4.9392578114165e-07	9.91006118890766e-06	-	7	66839607	66840206	+	480	protein_coding	- && - && PF04520:Senescence regulator	-
Solyc10g081570.2	4721.61504759223	1530.89136640481	1841.02878391225	316.362578166506	169.803513913277	401.039794473925	2697.84506596976	295.735295517903	3.18955878732601	4.94799331968976e-07	9.91891003500395e-06	-	10	62734110	62737651	-	1377	protein_coding	- && - && -	-
Solyc04g081530.1	852.262571383186	700.947162189067	585.140986571673	407.621014176075	302.192694252443	359.094305766193	712.783573381309	356.302671398237	1.00073384815339	4.98225831630135e-07	9.97887597971519e-06	-	4	65562982	65563449	+	468	protein_coding	- && Q9FYB5.2 RecName: Full=Chaperone protein dnaJ 11, chloroplastic; Short=AtDjC11; Short=AtJ11; Flags: Precursor && PF00226:DnaJ domain	DnaJ
Solyc07g055630.3	146.733886110784	149.864210589814	153.083356211522	77.0626792969694	66.1945901695827	59.3375206109378	149.893817637374	67.5315966924966	1.15030162481498	5.22000225380743e-07	1.04368188044085e-05	-	7	63723972	63724731	-	610	protein_coding	- && Q8RWZ5.1 RecName: Full=G-type lectin S-receptor-like serine/threonine-protein kinase SD2-5; AltName: Full=S-domain-2 (SD2) receptor kinase 5; Short=SD2-5; Flags: Precursor && PF00069:Protein kinase domain	Pkinase
Solyc03g116580.3	2522.61680916486	1693.08617660011	1730.2447761276	1053.52794459936	829.830731836073	1075.2367958982	1981.98258729752	986.198490777877	1.00708470136734	5.33927828065223e-07	1.06659990252785e-05	-	3	67417834	67424207	-	1798	protein_coding	- && Q9LW07.1 RecName: Full=Probable polygalacturonase At3g15720; Short=PG; AltName: Full=Pectinase At3g15720; Flags: Precursor && PF00295:Glycosyl hydrolases family 28|PF06232:Embryo-specific protein 3, (ATS3)	-
Solyc02g080995.1	265.327026940049	179.2679481106	184.304303859925	68.950818318341	70.9912996021612	104.352191419235	209.633092970191	81.4314364465792	1.36483046156869	5.35148948420711e-07	1.06810886284875e-05	-	2	45621096	45630449	+	567	protein_coding	- && - && -	-
Solyc07g052070.2	57.2865171802378	24.6611992109821	38.2708390528805	5.06991311164272	4.79670943257846	5.11530350094291	40.0728518147001	4.99397534838803	3.00350842215252	5.44893741864033e-07	1.08566882555759e-05	-	7	60751039	60760286	+	3124	protein_coding	- && H2DH21.1 RecName: Full=Cytochrome P450 CYP72A219; AltName: Full=Cytochrome P450 CYP72A129 [Panax ginseng] && PF00067:Cytochrome P450	p450
Solyc08g068350.3	262.311947088457	267.479160672959	280.988528835623	152.097393349282	146.779308636901	112.536677020744	270.25987886568	137.137793002309	0.97802049466077	5.58305900726539e-07	1.10949993252701e-05	-	8	57507197	57514137	-	1605	protein_coding	- && - && -	-
Solyc01g095990.3	1807.03785772048	1823.03172628875	1835.99314719477	1235.03083399617	1300.86759811528	1227.6728402263	1822.02091040133	1254.52375744591	0.538299973896673	5.74367152643836e-07	1.14000672151332e-05	-	1	86976471	86985084	+	6857	protein_coding	- && Q9ZPY9.1 RecName: Full=Phosphatidylinositol 4-kinase gamma 4; Short=AtPI4Kgamma4; Short=PI-4Kgamma4; Short=PI4K gamma 4; AltName: Full=Ubiquitin-like domain kinase gamma 4; Short=UbDK gamma 4 && -	-
Solyc03g051790.3	475.377589934254	492.27547655768	521.691963931371	321.432491278149	281.087172749098	285.433935352615	496.448343474435	295.98453312662	0.746321907867531	5.75279350084207e-07	1.14026632113061e-05	-	3	22840224	22846532	+	2930	protein_coding	- && - && -	-
Solyc10g006130.1	1287.43909662955	1840.10486420405	1424.07806370455	688.494200561082	905.618740870813	572.913992105606	1517.20734151272	722.342311179167	1.07046766881469	5.80520873161322e-07	1.14866999000937e-05	-	10	857310	857975	-	666	protein_coding	- && Q9SXS8.1 RecName: Full=Ethylene-responsive transcription factor 3; AltName: Full=Ethylene-responsive element-binding factor 3 homolog; AltName: Full=Ethylene-responsive element-binding factor 5; Short=EREBP-5; AltName: Full=NtERF5 && PF00847:AP2 domain	AP2
Solyc10g050970.1	130.65346023563	71.1380746470636	61.4347679533082	23.3216003135565	16.3088120707668	23.5303961043374	87.7421009453339	21.0536028295536	2.06086211892004	5.86716584206243e-07	1.15986175097618e-05	-	10	51186360	51187031	+	672	protein_coding	- && Q9SZ06.1 RecName: Full=Ethylene-responsive transcription factor ERF109 && PF00847:AP2 domain	AP2
Solyc06g005480.3	229.146068720951	213.414223941191	253.796090561208	131.817740902711	108.405633176273	106.398312819613	232.118794407783	115.540562299532	1.00645443663467	5.8718854614893e-07	1.15986175097618e-05	-	6	488550	493008	-	1270	protein_coding	- && - && PF04720:PDDEXK-like family of unknown function	-
Solyc09g010940.3	1262.31343119963	1126.82710240949	1092.73316769409	687.480217938753	723.343782432831	780.595314243889	1160.62456710107	730.473104871824	0.66800599887633	5.87898353669851e-07	1.16026445307321e-05	-	9	4278431	4282297	-	1315	protein_coding	- && - && PF13419:Haloacid dehalogenase-like hydrolase	-
Solyc05g053210.3	1953.77174383127	2214.76539067858	2048.49701667261	1271.53420839999	1430.3787527949	1372.94745965308	2072.34471706082	1358.28680694932	0.609469909223664	6.3091428233471e-07	1.24195341088257e-05	-	5	64194636	64199950	+	2319	protein_coding	- && Q9LGV5.1 RecName: Full=CBL-interacting protein kinase 1; AltName: Full=OsCIPK01 && PF00069:Protein kinase domain|PF03822:NAF domain	Pkinase
Solyc02g063520.3	686.433179545656	628.860579880043	545.863020175296	357.935865681976	341.525711599586	383.647762570719	620.385593200332	361.036446617427	0.781322638205467	6.57791270709673e-07	1.29153486397131e-05	-	2	36162030	36163596	+	1196	protein_coding	- && P46604.1 RecName: Full=Homeobox-leucine zipper protein HAT22; AltName: Full=Homeodomain-leucine zipper protein HAT22; Short=HD-ZIP protein 22 && PF00046:Homeobox domain|PF02183:Homeobox associated leucine zipper	Homeobox
Solyc03g096670.3	1102.51419906528	916.25840145418	942.671193513057	553.634511791385	442.256609683734	623.043966414847	987.147931344172	539.645029296655	0.87161110856203	6.8074331605868e-07	1.33545649847508e-05	-	3	60423937	60425889	+	1682	protein_coding	- && P49598.1 RecName: Full=Protein phosphatase 2C 37; Short=AtPP2C37; AltName: Full=Protein ABA-HYPERSENSITIVE GERMINATION 3; AltName: Full=Protein phosphatase 2C A; Short=PP2CA && PF00481:Protein phosphatase 2C	PP2C
Solyc02g087480.3	516.583681239337	622.221026246317	557.948548297258	288.985047363635	363.590574989447	293.618420954123	565.584418594304	315.398014435735	0.842171482459757	7.00477853447623e-07	1.3718239635452e-05	-	2	50551901	50556232	+	1992	protein_coding	- && - && PF07059:Protein of unknown function (DUF1336)	-
Solyc08g075280.3	2477.39061139098	2240.37509755152	2160.28815180076	1591.95271705581	1489.85794975887	1465.02292267005	2292.68462024775	1515.61119649491	0.597133233669144	7.03795695984165e-07	1.37714562252601e-05	-	8	59501152	59504282	+	1283	protein_coding	- && - && PF03350:Uncharacterized protein family, UPF0114	-
Solyc07g040720.3	1135.68007743278	1264.36071339381	1282.0731082715	838.563628665706	707.99431224858	765.24940374106	1227.37129969936	770.602448218449	0.671764792138914	7.12781067570028e-07	1.3935386379014e-05	-	7	49573122	49580506	+	2828	protein_coding	- && Q9CAI5.1 RecName: Full=Casein kinase 1-like protein 2; AltName: Full=Protein CASEIN KINASE I-LIKE 2 && PF00069:Protein kinase domain	Pkinase
Solyc03g026080.3	319.598464268695	256.097068729429	263.867363996176	150.069428104625	151.576018069479	122.76728402263	279.8542989981	141.470910065578	0.983290734573967	7.20927772854079e-07	1.40467600805969e-05	-	3	3532634	3535351	+	1348	protein_coding	- && Q0WQX7.1 RecName: Full=RHOMBOID-like protein 1; Short=AtRBL1 && PF01694:Rhomboid family	Rhomboid
Solyc10g085830.2	915.579248266607	939.971093003201	797.64485604951	559.718407525356	555.458952292585	465.492618585805	884.398399106439	526.889992801249	0.747103693782559	7.47039007475911e-07	1.44816953156763e-05	-	10	65022095	65024774	+	1385	protein_coding	- && Q9XGW0.1 RecName: Full=Caffeic acid 3-O-methyltransferase 1; Short=CAOMT-1; Short=COMT-1; AltName: Full=S-adenosysl-L-methionine:caffeic acid 3-O-methyltransferase 1 && PF00891:O-methyltransferase	-
Solyc01g005000.3	337.688943378244	313.956036109041	372.637117093837	189.614750375438	149.657334296448	197.450715136397	341.42736552704	178.907599936094	0.933076962577558	7.48328025063299e-07	1.44944312489668e-05	-	1	12923	15102	+	1710	protein_coding	- && Q9ZPS3.1 RecName: Full=Glutamate decarboxylase 4; Short=GAD 4 && PF00282:Pyridoxal-dependent decarboxylase conserved domain	-
Solyc05g051480.2	67.3367833522093	55.0134443937292	46.3278578008554	10.1398262232854	15.3494701842511	15.3459105028287	56.226028515598	13.6117356367884	2.04492667425632	7.60284751137301e-07	1.46888038734892e-05	-	5	62683624	62684516	+	444	protein_coding	- && - && -	-
Solyc10g086180.2	1372.86635909131	1668.42497738913	1751.39445034103	919.68223845199	975.650698586458	1018.96845738783	1597.56192894049	971.433798142092	0.717737085256644	7.68404495036477e-07	1.48331820578043e-05	-	10	65221133	65224831	+	2598	protein_coding	- && P35513.2 RecName: Full=Phenylalanine ammonia-lyase && PF00221:Aromatic amino acid lyase	-
Solyc10g008040.3	31.1558251331118	23.7126915490212	40.2850937398742	1.01398262232854	4.79670943257846	2.04612140037717	31.7178701406691	2.61893781842806	3.5813798345731	7.73226434605229e-07	1.49137105338955e-05	-	10	2190240	2192807	+	2490	protein_coding	- && - && -	-
Solyc06g075130.3	47.2362510082662	66.3955363372594	51.3634945183397	6.08389573397127	9.59341886515691	17.3920319032059	54.9984272879551	11.023115500778	2.32244788685627	8.04049142068764e-07	1.54691769925025e-05	-	6	46757822	46765738	+	2625	protein_coding	- && Q8VZF6.1 RecName: Full=Protein ENHANCED DISEASE RESISTANCE 2-like && PF01852:START domain|PF00169:PH domain|PF07059:Protein of unknown function (DUF1336)	START
Solyc10g008350.3	924.624487821381	774.930759822013	538.813128770818	331.572317501434	379.899387060214	357.048184365815	746.122792138071	356.173296309154	1.06674550514032	8.13184052390462e-07	1.56250683423489e-05	-	10	2473251	2474103	+	572	protein_coding	- && - && -	-
Solyc04g016430.3	29.1457718987175	25.6097068729429	30.2138203049057	2.02796524465709	0.959341886515691	0	28.3230996921887	0.99576904372426	4.82679978218721	8.13514655769617e-07	1.56250683423489e-05	-	4	7228590	7233231	-	3868	protein_coding	- && O22213.1 RecName: Full=Cytokinin dehydrogenase 1; AltName: Full=Cytokinin oxidase 1; Short=AtCKX1; Short=CKO 1; Flags: Precursor && -	-
Solyc01g080460.3	3324.62804968818	4373.56882930147	5192.74858306979	2208.45415143157	2506.7603494655	2197.53438400508	4296.98182068648	2304.24962830072	0.898983850989317	8.36522823665356e-07	1.60535380042825e-05	-	1	79549820	79558232	+	3345	protein_coding	- && Q42910.1 RecName: Full=Pyruvate, phosphate dikinase, chloroplastic; AltName: Full=Pyruvate, orthophosphate dikinase; Flags: Precursor && PF00391:PEP-utilising enzyme, mobile domain|PF02896:PEP-utilising enzyme, TIM barrel domain|PF01326:Pyruvate phosphate dikinase, PEP/pyruvate binding domain	-
Solyc02g014030.2	189.950030650262	272.221698982764	300.123948362063	108.496140589154	114.161684495367	120.721162622253	254.098559331696	114.459662568925	1.15079984461293	8.57320936894899e-07	1.64251804893991e-05	-	2	15290983	15294372	+	3036	protein_coding	- && Q9SCZ4.1 RecName: Full=Receptor-like protein kinase FERONIA; AltName: Full=Protein SIRENE; Flags: Precursor && PF12819:Carbohydrate-binding protein of the ER|PF07714:Protein tyrosine kinase	Pkinase_Tyr
Solyc06g083150.3	611.056183255869	575.744150810235	525.720473305359	336.642230613077	236.957445969376	331.471666861101	570.840269123821	301.690447814518	0.920816040145738	8.58529623924516e-07	1.64346075671627e-05	-	6	48732281	48737127	+	1495	protein_coding	- && Q9SRS9.1 RecName: Full=E3 ubiquitin-protein ligase CHIP; AltName: Full=Carboxyl terminus of HSC70-interacting protein; Short=AtCHIP; AltName: Full=Plant U-box protein 61; AltName: Full=U-box domain-containing protein 61 && PF04564:U-box domain|PF13414:TPR repeat	U-box
Solyc05g050360.3	369.849795128553	472.356815656503	503.563671748428	238.285916247208	194.746402962685	254.742114346957	448.590094177828	229.25814451895	0.969203114541508	8.63776100220289e-07	1.65074810886266e-05	-	5	61319590	61326281	+	3055	protein_coding	- && Q9SKD7.2 RecName: Full=Probable cyclic nucleotide-gated ion channel 3; Short=AtCNGC3; AltName: Full=Cyclic nucleotide- and calmodulin-regulated ion channel 3 && PF00027:Cyclic nucleotide-binding domain|PF00520:Ion transport protein	Ion_trans
Solyc02g083880.3	57.2865171802378	55.9619520556901	40.2850937398742	14.1957567125996	11.5121026381883	6.1383642011315	51.1778543252674	10.6154078506398	2.2678293116645	9.11987246865998e-07	1.73853728448694e-05	-	2	47692654	47693313	+	485	protein_coding	- && F4IQJ4.1 RecName: Full=Gibberellin-regulated protein 11; AltName: Full=GAST1 protein homolog 11; Flags: Precursor && PF02704:Gibberellin regulated protein	-
Solyc07g063410.3	177.889711243896	313.956036109041	240.703435095749	70.9787835629981	108.405633176273	102.306070018858	244.183060816229	93.8968289193765	1.37875708564582	9.13400546924198e-07	1.73978527762563e-05	-	7	66014470	66015920	+	1279	protein_coding	- && Q93VY3.1 RecName: Full=NAC domain-containing protein 72; Short=ANAC072; AltName: Full=Protein RESPONSIVE TO DESICCATION 26 && PF02365:No apical meristem (NAM) protein	NAM
Solyc01g100040.3	2001.00799483953	1555.55256561579	1627.51778709092	1111.32495407208	903.700057097781	1012.8300931867	1728.02611584875	1009.28503478552	0.77585510886702	9.75660373382911e-07	1.85375470942753e-05	-	1	89988850	89992150	-	1537	protein_coding	- && Q0WRB2.1 RecName: Full=Probable protein phosphatase 2C 73; Short=AtPP2C73; AltName: Full=AtPPC6;7 && PF00481:Protein phosphatase 2C	PP2C
Solyc07g007120.3	6444.23066946815	5391.31755058546	5245.11920493163	3641.2115967818	3068.9346949637	3720.87176658588	5693.55580832841	3477.00601944379	0.711532214189285	9.9524893644785e-07	1.88784481882205e-05	-	7	1876193	1882717	+	1835	protein_coding	- && O22300.1 RecName: Full=Homeobox protein knotted-1-like LET12 && PF03790:KNOX1 domain|PF03789:ELK domain|PF03791:KNOX2 domain|PF05920:Homeobox KN domain	KNOX2
Solyc04g074480.3	2882.41633812144	2855.95657016411	3295.32066792171	2026.95126203476	2059.70703034919	1904.93902375114	3011.23119206909	1997.19910537836	0.592279589503421	9.993828625194e-07	1.89411960216177e-05	-	4	60554256	60557892	+	2080	protein_coding	- && P37216.1 RecName: Full=Phospho-2-dehydro-3-deoxyheptonate aldolase 2, chloroplastic; AltName: Full=3-deoxy-D-arabino-heptulosonate 7-phosphate synthase 2; AltName: Full=DAHP synthase 2; AltName: Full=Phospho-2-keto-3-deoxyheptonate aldolase 2; Flags: Precursor && PF01474:Class-II DAHP synthetase family	-
Solyc08g082120.2	37518.6486465869	24518.9230616879	29647.8147378604	15219.8791611514	11536.0861853512	17972.1073202128	30561.7954820451	14909.3575555718	1.0355196123181	1.00342272797628e-06	1.89927763244375e-05	-	8	65126705	65128309	+	1032	protein_coding	- && - && -	-
Solyc01g014840.3	175.879658009502	238.075423152173	275.952892118139	97.3423317435403	91.1374792189907	114.582798421121	229.969324426604	101.020869794551	1.18756329820935	1.00376073366844e-06	1.89927763244375e-05	-	1	15504164	15510115	-	4350	protein_coding	- && Q40392.1 RecName: Full=TMV resistance protein N && PF01582:TIR domain|PF00931:NB-ARC domain	TIR
Solyc06g051010.1	579.900358122758	709.483731146715	764.409653714114	340.698161102391	430.744507045545	336.586970362044	684.597914327862	369.34321283666	0.889823152779085	1.01282690555234e-06	1.91327507619701e-05	-	6	34187124	34188896	-	1773	protein_coding	- && P81898.2 RecName: Full=Peptide-N4-(N-acetyl-beta-glucosaminyl)asparagine amidase A; Short=PNGase A; AltName: Full=Glycopeptide N-glycosidase; AltName: Full=N-glycanase; Contains: RecName: Full=Peptide-N4-(N-acetyl-beta-glucosaminyl)asparagine amidase A light chain; AltName: Full=PNGase A small chain; AltName: Full=PNGase A subunit B; Contains: RecName: Full=Peptide-N4-(N-acetyl-beta-glucosam…	-
Solyc09g010980.1	152.764045813967	133.73958033648	53.3777492053334	32.4474439145134	23.0242052763766	11.2536677020744	113.29379178526	22.2417722976548	2.34830503886416	1.19605828078406e-06	2.2372923779136e-05	-	9	4333413	4333640	+	228	protein_coding	- && - && -	-
Solyc04g015200.3	285.427559283992	248.509007433742	246.74619915673	146.01349761531	143.901282977354	117.651980521687	260.227588624821	135.855587038117	0.936968224098825	1.2036202103329e-06	2.24960246809816e-05	-	4	5380806	5384502	-	2304	protein_coding	- && Q9FIK0.1 RecName: Full=ATP-dependent 6-phosphofructokinase 2; Short=ATP-PFK 2; Short=Phosphofructokinase 2; AltName: Full=Phosphohexokinase 2 && PF00365:Phosphofructokinase	PFK
Solyc02g089720.2	464.322297145085	426.828447882382	513.634945183397	286.957082118978	235.038762196344	277.249449751106	468.261896736954	266.415098022143	0.813948686953818	1.23473584358332e-06	2.29637335006045e-05	-	2	52096047	52099444	+	2217	protein_coding	- && D4AZ24.1 RecName: Full=Probable endo-1,3(4)-beta-glucanase ARB_01444; Short=Endo-1,3-beta-glucanase; Short=Endo-1,4-beta-glucanase; AltName: Full=Laminarinase; Flags: Precursor && PF03639:Glycosyl hydrolase family 81	-
Solyc03g098660.3	415.075992902424	278.861252616489	274.945764774642	155.139341216267	144.860624863869	156.528287128853	322.961003431185	152.176084402997	1.0855381137236	1.24045132768709e-06	2.30342269618203e-05	-	3	62394292	62396356	+	1234	protein_coding	- && Q9FTA0.1 RecName: Full=GEM-like protein 4 && PF02893:GRAM domain	GRAM
Solyc08g005560.3	762.81520245264	767.342698526326	730.167324035221	422.830753511003	476.792917598299	511.530350094292	753.441741671396	470.384673734531	0.679709065034099	1.29742439894055e-06	2.39563878751238e-05	-	8	408462	420927	+	2416	protein_coding	- && Q41224.1 RecName: Full=Ubiquinol oxidase 1, mitochondrial; AltName: Full=Alternative oxidase 1; Flags: Precursor && PF13369:Transglutaminase-like superfamily|PF01786:Alternative oxidase|PF13371:Tetratricopeptide repeat	AOX
Solyc01g057170.3	23.1156121955345	43.631352450199	24.1710562439245	2.02796524465709	2.87802565954707	3.06918210056575	30.3060069632194	2.65839100158997	3.51184716829491	1.30392919248713e-06	2.40571264451386e-05	-	1	59422333	59426579	+	829	protein_coding	- && - && -	-
Solyc10g037850.1	19.0955057267459	16.1246302533344	17.1211648394466	0	0	0	17.4471002731756	0	6.56958988612661	1.33723359726914e-06	2.45924443353434e-05	-	10	17538180	17538473	-	294	protein_coding	- && - && -	-
Solyc07g040690.3	325.628623971878	359.484403883162	361.558716315371	219.020246422966	192.827719189654	185.173986734134	348.890581390137	199.007317448918	0.810193848452787	1.34271497299513e-06	2.46734635221934e-05	-	7	49504503	49520040	-	2251	protein_coding	- && Q5D0W8.1 RecName: Full=BTB/POZ domain and ankyrin repeat-containing protein NPR1; Short=OsNPR1; AltName: Full=NPR1 homolog 1; Short=OsNH1 && PF11900:Domain of unknown function (DUF3420)|PF12313:NPR1/NIM1 like defence protein C terminal|PF00651:BTB/POZ domain	BTB
Solyc04g081890.1	203.015376673825	240.920946138056	157.11186558551	90.2444533872404	96.8935305380848	74.6834311137666	200.349396132463	87.2738050130306	1.19874277061772	1.36557704186947e-06	2.50534226409541e-05	-	4	65839842	65840246	+	405	protein_coding	- && Q8L9W3.2 RecName: Full=E3 ubiquitin-protein ligase ATL23; AltName: Full=RING-H2 finger protein ATL23; AltName: Full=RING-type E3 ubiquitin transferase ATL23 && PF13639:Ring finger domain	-
Solyc01g112220.3	525.628920794111	467.614277346698	410.907956146717	283.915134251992	263.819018791815	254.742114346957	468.050384762509	267.492089130255	0.807206051625792	1.36786206178958e-06	2.5075284302974e-05	-	1	98183751	98186238	-	1739	protein_coding	- && P27450.2 RecName: Full=Probable serine/threonine-protein kinase Cx32, chloroplastic; Flags: Precursor && PF07714:Protein tyrosine kinase	Pkinase_Tyr
Solyc07g041900.3	16464.3460429238	13620.5700257578	13695.9247442137	9907.62420277221	9162.67435811137	9539.01796855835	14593.6136042984	9536.43884314731	0.613813463798969	1.37609710187808e-06	2.52060981129153e-05	-	7	54626103	54628551	-	1552	protein_coding	- && Q40143.1 RecName: Full=Cysteine proteinase 3; Flags: Precursor && PF08246:Cathepsin propeptide inhibitor domain (I29)|PF00112:Papain family cysteine protease	Peptidase_C1
Solyc08g074290.3	3747.74425552819	3576.82239325436	3978.15300681258	2663.73234885709	2499.08561437338	2659.95782049032	3767.57321853171	2607.59192790693	0.530925055675046	1.3806511238285e-06	2.52693313828882e-05	-	8	58522167	58532835	+	2803	protein_coding	- && - && -	-
Solyc09g007530.3	1026.13217615829	945.662138974966	1036.33403645827	697.620044162039	622.612884348684	634.297634116921	1002.70945053051	651.510187542548	0.622041077902955	1.38415340690595e-06	2.53132297293254e-05	-	9	1106586	1110272	-	1793	protein_coding	- && O49500.1 RecName: Full=E3 ubiquitin-protein ligase MBR2; AltName: Full=HAL3-interacting protein 1 homolog; Short=AtHIP1; AltName: Full=MED25-binding RING-H2 protein 2; AltName: Full=RING-H2 finger MBR2 && PF13639:Ring finger domain	-
Solyc04g074000.3	2234.17417002927	3081.7013937108	3595.44461628378	1572.68704723157	1604.01963425424	1609.27448139664	2970.44006000795	1595.32705429415	0.896832561320594	1.3967294559951e-06	2.55228658281558e-05	-	4	60110187	60130032	-	9211	protein_coding	- && Q8VZG8.3 RecName: Full=MDIS1-interacting receptor like kinase 2; Short=AtMIK2; AltName: Full=Probable LRR receptor-like serine/threonine-protein kinase At4g08850; Flags: Precursor && PF13855:Leucine rich repeat|PF08263:Leucine rich repeat N-terminal domain|PF07714:Protein tyrosine kinase|PF00069:Protein kinase domain	Pkinase_Tyr
Solyc09g065540.3	582.915437974349	559.619520556901	628.447462342038	358.949848304305	361.671891216416	387.740005371473	590.327473624429	369.453914964064	0.67607898725874	1.40331892947054e-06	2.56228606763917e-05	-	9	63893174	63910612	+	5623	protein_coding	- && Q42777.2 RecName: Full=Methylcrotonoyl-CoA carboxylase subunit alpha, mitochondrial; Short=MCCase subunit alpha; AltName: Full=3-methylcrotonyl-CoA carboxylase 1; AltName: Full=3-methylcrotonyl-CoA:carbon dioxide ligase subunit alpha; Flags: Precursor && PF00364:Biotin-requiring enzyme|PF02785:Biotin carboxylase C-terminal domain|PF02786:Carbamoyl-phosphate synthase L chain, ATP binding doma…	CPSase_L_D2
Solyc07g042550.3	1023.1170963067	1168.56143953577	1175.31760986083	734.123418565866	748.286671482239	655.781908820882	1122.33204856777	712.730666289662	0.654972292770632	1.47421359513869e-06	2.6853169481585e-05	-	7	56098858	56104538	-	2995	protein_coding	- && P49039.1 RecName: Full=Sucrose synthase; AltName: Full=SS65; AltName: Full=Sucrose-UDP glucosyltransferase && PF00534:Glycosyl transferases group 1|PF00862:Sucrose synthase	Glycos_transf_1
Solyc01g106390.3	580.905384739955	672.491932330242	682.832338890868	423.844736133332	379.899387060214	356.025123665627	645.409885320355	386.589748953057	0.739530818793075	1.47670109642005e-06	2.68771319398421e-05	-	1	94199159	94201939	-	2020	protein_coding	- && P93111.1 RecName: Full=Glutamyl-tRNA reductase 1, chloroplastic; Short=GluTR; Flags: Precursor && PF00745:Glutamyl-tRNAGlu reductase, dimerisation domain|PF01488:Shikimate / quinate 5-dehydrogenase|PF05201:Glutamyl-tRNAGlu reductase, N-terminal domain	-
Solyc06g066420.3	283.417506049597	206.774670307465	194.375577294893	115.594018945454	101.690239970663	100.259948618481	228.189251217318	105.848069178199	1.1081274376697	1.51729421269569e-06	2.75721934863315e-05	-	6	41810142	41811204	+	976	protein_coding	- && - && -	-
Solyc11g010390.1	854.272624617581	671.543424668281	544.855892831799	375.173570261561	355.915839897322	346.81757736393	690.223980705887	359.302329174271	0.941847523240656	1.54782061021617e-06	2.8104647707116e-05	-	11	3466388	3466807	-	420	protein_coding	- && - && -	-
Solyc04g074860.3	698.493498952022	805.28300500476	758.366889653133	484.683693473044	475.833575711783	387.740005371473	754.047797869972	449.419091518767	0.746471828993903	1.61090665791039e-06	2.91808233695568e-05	-	4	60851789	60870669	-	2921	protein_coding	- && Q9FKQ1.1 RecName: Full=Protein DETOXIFICATION 27; Short=AtDTX27; AltName: Full=Multidrug and toxic compound extrusion protein 27; Short=MATE protein 27 && PF01554:MatE	MatE
Solyc01g101240.3	5800.00860784477	7217.1947998601	7096.21926227885	4050.86057620253	4580.85750811243	4016.53630894038	6704.47422332791	4216.08479775178	0.669199912840153	1.61436355137527e-06	2.92203625285629e-05	-	1	90934541	90942699	+	2611	protein_coding	- && Q42456.2 RecName: Full=Aspartic proteinase oryzasin-1; Flags: Precursor && PF05184:Saposin-like type B, region 1|PF03489:Saposin-like type B, region 2|PF00026:Eukaryotic aspartyl protease	Asp
Solyc05g005740.3	980.905978384422	1121.13605643772	1210.56706688322	658.074721891225	737.733910730567	613.83642011315	1104.20303390179	669.881684244981	0.720772565955091	1.63501157959405e-06	2.95707575353552e-05	-	5	553401	558834	+	2435	protein_coding	- && Q8W4I4.1 RecName: Full=Potassium transporter 6; Short=AtHAK6; Short=AtPOT6 && PF02705:K+ potassium transporter	K_trans
Solyc01g104720.3	3795.98553315365	2573.30128689978	1777.57976127195	1063.66777082264	1356.50942753319	1029.19906438971	2715.62219377513	1149.79208758185	1.23980826830211	1.68587379519116e-06	3.04186811527292e-05	-	1	93012628	93013363	-	477	protein_coding	- && - && -	-
Solyc09g015450.3	43.2161445394776	27.5067221968646	30.2138203049057	2.02796524465709	5.75605131909415	5.11530350094291	33.6455623470826	4.29977335489805	2.96221767616755	1.73750991570953e-06	3.13257192586217e-05	-	9	8796146	8797200	-	957	protein_coding	- && - && -	-
Solyc09g064510.3	415.075992902424	658.264317400829	605.283533441611	223.07617691228	318.50150632321	230.188657542431	559.541281248288	257.255446925974	1.12061845387724	1.7426755812251e-06	3.13941705453537e-05	-	9	62013058	62017663	+	2546	protein_coding	- && F4KFT7.1 RecName: Full=Probable aminopyrimidine aminohydrolase, mitochondrial; Flags: Precursor && PF03070:TENA/THI-4/PQQC family	-
Solyc04g076660.3	318.593437651498	433.468001516108	482.413997534994	204.824489710366	226.404685217703	181.081743933379	411.4918122342	204.103639620483	1.01117032122134	1.82045269683794e-06	3.27695774698465e-05	-	4	61630728	61643563	-	4224	protein_coding	- && - && PF06045:Rhamnogalacturonate lyase family|PF14686:Polysaccharide lyase family 4, domain II|PF14683:Polysaccharide lyase family 4, domain III	-
Solyc05g041780.1	119.598167446461	77.7776282807896	223.582270256302	22.307617691228	19.1868377303138	48.0838529088634	140.319355327851	29.8594361101351	2.23419367404257	1.85735817266416e-06	3.33815007630934e-05	-	5	54560097	54561658	+	126	protein_coding	- && - && -	-
Solyc02g078900.3	534.674160348886	486.584430585915	533.777492053334	299.124873586921	319.460848209725	339.65615246261	518.345360996045	319.413958086418	0.698318030469687	1.86267161217951e-06	3.34507815834868e-05	-	2	44085754	44090997	-	3442	protein_coding	- && O80874.1 RecName: Full=Internal alternative NAD(P)H-ubiquinone oxidoreductase A2, mitochondrial; AltName: Full=Internal alternative NADH dehydrogenase NDA2; AltName: Full=NADH:ubiquinone reductase (non-electrogenic) NDA2; Flags: Precursor && PF07992:Pyridine nucleotide-disulphide oxidoreductase	Pyr_redox_2
Solyc01g090300.3	53.2664107114491	26.5582145349038	20.1425468699371	2.02796524465709	0	0	33.32239070543	0.675988414885696	5.64230568748963	1.98697103564984e-06	3.55715899770162e-05	-	1	83839127	83848011	+	1002	protein_coding	- && Q8L9K1.2 RecName: Full=Ethylene-responsive transcription factor 13; Short=AtERF13; AltName: Full=Ethylene-responsive element-binding factor 13; Short=EREBP-13 && PF00847:AP2 domain	AP2
Solyc09g014860.3	394.975460558481	405.961279319243	424.000611612176	194.684663487081	264.778360678331	225.073354041488	408.312450496634	228.178792735633	0.838683306606097	1.99279074024371e-06	3.55924221542127e-05	-	9	7060605	7065069	-	1170	protein_coding	- && Q9LZX1.1 RecName: Full=Protein LURP-one-related 15 && PF04525:LURP-one-related	-
Solyc11g011850.2	1102.51419906528	1080.35022697341	1274.01608952352	779.752636570651	729.099833751926	701.819640329368	1152.2935051874	736.890703550648	0.644872808905191	2.09796814064869e-06	3.73256038553115e-05	-	11	4794954	4807174	-	3131	protein_coding	- && Q8L707.1 RecName: Full=Probable beta-1,4-xylosyltransferase IRX14; AltName: Full=Protein IRREGULAR XYLEM 14; AltName: Full=Xylan xylosyltransferase IRX14 && -	-
Solyc01g111400.3	2440.20462655469	2700.40131360254	2945.8474797283	1762.30179760701	1860.16391795393	1693.1654588121	2695.48447329518	1771.87705812435	0.605192873601263	2.11888657292337e-06	3.76685471138385e-05	-	1	97574237	97576555	+	2319	protein_coding	- && O49607.1 RecName: Full=Subtilisin-like protease SBT1.6; AltName: Full=Subtilase subfamily 1 member 6; Short=AtSBT1.6; AltName: Full=Subtilisin-like serine protease 2; Short=At-SLP2; Flags: Precursor && PF05922:Peptidase inhibitor I9|PF02225:PA domain|PF00082:Subtilase family	Peptidase_S8
Solyc01g108220.3	24.1206388127317	36.0432911545122	54.3848765488302	2.02796524465709	7.67473509212553	1.02306070018858	38.1829355053581	3.5752536789904	3.39799389972593	2.12924045347802e-06	3.78232930438508e-05	-	1	95464623	95472015	-	1020	protein_coding	- && Q09J78.1 RecName: Full=Abscisic acid 8'-hydroxylase 2; Short=ABA 8'-hydroxylase 2; AltName: Full=Cytochrome P450 707A6; AltName: Full=OsABA8ox2 && -	-
Solyc08g077020.1	166.834418454728	221.950792898839	185.311431203422	63.8809052066983	92.0968211055064	97.1907665179154	191.365547518996	84.38949761004	1.18131520240982	2.18197672059151e-06	3.86303173747823e-05	-	8	61088095	61088466	-	372	protein_coding	- && - && PF02519:Auxin responsive protein	Auxin_inducible
Solyc05g012900.3	177.889711243896	348.102311939631	416.950720207698	124.719862546411	117.99905204143	94.1215844173496	314.314247797075	112.280166335064	1.48497853363343	2.18309385242741e-06	3.86303173747823e-05	-	5	6033016	6038448	+	4865	protein_coding	- && Q6L3L0.1 RecName: Full=Putative late blight resistance protein homolog R1B-23 && PF00931:NB-ARC domain|PF12061:Protein of unknown function (DUF3542)	NB-ARC
Solyc03g078407.1	21.1055589611402	33.1977681686297	35.24945702239	0	1.91868377303138	0	29.85092805072	0.639561257677128	5.4946609426597	2.19176559122003e-06	3.8753862994178e-05	-	3	52307177	52309538	+	560	protein_coding	- && - && -	-
Solyc07g007170.3	2171.86251976305	1541.32495068638	1183.37462860881	729.053505454223	730.059175638441	875.739959361427	1632.18736635274	778.284213484697	1.06849179030437	2.2945665860609e-06	4.05090804604578e-05	-	7	1927233	1928934	-	797	protein_coding	- && - && -	-
Solyc12g049420.2	749.749856429077	770.188221512209	711.03190450878	501.921398052629	481.589627030877	418.43182637713	743.656660816689	467.314283820212	0.670159544896193	2.30342832817101e-06	4.06342475768813e-05	-	12	61932281	61938248	-	1177	protein_coding	- && Q94AU2.1 RecName: Full=25.3 kDa vesicle transport protein; Short=AtSEC22 && PF13774:Regulated-SNARE-like domain|PF00957:Synaptobrevin	-
Solyc03g112700.1	348.744236167412	314.904543771002	278.974274148629	185.558819886124	154.454043729026	174.943379732248	314.207684695681	171.652081115799	0.872867692909387	2.3271833507378e-06	4.09902425364592e-05	-	3	64546475	64547467	-	993	protein_coding	- && - && PF07816:Protein of unknown function (DUF1645)	-
Solyc12g036265.1	214.070669462994	228.590346532564	201.425468699371	93.2864012542261	94.9748467650535	128.905648223761	214.69549489831	105.72229874768	1.02322609989659	2.46951146975798e-06	4.33639406860335e-05	-	12	46024816	46038460	+	1266	protein_coding	- && P10978.1 RecName: Full=Retrovirus-related Pol polyprotein from transposon TNT 1-94; Includes: RecName: Full=Protease; Includes: RecName: Full=Reverse transcriptase; Includes: RecName: Full=Endonuclease && -	-
Solyc05g051400.3	734.674457171119	594.714304049452	477.37836081751	300.138856209249	326.176241415335	329.425545460724	602.255707346027	318.580214361769	0.918657639427431	2.51645126253269e-06	4.3986110368645e-05	-	5	62549633	62553918	+	1020	protein_coding	- && Q9SJY5.1 RecName: Full=Mitochondrial uncoupling protein 5; Short=AtPUMP5; AltName: Full=Mitochondrial dicarboxylate carrier 1 && PF00153:Mitochondrial carrier protein	Mito_carr
Solyc12g099430.2	1470.35394095944	1418.01895463147	1320.34394732438	1000.80084823827	854.773620885481	805.148771048415	1402.90561430509	886.907746724056	0.661622893799626	2.52338379724941e-06	4.40736943048901e-05	-	12	67564886	67569610	+	2159	protein_coding	- && P80299.1 RecName: Full=Bifunctional epoxide hydrolase 2; Includes: RecName: Full=Cytosolic epoxide hydrolase 2; Short=CEH; AltName: Full=Epoxide hydratase; AltName: Full=Soluble epoxide hydrolase; Short=SEH; Includes: RecName: Full=Lipid-phosphate phosphatase && PF12697:Alpha/beta hydrolase family	-
Solyc08g067520.2	1087.43879980732	921.949447425945	699.953503730315	514.089189520572	488.305020236487	440.939161781279	903.11391698786	481.111123846113	0.908513431724002	2.52707173534744e-06	4.41045175850249e-05	-	8	56609333	56626492	+	1323	protein_coding	- && Q39794.1 RecName: Full=Non-specific lipid-transfer protein; Short=LTP; Flags: Precursor && -	-
Solyc02g077970.3	47.2362510082662	18.970153239217	26.1853109309183	0	0.959341886515691	1.02306070018858	30.7972383928005	0.660800862234758	5.5326571331204	2.5449380381055e-06	4.43825581961016e-05	-	2	43360007	43361471	-	1073	protein_coding	- && - && -	-
novel.690	41.2060913050833	32.2492605066688	34.2423296788931	3.04194786698563	1.91868377303138	9.20754630169725	35.8992271635484	4.72272598057142	2.93722833822343	2.60657695993728e-06	4.53699907303309e-05	-	9	29913976	29915874	+	787	-	- && - && -	-
Solyc02g067840.3	565.829985481997	472.356815656503	412.922210833711	264.64946442775	242.71349728847	290.549238853558	483.703003990737	265.970733523259	0.863215011571002	2.60749347152907e-06	4.53699907303309e-05	-	2	38517811	38521422	+	1020	protein_coding	- && Q6FLQ5.1 RecName: Full=Altered inheritance of mitochondria protein 32 && PF06999:Sucrase/ferredoxin-like	-
Solyc08g076980.3	39.196038070689	29.4037375207863	21.149674213434	5.06991311164272	0.959341886515691	2.04612140037717	29.9164832683031	2.69179213284519	3.48497595584702	2.64989553334898e-06	4.60379198987062e-05	-	8	61038745	61045331	-	1671	protein_coding	- && Q9C5C4.1 RecName: Full=Acetylornithine deacetylase; AltName: Full=N-acetylornithinase; Short=AO; Short=Acetylornithinase; Short=NAO && PF07687:Peptidase dimerisation domain|PF01546:Peptidase family M20/M25/M40	Peptidase_M20
novel.216	280.402426198006	274.118714306685	215.525251508327	122.691897301754	142.941941090838	134.020951724704	256.682130671006	133.218263372432	0.946017139345982	2.65741146272369e-06	4.61335481261487e-05	-	11	19446249	19466236	-	3358	-	- && - && -	-
Solyc01g108087.1	290.452692369977	271.273191320803	246.74619915673	149.055445482296	159.250753161605	124.813405423007	269.490694282503	144.373201355636	0.899657185672247	2.69667674081715e-06	4.67444351452455e-05	-	1	95333713	95335860	-	1005	protein_coding	- && Q9M7Q2.1 RecName: Full=ABSCISIC ACID-INSENSITIVE 5-like protein 7; AltName: Full=ABA-responsive element-binding protein 2; AltName: Full=Abscisic acid responsive elements-binding factor 4; Short=ABRE-binding factor 4; AltName: Full=bZIP transcription factor 38; Short=AtbZIP38 && -	-
Solyc03g111300.1	21.1055589611402	26.5582145349038	42.299348426868	0	0	2.04612140037717	29.9877073076373	0.682040466792389	5.48898466492392	2.7014742977704e-06	4.67922281501274e-05	-	3	63400740	63402215	+	1476	protein_coding	- && Q9FMV7.1 RecName: Full=Cytochrome P450 94B1 && PF00067:Cytochrome P450	p450
Solyc03g093890.3	187.939977415868	156.50376422354	138.983573402566	62.8669225843697	28.7802565954707	70.5911883130122	161.142438347325	54.0794558309509	1.57802225084028	2.70799756836668e-06	4.68698175361155e-05	-	3	56976238	56977668	-	1035	protein_coding	- && Q7XBH4.2 RecName: Full=Myb-related protein Myb4; AltName: Full=OsMyb4; AltName: Full=Transcription factor RLTR1 && PF00249:Myb-like DNA-binding domain	Myb_DNA-binding
Solyc06g072130.3	35.1759316019004	10.4335842815693	12.0855281219623	0	0	0	19.231681335144	0	6.7091569524781	2.7486263900775e-06	4.75371410283916e-05	-	6	44593288	44595398	-	1160	protein_coding	- && O22588.1 RecName: Full=Probable aquaporin TIP3-2; AltName: Full=Beta-tonoplast intrinsic protein; Short=Beta-TIP; AltName: Full=Tonoplast intrinsic protein 3-2; Short=AtTIP3;2; Contains: RecName: Full=Probable aquaporin TIP3-2, N-terminally processed && PF00230:Major intrinsic protein	-
Solyc07g043510.3	479.397696403042	457.180693065129	349.473188193409	250.45370771515	207.217847487389	234.280900343185	428.683859220527	230.650818515242	0.894822389012332	2.89755900594778e-06	4.99621960025566e-05	-	7	57495159	57501505	+	1761	protein_coding	- && - && -	-
Solyc09g092420.2	154.774099048362	128.997042026675	174.233030424956	76.0486966746408	70.0319577156455	63.4297634116921	152.668057166664	69.8368059339928	1.12743692229318	2.90770678059766e-06	5.00995038312894e-05	-	9	71996497	71997351	-	855	protein_coding	- && Q9C6S5.1 RecName: Full=Probable polyamine transporter At1g31830 && PF13520:Amino acid permease	-
Solyc07g055690.2	99.4976351025182	127.100026702754	109.776880441157	44.6152353824559	38.3736754606277	54.2222171099949	112.124847415476	45.7370426510262	1.29612966139316	2.95347218698387e-06	5.0849833081157e-05	-	7	63754159	63764581	-	3936	protein_coding	- && Q8RWZ5.1 RecName: Full=G-type lectin S-receptor-like serine/threonine-protein kinase SD2-5; AltName: Full=S-domain-2 (SD2) receptor kinase 5; Short=SD2-5; Flags: Precursor && PF00069:Protein kinase domain|PF01453:D-mannose binding lectin|PF05699:hAT family C-terminal dimerisation region	Pkinase
Solyc07g005420.2	147.738912727982	187.804517068248	158.118992929006	69.9648009406696	76.7473509212553	35.8071245066004	164.554140908412	60.8397587895084	1.43390697798595	3.09990890550267e-06	5.3291012691074e-05	-	7	323984	326136	+	575	protein_coding	- && - && -	-
Solyc03g033770.1	109.54790127449	88.2112125623589	56.3991312358239	25.3495655582136	21.1055215033452	29.6687603054689	84.7194150242242	25.3746157890092	1.74129582094366	3.10414834252087e-06	5.33239205535814e-05	-	3	5421046	5421390	+	345	protein_coding	- && - && PF14363:Domain associated at C-terminal with AAA	-
novel.709	13.065346023563	25.6097068729429	12.0855281219623	0	0	0	16.9201936728227	0	6.52758464344149	3.1087947329941e-06	5.33575597554322e-05	-	9	60974085	60976359	+	674	-	- && - && -	-
Solyc11g064920.2	483.417802871831	504.606076163171	605.283533441611	255.523620826793	310.826771231084	329.425545460724	531.102470825538	298.591979172867	0.830597381788183	3.11075992643844e-06	5.33575597554322e-05	-	11	50526826	50536177	+	2018	protein_coding	- && Q9FMP3.1 RecName: Full=Dihydropyrimidinase; AltName: Full=Dihydropyrimidine amidohydrolase; AltName: Full=Protein PYRIMIDINE 2 && PF01979:Amidohydrolase family	Amidohydro_1
Solyc02g087950.3	239.196334892923	307.316482475315	279.981401492126	150.069428104625	157.332069388573	122.76728402263	275.498072953454	143.389593838609	0.941796594770868	3.14922140253146e-06	5.39545725205185e-05	-	2	50816603	50824919	-	7154	protein_coding	- && - && PF07891:Protein of unknown function (DUF1666)	-
Solyc10g044470.2	1038.19249556466	1553.65555029187	1493.56985040584	714.857748741624	821.196654857432	637.366816217487	1361.80596542079	724.473739938848	0.91041682431121	3.33930561745657e-06	5.70218136449229e-05	-	10	26444403	26451667	+	2940	protein_coding	- && Q96282.1 RecName: Full=Chloride channel protein CLC-c; Short=AtCLC-c; AltName: Full=CBS domain-containing protein CBSCLC4 && PF00654:Voltage gated chloride channel	Voltage_CLC
Solyc03g098240.3	1370.85630585692	1087.93828826909	1185.3888832958	803.074236884207	710.872337908127	764.226343040871	1214.72782580727	759.390972611069	0.677709028695389	3.4219817054761e-06	5.83033480324542e-05	-	3	62031070	62035654	+	2247	protein_coding	- && P54767.1 RecName: Full=Glutamate decarboxylase; Short=GAD; AltName: Full=ERT D1 && PF00282:Pyridoxal-dependent decarboxylase conserved domain	-
Solyc03g006250.3	581.910411357152	924.794970411827	817.787402919447	331.572317501434	434.581874591608	408.201219375245	774.830928229475	391.451803822762	0.985048358823493	3.46564751116952e-06	5.90034850583895e-05	-	3	859214	868785	-	2545	protein_coding	- && Q8RXT9.2 RecName: Full=GDSL esterase/lipase At1g28590; AltName: Full=Extracellular lipase At1g28590; Flags: Precursor && PF00657:GDSL-like Lipase/Acylhydrolase	Lipase_GDSL
Solyc02g088000.3	1558.79628327279	2028.85788893426	2068.63956354254	1140.73045011961	1159.84434079747	1171.40450171593	1885.43124524986	1157.32643087767	0.704161948442344	3.49469334810811e-06	5.94538594600618e-05	-	2	50859485	50874333	+	4617	protein_coding	- && Q43847.3 RecName: Full=Granule-bound starch synthase 2, chloroplastic/amyloplastic; AltName: Full=Granule-bound starch synthase II; Short=GBSS-II; Short=SS II; Flags: Precursor && PF00534:Glycosyl transferases group 1|PF08323:Starch synthase catalytic domain|PF07891:Protein of unknown function (DUF1666)	Glycos_transf_1
Solyc03g065230.1	17.0854524923516	35.0947834925514	36.2565843658868	0	1.91868377303138	0	29.4789401169299	0.639561257677128	5.47775655806958	3.5090959371317e-06	5.96546309312389e-05	-	3	42978672	42980349	-	633	protein_coding	- && - && -	-
Solyc03g093550.1	1048.24276173663	909.618847820454	905.407481803674	615.487451753426	571.767764363352	647.597423219373	954.423030453586	611.617546445384	0.642132351917773	3.54500791032598e-06	6.01759188804632e-05	-	3	56355720	56356445	-	726	protein_coding	- && Q40478.1 RecName: Full=Ethylene-responsive transcription factor 5; AltName: Full=Ethylene-responsive element-binding factor 4; Short=EREBP-4; AltName: Full=Ethylene-responsive element-binding factor 5 homolog; AltName: Full=NtERF4 && PF00847:AP2 domain	AP2
Solyc09g014790.3	2214.07363768533	2072.48924138445	2259.99375880695	1495.6243679346	1375.6962652635	1581.65184249155	2182.18554595891	1484.32415856322	0.556046639774491	3.74525164154784e-06	6.34810464860433e-05	-	9	6942917	6947931	-	2118	protein_coding	- && O88811.1 RecName: Full=Signal transducing adapter molecule 2; Short=STAM-2; AltName: Full=Hrs-binding protein && PF03127:GAT domain|PF00790:VHS domain	-
Solyc10g008300.3	872.363103727129	847.017342131038	870.158024781284	596.221781929184	569.849080590321	593.375206109378	863.17949021315	586.482022876294	0.557641418607497	3.74865330488859e-06	6.34917771351625e-05	-	10	2435998	2441371	-	2498	protein_coding	- && Q7Y223.1 RecName: Full=Mannan endo-1,4-beta-mannosidase 2; AltName: Full=Beta-mannanase 2; AltName: Full=Endo-beta-1,4-mannanase 2; Short=AtMAN2; Flags: Precursor && PF00150:Cellulase (glycosyl hydrolase family 5)	-
Solyc05g056040.3	879.398290047509	888.751679257315	834.908567758894	611.431521264112	569.849080590321	531.991564098063	867.686179021239	571.090721984165	0.603487183616924	3.82197296544218e-06	6.45904981698493e-05	-	5	66271259	66277116	-	2561	protein_coding	- && Q9ZPY6.3 RecName: Full=Auxin response factor 11 && PF06507:Auxin response factor|PF02362:B3 DNA binding domain	B3
novel.481	1085.42874657293	843.223311483194	648.590009211975	467.445988893459	402.92359233659	450.146708082977	859.080689089365	440.172096437675	0.96488132055215	3.8271914442622e-06	6.46310614074116e-05	-	5	30173938	30186519	-	797	-	- && - && -	-
Solyc08g066270.2	23.1156121955345	22.7641838870604	34.2423296788931	1.01398262232854	1.91868377303138	4.09224280075433	26.7073752538293	2.34163639870475	3.51652063689766	3.89386818162896e-06	6.5612108015648e-05	-	8	54830109	54832345	-	2151	protein_coding	- && C0LGX3.1 RecName: Full=LRR receptor-like serine/threonine-protein kinase HSL2; AltName: Full=Protein HAESA-LIKE2; Flags: Precursor && PF08263:Leucine rich repeat N-terminal domain|PF13855:Leucine rich repeat|PF00069:Protein kinase domain	Pkinase
novel.733	279.397399580809	504.606076163171	516.656327213887	137.901636636682	222.56731767164	163.689712030173	433.553267652622	174.719555446165	1.31062632764978	3.91430130736001e-06	6.58113430217648e-05	-	9	38936020	38944916	-	5744	-	- && - && -	-
Solyc01g058010.3	520.603787708126	858.399434074568	931.592792734592	327.51638701212	417.313720634326	330.448606160912	770.198671505762	358.426237935786	1.1033373912834	3.98676697683758e-06	6.68826094219577e-05	-	1	64953102	64957748	+	1629	protein_coding	- && B9DFA8.1 RecName: Full=Alkaline/neutral invertase C, mitochondrial; Short=A/N-INVC; Flags: Precursor && PF12899:Alkaline and neutral invertase	-
Solyc04g054990.3	9920.6177383531	7071.12461991813	5090.02159403311	3936.28053987941	3387.43620128691	3254.35608729988	7360.58798410145	3526.0242761554	1.06178067587457	4.01666234657017e-06	6.73348812820861e-05	-	4	53462680	53464555	+	855	protein_coding	- && O65660.1 RecName: Full=PLAT domain-containing protein 1; Short=AtPLAT1; Short=PLAT domain protein 1; Flags: Precursor && PF01477:PLAT/LH2 domain	-
Solyc04g007880.3	1224.12241974613	1065.17410438203	1060.50509270219	713.843766119295	653.311824717186	772.41082864238	1116.60053894345	713.188806492954	0.646928983848583	4.14890953230962e-06	6.93996661593411e-05	-	4	1559969	1564047	+	2408	protein_coding	- && C0LGH3.2 RecName: Full=Probable LRR receptor-like serine/threonine-protein kinase At1g56140; Flags: Precursor && -	-
Solyc01g008840.3	3110.55738022519	2945.11629038843	2972.03279065922	2199.32830783061	2163.31595409288	2157.63501669772	3009.23548709095	2173.42642620707	0.469405858307259	4.21268848819872e-06	7.03638638746258e-05	-	1	2798562	2819783	+	3177	protein_coding	- && Q2V452.2 RecName: Full=CBL-interacting serine/threonine-protein kinase 3; AltName: Full=SNF1-related kinase 3.17; AltName: Full=SOS2-like protein kinase PKS12 && PF03822:NAF domain|PF01399:PCI domain|PF00069:Protein kinase domain	Pkinase
Solyc01g102880.2	328.643703823469	397.424710361596	449.178795199598	230.17405526858	219.689292012093	198.473775836585	391.749069794888	216.112374372419	0.858034530580723	4.35105820058852e-06	7.25382847604601e-05	-	1	91430185	91441495	-	7754	protein_coding	- && Q40392.1 RecName: Full=TMV resistance protein N && PF00931:NB-ARC domain|PF01582:TIR domain	TIR
Solyc12g006840.2	53.2664107114491	72.0865823090245	96.6842249756982	9.1258436009569	27.8209147089551	12.276728402263	74.0124059987239	16.4078289040583	2.16686159929038	4.35236034667916e-06	7.25382847604601e-05	-	12	1254159	1261050	+	5767	protein_coding	- && Q9LW83.2 RecName: Full=G-type lectin S-receptor-like serine/threonine-protein kinase CES101; AltName: Full=Protein CALLUS EXPRESSION OF RBCS 101; Flags: Precursor && -	-
Solyc04g076820.1	4126.63929021151	3739.96571111163	3768.67051936524	2827.99753367431	2353.26564762299	2605.73560338032	3878.42517356279	2595.66626155921	0.579427231964333	4.39075318654904e-06	7.31250129463537e-05	-	4	61782222	61783646	-	1425	protein_coding	- && - && PF00564:PB1 domain	-
Solyc12g038160.2	541.709346669266	594.714304049452	643.554372494491	393.425257463475	344.403737259133	366.255730667513	593.326007737736	368.028241796707	0.689276928936015	4.45918682414199e-06	7.41629733691384e-05	-	12	50019101	50026483	+	2772	protein_coding	- && P80035.2 RecName: Full=Gastric triacylglycerol lipase; Short=GL; Short=Gastric lipase; Flags: Precursor && PF04083:Partial alpha/beta-hydrolase lipase region	-
Solyc06g072110.3	524.623894176914	803.385989680839	811.744638858466	293.040977852949	409.6389855422	352.955941565061	713.251507572073	351.878634986737	1.01912808156805	4.45954477286189e-06	7.41629733691384e-05	-	6	44579456	44588138	+	3639	protein_coding	- && O94464.3 RecName: Full=Uncharacterized protein C23G7.06c && -	-
Solyc02g082270.3	1362.81609291934	1733.87200606443	1639.60331521288	981.535178414031	1011.14634838754	1034.31436789066	1578.76380473222	1008.99863156408	0.645992358283468	4.7055872036402e-06	7.80848273090309e-05	-	2	46528264	46534174	+	3292	protein_coding	- && Q76LC6.1 RecName: Full=RNA-binding protein 24; AltName: Full=RNA-binding motif protein 24; AltName: Full=RNA-binding protein SEB-4 && PF00076:RNA recognition motif. (a.k.a. RRM, RBD, or RNP domain)	RRM_1
Solyc05g054800.2	2126.63632198918	1848.64143316169	1690.96680973122	1200.555424837	1285.51812793103	1134.57431650914	1888.74818829403	1206.88262309239	0.646014474054855	4.70917602585592e-06	7.80878769348907e-05	-	5	65473113	65475019	-	1365	protein_coding	- && Q9LTW0.1 RecName: Full=ALA-interacting subunit 1; Short=AtALIS1; AltName: Full=ALA3 beta-subunit 1 && PF03381:LEM3 (ligand-effect modulator 3) family / CDC50 family	-
novel.685	210.050562994205	405.012771657282	396.808173337761	120.663932057097	165.006804480699	122.76728402263	337.290502663083	136.146006853475	1.3083917295192	4.87237922894875e-06	8.05335796070443e-05	-	9	13494492	13497596	+	3105	-	- && - && -	-
Solyc02g091000.3	139.698699790404	91.0567355482415	75.5345507622642	26.3635481805422	26.8615728224394	42.9685494079205	102.096662033637	32.064556803634	1.67225519661539	4.87662060088309e-06	8.05335796070443e-05	-	2	53084704	53086975	-	1608	protein_coding	- && - && PF03168:Late embryogenesis abundant protein	-
novel.513	353.769369253398	317.750066756884	320.266495232	207.866437577352	190.909035416623	192.335411635454	330.595310414094	197.036961543143	0.746608859790978	4.87773697615596e-06	8.05335796070443e-05	-	6	46511493	46513059	+	1567	-	- && - && -	-
novel.479	146.733886110784	158.400779547462	201.425468699371	82.1325924086121	75.7880090347396	83.8909774154638	168.853378119206	80.6038596196052	1.06705282884625	4.88548098507556e-06	8.06034067847035e-05	-	5	28883997	28886176	-	2180	-	- && - && -	-
Solyc04g081900.3	1188.94648814423	1136.3121790291	1204.52430282224	805.102202128864	687.848132631751	822.540802951621	1176.59432333186	771.830379237412	0.608510179482145	4.94894077602297e-06	8.14161110592071e-05	-	4	65850448	65852911	+	2262	protein_coding	- && Q0JIL1.1 RecName: Full=Probable nucleoredoxin 2; Short=OsNrx2 && PF13905:Thioredoxin-like	-
Solyc11g018805.1	40.2010646878861	36.0432911545122	45.3207304573585	12.1677914679425	2.87802565954707	6.1383642011315	40.5216954332523	7.06139377620704	2.52794091435694	5.01403047135457e-06	8.22509018594952e-05	-	11	9627579	9629024	-	1173	protein_coding	- && Q02200.1 RecName: Full=Lignin-forming anionic peroxidase; Flags: Precursor && PF00141:Peroxidase	-
Solyc07g063620.3	178.894737861093	117.614950083145	115.819644502138	46.643200627113	45.0890686662375	66.4989455122579	137.443110815459	52.7437382685361	1.38261535830514	5.01796597377175e-06	8.2256621641535e-05	-	7	66175690	66178222	+	1366	protein_coding	- && - && PF06764:Protein of unknown function (DUF1223)	-
Solyc12g006270.2	167.839445071925	136.585103322362	176.24728511195	75.0347140523123	79.6253765808024	79.7987346147095	160.223944502079	78.1529417492747	1.0348252346265	5.06328905640752e-06	8.29402913789955e-05	-	12	783086	787991	-	2074	protein_coding	- && F4IDQ5.1 RecName: Full=Protein JASON && -	-
Solyc10g054100.2	365.829688659764	401.218741009439	396.808173337761	218.006263800637	258.062967472721	204.612140037717	387.952201002321	226.893790437025	0.773155240239772	5.09039830558902e-06	8.32794118678892e-05	-	10	54542572	54557656	-	2143	protein_coding	- && Q8W4G3.1 RecName: Full=Protein DETOXIFICATION 46, chloroplastic; Short=AtDTX46; AltName: Full=Multidrug and toxic compound extrusion protein 46; Short=MATE protein 46; AltName: Full=Protein EDS5 HOMOLOGUE; Flags: Precursor && PF01554:MatE	MatE
Solyc08g062690.2	328.643703823469	419.240386586695	410.907956146717	178.460941529824	228.323368990735	225.073354041488	386.264015518961	210.619221520682	0.874850066432054	5.10457006161282e-06	8.33782800733382e-05	-	8	51841885	51843023	+	938	protein_coding	- && - && PF13359:DDE superfamily endonuclease	-
Solyc07g065010.3	586.935544443138	676.285962978085	679.810956860378	436.012527601274	401.964250450075	390.809187472039	647.677488093867	409.595321841129	0.661242781543553	5.22603001333299e-06	8.51802034795774e-05	-	7	67081277	67085998	-	1605	protein_coding	- && Q9MAU5.1 RecName: Full=Putative BPI/LBP family protein At1g04970; Flags: Precursor && PF02886:LBP / BPI / CETP family, C-terminal domain|PF01273:LBP / BPI / CETP family, N-terminal domain	-
novel.387	23.1156121955345	18.970153239217	26.1853109309183	0	0.959341886515691	0	22.7570254552233	0.319780628838564	5.99067902824494	5.25465943163983e-06	8.55860118933211e-05	-	4	24160588	24166256	+	632	-	- && - && -	-
Solyc03g007870.3	2790.9589159565	2044.98251918759	1603.34673084699	1123.49274554003	1143.5355287267	1104.90555620367	2146.42938866369	1123.97794349013	0.933293255580505	5.28382727536474e-06	8.59390148269075e-05	-	3	2399854	2401037	-	981	protein_coding	- && O03982.1 RecName: Full=Heavy metal-associated isoprenylated plant protein 39; Short=AtHIP39; Flags: Precursor && PF00403:Heavy-metal-associated domain	HMA
Solyc05g005160.3	858.292731086369	851.759880440842	783.545073240554	544.508668190428	463.362131187079	569.844810005041	831.199228255922	525.905203127516	0.660878751405926	5.30015170261541e-06	8.61434294798577e-05	-	5	141137	145033	-	1767	protein_coding	- && O22718.1 RecName: Full=ATP-citrate synthase alpha chain protein 2; Short=ATP-citrate synthase A-2; AltName: Full=ATP-citrate lyase A-2; AltName: Full=Citrate cleavage enzyme A-2 && PF08442:ATP-grasp domain|PF16114:ATP citrate lyase citrate-binding	-
Solyc01g102490.3	660.30248749853	536.85533666984	603.269278754617	370.103657149919	314.664138777147	387.740005371473	600.142367640996	357.502600432846	0.747589728730835	5.35320007322996e-06	8.68824750738731e-05	-	1	91154857	91167041	+	4200	protein_coding	- && Q8W3L1.1 RecName: Full=NADPH:adrenodoxin oxidoreductase, mitochondrial; Short=Adrenodoxin reductase; AltName: Full=Mitochondrial ferredoxin reductase; Short=AtMFDR; Flags: Precursor && PF07992:Pyridine nucleotide-disulphide oxidoreductase	Pyr_redox_2
Solyc04g079940.3	502.513308598577	407.858294643165	505.577926435422	286.957082118978	290.680591614255	261.903539248277	471.983176559054	279.847070993837	0.753451310473205	5.49637158663805e-06	8.90800633189897e-05	-	4	64345662	64350472	-	1651	protein_coding	- && - && -	-
Solyc10g084170.1	84.4222358445609	59.7559827035335	55.3920038923271	14.1957567125996	20.1461796168295	24.553456804526	66.5234074801405	19.6317977113184	1.7603892905923	5.64142751289284e-06	9.13019457679404e-05	-	10	63956434	63956946	+	513	protein_coding	- && O65373.1 RecName: Full=BAG family molecular chaperone regulator 5, mitochondrial; AltName: Full=Bcl-2-associated athanogene 5; Flags: Precursor && PF02179:BAG domain	-
Solyc04g064550.1	1110.55441200285	1625.74213260089	1618.45364099945	779.752636570651	852.85493711245	830.725288553129	1451.58339520107	821.110954078743	0.82202170521376	5.6740838329026e-06	9.17010320929918e-05	-	4	55737838	55739529	+	1692	protein_coding	- && Q9SDQ3.1 RecName: Full=Scarecrow-like protein 1; Short=AtSCL1; AltName: Full=GRAS family protein 4; Short=AtGRAS-4 && PF03514:GRAS domain family	GRAS
Solyc01g007030.3	138.693673173207	94.8507661960848	97.691352319195	45.6292180047845	46.0484105527532	41.9454887077319	110.411930562829	44.5410390884232	1.30866814609039	5.73463111539639e-06	9.2549117079089e-05	-	1	1582086	1582763	-	678	protein_coding	- && Q9SVC6.1 RecName: Full=E3 ubiquitin-protein ligase PUB22; AltName: Full=Plant U-box protein 22; AltName: Full=U-box domain-containing protein 22 && -	-
Solyc06g005750.3	2592.96867236866	1915.03696949895	1954.8341737274	1261.39438217671	1291.27417925012	1360.67073125082	2154.27993853167	1304.44643089255	0.723712050460495	5.79825525458957e-06	9.34444046054128e-05	-	6	785145	789815	-	1071	protein_coding	- && Q8VWZ8.1 RecName: Full=Methylsterol monooxygenase 2-2; AltName: Full=Sterol 4-alpha-methyl-oxidase 1; Short=AtSMO1; AltName: Full=Sterol 4-alpha-methyl-oxidase 2-2 && PF04116:Fatty acid hydroxylase superfamily	-
Solyc03g007970.2	72.3619164381951	94.8507661960848	113.805389815145	25.3495655582136	35.4956498010806	38.8763066071662	93.6726908164749	33.2405073221534	1.49434117558499	5.85069344765386e-06	9.42232814852851e-05	-	3	2457358	2464610	+	2502	protein_coding	- && Q2JD48.1 RecName: Full=UDP-N-acetylmuramate--L-alanine ligase; AltName: Full=UDP-N-acetylmuramoyl-L-alanine synthetase && PF02875:Mur ligase family, glutamate ligase domain|PF01225:Mur ligase family, catalytic domain|PF08245:Mur ligase middle domain	-
novel.665	10.0502661719715	36.0432911545122	32.2280749918994	0	0	1.02306070018858	26.1072107727944	0.341020233396194	6.19064301814378	5.91304022302755e-06	9.51605273225901e-05	-	8	42606510	42608291	-	291	-	- && - && -	-
Solyc02g091650.3	66.3317567350121	82.5201665905938	68.4846593577862	28.3915134251992	19.1868377303138	27.6226389050917	72.4455275611307	25.0669966868683	1.53464949433524	5.93464825459766e-06	9.52631555359716e-05	-	2	53530956	53535300	+	2455	protein_coding	- && Q9ZQ47.1 RecName: Full=Glycine-rich domain-containing protein 1; Short=AtGRDP1 && PF07173:Protein of unknown function (DUF1399)	-
Solyc07g052060.2	43.2161445394776	33.1977681686297	37.2637117093837	5.06991311164272	10.5527607516726	7.16142490132008	37.892541472497	7.5946995882118	2.31242735310455	6.10422269017938e-06	9.75527100723928e-05	-	7	60735103	60736356	-	1142	protein_coding	- && Q70PR7.2 RecName: Full=Vinorine synthase && PF02458:Transferase family	-
Solyc04g071780.3	109.54790127449	102.438827491772	98.6984796626919	44.6152353824559	50.8451199853316	34.7840638064118	103.561736142984	43.4148063913998	1.25218418195346	6.18880588353472e-06	9.88355747403215e-05	-	4	58862146	58874921	+	2982	protein_coding	- && Q9SBQ9.1 RecName: Full=Flavonoid 3'-monooxygenase; AltName: Full=Cytochrome P450 75B2; AltName: Full=Flavonoid 3'-hydroxylase [Petunia x hybrida] && PF00067:Cytochrome P450	p450
Solyc03g051970.3	583.920464591546	552.979966923175	661.682664677434	368.075691905262	298.35532670638	389.78612677185	599.527698730718	352.072381794497	0.768365729680196	6.33209255558846e-06	0.000100977944083815	-	3	23474743	23482627	-	5258	protein_coding	- && Q9M2G7.1 RecName: Full=Lipid phosphate phosphatase delta; Short=AtLPPD; AltName: Full=Phosphatidic acid phosphatase delta; AltName: Full=Sphingoid phosphate phosphatase 1; Short=AtSSP1; AltName: Full=Sphingosine-1-phosphate phosphatase; Short=AtSPPASE && -	-
Solyc01g107080.3	82.4121826101666	58.8074750415726	74.5274234187674	22.307617691228	29.7395984819864	19.4381533035831	71.9156936901689	23.8284564922658	1.58971141071332	6.33616454613918e-06	0.000100977944083815	-	1	94619460	94622992	-	2159	protein_coding	- && Q9SND9.1 RecName: Full=Uncharacterized acetyltransferase At3g50280 && PF02458:Transferase family	-
Solyc03g013320.1	43.2161445394776	52.1679214078467	58.4133859228177	17.2377045795853	14.3901282977354	9.20754630169725	51.2658172900473	13.6117930596726	1.91184223240087	6.48729646668102e-06	0.000103116044561777	-	3	47411735	47411893	+	159	protein_coding	- && - && -	-
Solyc01g105290.3	1355.78090659896	1133.46665604321	1082.66189425912	796.990341150236	753.083380914818	713.073308031442	1190.63648563376	754.382343365499	0.658281228141121	6.57191079444315e-06	0.000104279275556945	-	1	93407977	93410345	+	1594	protein_coding	- && - && -	-
Solyc07g044960.1	36.1809582190975	48.3738907600033	53.3777492053334	15.2097393349282	8.63407697864122	8.18448560150866	45.9775327281447	10.6761006383594	2.10874639863952	6.57514640279695e-06	0.000104279275556945	-	7	58144272	58145846	+	1575	protein_coding	- && F4K6F1.1 RecName: Full=Xyloglucan galactosyltransferase XLT2; AltName: Full=Glycosyltransferase 18; Short=AtGT18; AltName: Full=Protein XYLOGLUCAN L-SIDE CHAIN GALACTOSYLTRANSFERASE POSITION 2 && PF03016:Exostosin family	-
Solyc04g074270.3	2250.25459590443	2284.95495766368	2289.20045176835	1593.98068230047	1549.33714672284	1708.51136931493	2274.80333511215	1617.27639944608	0.492277590582155	6.58190882655081e-06	0.000104314385016786	-	4	60354393	60362757	+	5084	protein_coding	- && - && PF13855:Leucine rich repeat	-
Solyc06g082535.1	264.322000322851	379.403064784339	389.758281933283	135.873671392025	203.380479941327	122.76728402263	344.494449013491	154.007145118661	1.16043177981529	6.81673961046519e-06	0.000107738311155616	-	6	48376197	48377730	-	1020	protein_coding	- && P48522.1 RecName: Full=Trans-cinnamate 4-monooxygenase; AltName: Full=Cinnamic acid 4-hydroxylase; Short=C4H; Short=CA4H; AltName: Full=Cytochrome P450 73; AltName: Full=Cytochrome P450C4H [Catharanthus roseus] && PF00067:Cytochrome P450	p450
Solyc02g065470.1	1065.32821422898	889.700186919276	611.326297502592	458.320145292502	429.78516515903	426.616311978639	855.45156621695	438.240540810057	0.965038858300944	6.84923641277231e-06	0.000108102917174196	-	2	37188605	37189147	+	543	protein_coding	- && Q41495.1 RecName: Full=STS14 protein; Flags: Precursor && PF00188:Cysteine-rich secretory protein family	SCP
novel.645	43.2161445394776	34.1462758305905	36.2565843658868	6.08389573397127	5.75605131909415	11.2536677020744	37.8730015786517	7.69787158504661	2.30283307464919	6.89743079138134e-06	0.000108713938377147	-	8	56898522	56899931	+	614	-	- && - && -	-
Solyc10g049640.2	187.939977415868	168.834363829031	178.261539798944	59.8249747173841	77.706692807771	104.352191419235	178.345293681281	80.6279529814635	1.14568366878078	6.98123131623041e-06	0.000109878867471748	-	10	46228529	46230827	-	1843	protein_coding	- && Q9LH39.1 RecName: Full=Probable polyamine transporter At3g19553 && PF13520:Amino acid permease	-
Solyc05g008380.3	558.794799161617	646.882225457299	674.775320142894	424.85871875566	368.387284422026	358.071245066004	626.817448253937	383.77241608123	0.707975698733445	6.98598216272646e-06	0.000109878867471748	-	5	2744673	2753415	+	4124	protein_coding	- && - && -	-
Solyc11g008250.2	1983.92254234718	2087.66536397583	2479.54751968926	1420.58965388229	1394.88310299382	1476.27659037213	2183.71180867076	1430.58311574941	0.610174146020283	6.99050571845291e-06	0.000109878867471748	-	11	2467772	2484526	-	3048	protein_coding	- && P51281.1 RecName: Full=Uncharacterized protein ycf45; AltName: Full=ORF565 && PF13191:AAA ATPase domain	-
Solyc11g013760.2	757.790069366654	906.773324834571	997.056070061888	499.893432807972	560.255661725164	562.683385103721	887.206488087704	540.944159878952	0.713743883351232	6.99915206069704e-06	0.000109939420690387	-	11	7144112	7149987	+	2999	protein_coding	- && - && -	-
Solyc10g008280.3	1581.91189546832	1668.42497738913	1943.75577294893	1034.26227477512	1170.39710154914	1157.08165191329	1731.36421526879	1120.58034274585	0.627552592369103	7.22893550737356e-06	0.000113316838226225	-	10	2400135	2407954	-	3429	protein_coding	- && F4I114.1 RecName: Full=Probable serine/threonine-protein kinase At1g09600 && PF00069:Protein kinase domain	Pkinase
Solyc06g061190.1	226.13098886936	276.964237292568	258.831727278692	126.747827791068	104.56826563021	155.505226428665	253.975651146873	128.940439949981	0.979541683459811	7.22899465072021e-06	0.000113316838226225	-	6	39309883	39310989	-	1107	protein_coding	- && O82170.1 RecName: Full=Protein HAIKU1; AltName: Full=MPK3/6-targeted VQ-motif-containing protein 9; AltName: Full=VQ motif-containing protein 14; Short=AtVQ14 && PF05678:VQ motif	-
Solyc12g006470.2	15030.1730601834	20225.0288759912	20038.8127535569	10550.4891853285	12389.9004643502	9237.21506200272	18431.3382299105	10725.8682372271	0.781052553980139	7.33329774516321e-06	0.000114873304091413	-	12	956592	962771	+	1743	protein_coding	- && Q84P53.1 RecName: Full=Gamma aminobutyrate transaminase 2; AltName: Full=Gamma-aminobutyrate transaminase isozyme 2; Short=LeGABA-TP2; Short=SlGABA-T2 && PF00202:Aminotransferase class-III	Aminotran_3
Solyc08g069000.3	744.724723343091	759.75463723064	736.210088096202	532.340876722486	475.833575711783	490.046075390331	746.896482889977	499.4068426082	0.580934959228166	7.37190890548369e-06	0.000115399308484271	-	8	58143046	58150561	-	2757	protein_coding	- && Q8ZE46.1 RecName: Full=Zinc transport protein ZntB >Q66A75.1 RecName: Full=Zinc transport protein ZntB >A7FHP6.1 RecName: Full=Zinc transport protein ZntB && PF01544:CorA-like Mg2+ transporter protein	-
Solyc04g078650.3	252.261680916486	224.796315884721	216.532378851824	92.2724186318975	134.307864112197	125.836466123196	231.196791884344	117.47224962243	0.975892132279086	7.3809563203181e-06	0.000115462122301402	-	4	63430751	63433231	-	1813	protein_coding	- && Q6X7J9.1 RecName: Full=WUSCHEL-related homeobox 4 && PF00046:Homeobox domain	Homeobox
Solyc01g103030.3	190.955057267459	231.435869518447	286.024165553107	115.594018945454	89.2187954459593	127.882587523573	236.138364113004	110.898467304995	1.09147496901171	7.63276539686356e-06	0.000119076332548484	-	1	91573973	91578496	-	2059	protein_coding	- && Q93VV5.1 RecName: Full=Protein NRT1/ PTR FAMILY 4.3; Short=AtNPF4.3; AltName: Full=Nitrate transporter 1.14 && PF00854:POT family	-
Solyc02g081010.2	1293.46925633274	1304.19803519617	1323.36532935487	903.458516494733	918.090185395517	951.446451175382	1307.01087362792	924.331717688544	0.499818405322876	7.64946056261887e-06	0.000119255662190713	-	2	45625013	45632462	-	5541	protein_coding	- && Q9SSE9.1 RecName: Full=Lysine-specific demethylase JMJ25; AltName: Full=Jumonji domain-containing protein 25; AltName: Full=Lysine-specific histone demethylase JMJ25; AltName: Full=Protein INCREASE IN BONSAI METHYLATION 1; AltName: Full=Protein JUMONJI 25 && -	-
Solyc02g083280.3	18834.1988062747	13494.418506717	12226.5259500518	8464.72693119869	7524.11841594257	9045.90271106745	14851.7144210145	8344.9160194029	0.831667713645093	7.76783864142101e-06	0.000121018915464476	-	2	47283089	47285753	+	938	protein_coding	- && Q38853.1 RecName: Full=Rhodanese-like domain-containing protein 15, chloroplastic; AltName: Full=Protein DARK INDUCIBLE 1; AltName: Full=Senescence-associated protein 1; Short=AtSEN1; AltName: Full=Sulfurtransferase 15; Short=AtStr15; Flags: Precursor && PF00581:Rhodanese-like domain	Rhodanese
Solyc04g057830.1	32.1608517503089	27.5067221968646	25.1781835874214	1.01398262232854	2.87802565954707	6.1383642011315	28.2819191781983	3.34345749433571	3.08495238111331	7.82998229667914e-06	0.000121904266130172	-	4	54877661	54878281	+	621	protein_coding	- && - && PF14009:Domain of unknown function (DUF4228)	-
Solyc08g076050.3	178.894737861093	220.053777574917	216.532378851824	106.468175344497	96.8935305380848	118.675041221876	205.160298095945	107.345582368153	0.935643327981922	7.85730044839569e-06	0.000122246588319578	-	8	60228487	60232264	+	3280	protein_coding	- && Q9LW83.2 RecName: Full=G-type lectin S-receptor-like serine/threonine-protein kinase CES101; AltName: Full=Protein CALLUS EXPRESSION OF RBCS 101; Flags: Precursor && PF07714:Protein tyrosine kinase|PF01453:D-mannose binding lectin|PF08276:PAN-like domain|PF11883:Domain of unknown function (DUF3403)	Pkinase_Tyr
[truncated: 1,102 more rows]
