# Supplementary material for: SlBL4 is involved in leaf polarity development in tomato
Source: Front Plant Sci. 2026 Apr 28;17:1765515. doi: 10.3389/fpls.2026.1765515 (PMC13161086; doi:10.3389/fpls.2026.1765515)
Supplement: Supplementary Excel S1 — Up-regulated differentially expressed genes in wild type and SlBL4 RNAi plants of leaf development. [file Table2.xls]

gene_id	L19_1	L19_2	L19_3	WT_1	WT_2	WT_3	RNAi_L19	WT	log2FoldChange	pvalue	padj	gene_name	gene_chr	gene_start	gene_end	gene_strand	gene_length	gene_biotype	gene_description	tf_family
novel.557	19.0955057267459	28.4552298588255	22.1568015569308	659.088704513554	680.173397539625	633.274573416733	23.2358457141674	657.512225156637	-4.8181984141747	9.64514648639764e-95	1.84326786977131e-91	-	7	32551296	32556428	+	3622	-	- && - && -	-
Solyc05g007830.3	416.081019519622	425.879940220421	365.587225689359	2156.74103769281	2400.27340006226	2088.0668890849	402.5160618098	2215.02710894666	-2.46000721763892	2.05286218984436e-72	2.47780466314214e-69	-	5	2280714	2283011	+	925	protein_coding	- && Q9C554.1 RecName: Full=Expansin-A1; Short=AtEXPA1; AltName: Full=Alpha-expansin-1; Short=At-EXP1; Short=AtEx1; AltName: Full=Ath-ExpAlpha-1.2; Flags: Precursor && PF03330:Rare lipoprotein A (RlpA)-like double-psi beta-barrel|PF01357:Pollen allergen	-
Solyc12g087940.2	245.226494596105	228.590346532564	284.009910866113	1378.00238374449	1284.55878604451	1458.88455846892	252.608917331594	1373.81524275264	-2.44372239686326	2.42420962145841e-60	1.85314664163019e-57	-	12	64422002	64424168	-	1366	protein_coding	- && O04496.1 RecName: Full=Aspartyl protease AED3; AltName: Full=Apoplastic EDS1-dependent protein 3; Flags: Precursor && PF14541:Xylanase inhibitor C-terminal|PF14543:Xylanase inhibitor N-terminal	-
Solyc07g055950.3	325.628623971878	262.736622363155	300.123948362063	1266.46429528835	1205.89275135022	1243.01875072913	296.163064899032	1238.45859912257	-2.06470280864125	4.69193730710334e-48	2.06923458199617e-45	-	7	63999930	64003090	-	2320	protein_coding	- && Q9S728.1 RecName: Full=Protodermal factor 1; Flags: Precursor && -	-
novel.223	135.678593321616	93.902258534124	95.6770976322013	815.24202835215	706.075628475549	850.163441856712	108.41931649598	790.49369956147	-2.86698777016609	1.18178504778389e-47	5.11356160392979e-45	-	11	44751915	44756655	-	1371	-	- && P04146.3 RecName: Full=Copia protein; AltName: Full=Gag-int-pol protein; Contains: RecName: Full=Copia VLP protein; Contains: RecName: Full=Copia protease && -	-
Solyc01g006560.3	1624.1230133906	1538.4794277005	1686.93830035723	4742.3967246306	4557.83330283605	5095.86534763933	1616.51358048278	4798.69845836866	-1.56980939447612	2.78731177450741e-43	9.98772201949665e-41	-	1	1128398	1132896	-	1500	protein_coding	- && O24370.1 RecName: Full=Linoleate 13S-lipoxygenase 2-1, chloroplastic; AltName: Full=Lipoxygenase 2-1; Flags: Precursor && PF00305:Lipoxygenase	Lipoxygenase
Solyc07g041720.1	9712.57722859329	8188.466645708	7721.6453425904	33548.6290423622	28721.7367403933	33104.1981367022	8540.89640563056	31791.5213064859	-1.89618512325204	2.12322638875767e-41	7.16058099608525e-39	-	7	54164774	54165409	+	636	protein_coding	- && Q9ZRA4.1 RecName: Full=Auxin-binding protein ABP19a; Flags: Precursor && PF00190:Cupin	-
Solyc11g006250.2	145.728859493587	171.679886814914	135.962191372076	814.228045729821	1012.10569027405	748.880432538043	151.123645893525	858.404722847306	-2.50530850207083	5.11720625960153e-40	1.60757385138962e-37	-	11	1004268	1007170	+	1460	protein_coding	- && Q8LB81.1 RecName: Full=GDSL esterase/lipase At5g33370; AltName: Full=Extracellular lipase At5g33370; Flags: Precursor && PF00657:GDSL-like Lipase/Acylhydrolase	Lipase_GDSL
Solyc08g068490.3	644.222061623375	666.800886358477	717.074668569762	1936.70680864752	1931.15521755609	2102.38973888754	676.032538850538	1990.08392169705	-1.55767167157559	1.26144466836749e-37	3.66186209869262e-35	-	8	57696077	57700082	-	1944	protein_coding	- && Q6I581.1 RecName: Full=Jasmonic acid-amido synthetase JAR1; AltName: Full=Auxin-responsive GH3-like protein 5; Short=OsGH3-5; AltName: Full=Indole-3-acetic acid-amido synthetase GH3.5; AltName: Full=Jasmonate-amino acid synthetase JAR1; AltName: Full=Protein JASMONATE RESISTANT 1; Short=OsJAR1 && PF03321:GH3 auxin-responsive promoter	-
Solyc03g123410.1	2336.68688498338	1929.26458442837	1797.72230814189	7894.86869745005	6744.17346220531	7717.96992222267	2021.22459251788	7452.33736062601	-1.882475455295	6.91493054487134e-37	1.8878583593516e-34	-	3	71770205	71770831	-	627	protein_coding	- && Q9ZRA4.1 RecName: Full=Auxin-binding protein ABP19a; Flags: Precursor && PF00190:Cupin	-
Solyc12g009650.2	1451.25843523269	1641.86676285423	1655.71735270883	4197.88805644017	4318.95717309364	4464.63689562298	1582.94751693192	4327.1607083856	-1.45074089552934	5.84348840932718e-36	1.54033011139196e-33	-	12	2922057	2923590	-	932	protein_coding	- && Q00451.1 RecName: Full=36.4 kDa proline-rich protein && PF14547:Hydrophobic seed protein	-
Solyc01g107730.3	29.1457718987175	32.2492605066688	26.1853109309183	222.062194289951	265.737702564847	215.865807739791	29.1934477787682	234.555234864863	-3.00507458374267	9.90019924947715e-32	2.12188102232018e-29	-	1	95073210	95075164	-	1659	protein_coding	- && Q9SN11.1 RecName: Full=Cyclin-D3-3; AltName: Full=G1/S-specific cyclin-D3-3; Short=CycD3;3 && PF00134:Cyclin, N-terminal domain|PF02984:Cyclin, C-terminal domain	Cyclin_C
novel.266	16.0804258751545	29.4037375207863	60.4276406098114	526.256980988515	754.042722801334	559.614203003155	35.303934668584	613.304635597668	-4.12024055959257	2.20842289025071e-30	4.1175416375707e-28	-	12	11549363	11562598	-	8959	-	- && P31843.1 RecName: Full=RNA-directed DNA polymerase homolog; AltName: Full=Reverse transcriptase homolog (mitochondrion) [Oenothera berteroana] && -	-
Solyc08g077170.3	99.4976351025182	83.4686742525547	83.5915695102391	379.229500750876	427.866481385998	369.324912768078	88.8526262884373	392.140298301651	-2.14279830895126	9.06321704966032e-30	1.64957743333222e-27	-	8	61201639	61208886	+	3302	protein_coding	- && Q9LQL2.2 RecName: Full=Protein NRT1/ PTR FAMILY 7.3; Short=AtNPF7.3; AltName: Full=Nitrate transporter 1.5 && PF00854:POT family	-
Solyc04g081870.3	471.357483465465	434.416509178069	480.399742848	1338.45706147368	1391.04573544775	1210.28080832309	462.057911830511	1313.26120174817	-1.50739665675951	1.04196572763423e-29	1.88152756156188e-27	-	4	65820837	65824366	-	2056	protein_coding	- && Q7XWU8.2 RecName: Full=Expansin-A1; AltName: Full=Alpha-expansin-1; AltName: Full=OsEXP1; AltName: Full=OsEXPA1; AltName: Full=OsaEXPa1.16; AltName: Full=RiExA; Flags: Precursor && PF03330:Rare lipoprotein A (RlpA)-like double-psi beta-barrel|PF01357:Pollen allergen	-
Solyc12g011010.2	634.171795451404	555.825489909057	606.290660785107	1681.18318782073	1482.18321466674	1642.01242380268	598.762648715189	1601.79294209672	-1.41977775159132	1.99317992799555e-27	3.3122895136755e-25	-	12	3870284	3872189	-	1673	protein_coding	- && Q9S728.1 RecName: Full=Protodermal factor 1; Flags: Precursor && -	-
Solyc02g005340.3	68.3418099694064	57.8589673796118	60.4276406098114	308.250717187877	265.737702564847	311.010452857329	62.2094726529432	294.999624203351	-2.24593071452798	4.29788289556084e-27	6.99030840027637e-25	-	2	8235497	8237948	-	2281	protein_coding	- && Q9SHY2.1 RecName: Full=Probable metal-nicotianamine transporter YSL7; AltName: Full=Protein YELLOW STRIPE LIKE 7; Short=AtYSL7 && PF03169:OPT oligopeptide transporter protein	OPT
Solyc03g118310.3	47.2362510082662	55.0134443937292	66.4704046707925	361.99179617129	321.379531982757	271.111085549975	56.240033357596	318.160804568007	-2.50047663115545	5.7469879838349e-27	9.21648079953047e-25	-	3	68708626	68713161	-	4074	protein_coding	- && Q9LSE2.1 RecName: Full=Transcription factor ICE1; AltName: Full=Basic helix-loop-helix protein 116; Short=AtbHLH116; Short=bHLH 116; AltName: Full=Inducer of CBF expression 1; AltName: Full=Transcription factor EN 45; AltName: Full=Transcription factor SCREAM; AltName: Full=bHLH transcription factor bHLH116 && PF00010:Helix-loop-helix DNA-binding domain	HLH
Solyc05g006420.3	407.035779964847	302.573944165511	314.223731171019	1168.10798092248	1083.09698987622	1240.97262932875	341.277818433792	1164.05920004248	-1.77047175785075	1.62496934180483e-26	2.5010350278933e-24	-	5	1055728	1059261	+	1461	protein_coding	- && O82798.1 RecName: Full=Two-component response regulator ARR4; AltName: Full=Response regulator 1 && PF00072:Response regulator receiver domain	Response_reg
Solyc01g109700.3	1222.11236651174	1244.44205249263	1157.18931767789	2603.9073741397	2656.41768376195	2771.47143681087	1207.91457889409	2677.26549823751	-1.1481450507973	9.92323304838428e-26	1.45275508872663e-23	-	1	96509269	96512434	+	1781	protein_coding	- && Q8GY61.1 RecName: Full=Transcription factor bHLH63; AltName: Full=Basic helix-loop-helix protein 63; Short=AtbHLH63; Short=bHLH 63; AltName: Full=Protein CRYPTOCHROME INTERACTING BASIC-HELIX-LOOP-HELIX 1; AltName: Full=Transcription factor EN 84; AltName: Full=bHLH transcription factor bHLH063 && PF00010:Helix-loop-helix DNA-binding domain	HLH
Solyc01g111660.3	1250.25311179326	1456.90776877186	1202.51004813525	3380.61806284337	3096.75560967265	3163.3036849831	1303.22364290012	3213.55911916637	-1.30186109997341	1.35610378017271e-23	1.80811209248261e-21	-	1	97779722	97781067	+	1108	protein_coding	- && P93004.2 RecName: Full=Aquaporin PIP2-7; AltName: Full=Plasma membrane intrinsic protein 2-7; Short=AtPIP2;7; AltName: Full=Plasma membrane intrinsic protein 3; AltName: Full=Salt stress-induced major intrinsic protein; Contains: RecName: Full=Aquaporin PIP2-7, N-terminally processed && PF00230:Major intrinsic protein	-
Solyc03g096160.2	62.3116502662235	57.8589673796118	60.4276406098114	234.229985757894	275.331121430003	301.802906555632	60.1994194185489	270.454671247843	-2.16799937232309	2.63672336164219e-23	3.39707735126631e-21	-	3	59479602	59482828	+	896	protein_coding	- && P59234.1 RecName: Full=Protein yippee-like && -	-
Solyc04g017720.3	175.879658009502	153.658241237657	133.947936685082	493.809537074001	486.386336463456	506.415046593349	154.49527864408	495.536973376935	-1.68137169600629	6.17798836550322e-23	7.78460479044424e-21	-	4	7793995	7795271	+	565	protein_coding	- && P27057.1 RecName: Full=Protein GAST1; Flags: Precursor && PF02704:Gibberellin regulated protein	-
Solyc09g008320.3	350.754289401807	330.080666362375	290.052674927095	1078.87751015757	945.911100104472	858.347927458221	323.629210230425	961.045512573421	-1.57016385221947	1.39653397342748e-22	1.72186632325873e-20	-	9	1784020	1786709	+	1173	protein_coding	- && Q9SJL9.1 RecName: Full=Probable xyloglucan endotransglucosylase/hydrolase protein 32; Short=At-XTH32; Short=XTH-32; Flags: Precursor && PF06955:Xyloglucan endo-transglycosylase (XET) C-terminus|PF00722:Glycosyl hydrolases family 16	-
Solyc02g089160.3	206.030456525416	240.920946138056	225.596524943296	603.319660285484	624.531568121715	692.612094027671	224.182642535589	640.154440811623	-1.51316267326146	1.51819418803061e-22	1.84215594254529e-20	CYP85A1	2	51681489	51684812	+	2160	protein_coding	- && Q43147.1 RecName: Full=Cytochrome P450 85A1; AltName: Full=C6-oxidase; AltName: Full=Dwarf protein && PF00067:Cytochrome P450	p450
Solyc03g005900.3	79.3971027585751	100.54181216785	72.5131687317736	319.404526033491	436.50055836464	363.186548566947	84.1506945527329	373.030544321693	-2.14703214687619	5.64027408985882e-22	6.56590891892042e-20	-	3	609499	612682	+	898	protein_coding	- && Q9FK75.1 RecName: Full=GDSL esterase/lipase At5g45670; AltName: Full=Extracellular lipase At5g45670; Flags: Precursor && PF00657:GDSL-like Lipase/Acylhydrolase	Lipase_GDSL
novel.46	0	0.948507661960848	0	838.563628665706	778.985611850742	894.155051964821	0.316169220653616	837.234764160423	-11.2098355437712	4.21351693755578e-21	4.7135894599496e-19	-	1	14327067	14337565	-	2893	-	- && - && -	-
Solyc04g008110.3	163.819338603136	213.414223941191	228.617906973786	642.864982556297	718.547073000253	612.813359412961	201.950489839371	658.07513832317	-1.70416197353482	5.1369945652688e-21	5.71877166821891e-19	-	4	1762308	1770551	-	3785	protein_coding	- && Q9C5U0.1 RecName: Full=Histidine kinase 4; AltName: Full=Arabidopsis histidine kinase 4; Short=AtHK4; AltName: Full=Cytokinin receptor CYTOKININ RESPONSE 1; Short=AtCRE1; Short=Cytokinin receptor CRE1; AltName: Full=Phosphoprotein phosphatase AHK4; AltName: Full=Protein AUTHENTIC HIS-KINASE 4; AltName: Full=Protein ROOT AS IN WOL 1; AltName: Full=Protein WOODEN LEG && PF00512:His Kinase A (p…	Response_reg
Solyc01g088400.3	37.1859848362947	63.5500133513768	66.4704046707925	278.84522114035	410.598327428716	308.964331456952	55.735467619488	332.802626675339	-2.57735643430837	7.43794182429987e-21	8.20068845464755e-19	-	1	83075330	83090285	+	2665	protein_coding	- && F4HVY0.1 RecName: Full=Protein ECERIFERUM 1 && PF04116:Fatty acid hydroxylase superfamily|PF12076:WAX2 C-terminal domain	-
Solyc02g089350.3	452.261977738719	314.904543771002	241.710562439245	1326.28927000574	1510.96347126221	1433.3080409642	336.292361316322	1423.52026074405	-2.08182297424526	1.30008961379576e-20	1.37396106512341e-18	GAST1	2	51836312	51837194	+	549	protein_coding	- && P27057.1 RecName: Full=Protein GAST1; Flags: Precursor && PF02704:Gibberellin regulated protein	-
Solyc04g077510.3	237.186281658528	239.023930814134	197.396959325384	621.571347487398	582.320525115025	659.874151621636	224.535723932682	621.255341408019	-1.46763109526964	2.8650233124729e-20	2.92015909444182e-18	-	4	62555770	62559059	+	2287	protein_coding	- && Q6AWY3.2 RecName: Full=Growth-regulating factor 6; Short=OsGRF6; AltName: Full=Transcription activator GRF6 && PF08879:WRC|PF08880:QLQ	-
Solyc09g059240.3	850.252518148792	1055.68902776242	970.870759130969	2197.30034258596	2539.37797360704	2302.9096361245	958.937435014062	2346.52931743916	-1.29089192421425	3.40124266026501e-20	3.45135831539192e-18	-	9	54110208	54113332	+	1907	protein_coding	- && Q9SZ46.1 RecName: Full=Cytochrome P450 82C4 && PF00067:Cytochrome P450	p450
Solyc06g005560.3	354.774395870595	315.853051432963	284.009910866113	837.549646043378	880.675851821405	785.710617744832	318.212452723224	834.645371869871	-1.39132177178384	3.62569733065135e-20	3.66291263805407e-18	-	6	586970	595641	-	6662	protein_coding	- && Q38865.2 RecName: Full=Expansin-A6; Short=AtEXPA6; AltName: Full=Alpha-expansin-6; Short=At-EXP6; Short=AtEx6; AltName: Full=Ath-ExpAlpha-1.8; Flags: Precursor && -	-
Solyc09g075750.1	299.497931924752	263.685130025116	253.796090561208	711.815800874638	679.21405565311	800.033467547472	272.326384170358	730.354441358407	-1.4232278283459	4.23593129468088e-20	4.24203547514919e-18	-	9	67794539	67795534	-	996	protein_coding	- && Q3E936.1 RecName: Full=Probable membrane-associated kinase regulator 1 && -	-
Solyc05g009270.3	521.608814325323	612.735949626708	623.411825624554	1392.19814045709	1551.25583049587	1356.57848845006	585.918863192195	1433.34415313434	-1.29059704452209	4.95510100126088e-20	4.91927840960675e-18	-	5	3413776	3416750	-	1840	protein_coding	- && Q9XF43.1 RecName: Full=3-ketoacyl-CoA synthase 6; Short=KCS-6; AltName: Full=Cuticular protein 1; AltName: Full=Eceriferum 6; AltName: Full=Very long-chain fatty acid condensing enzyme 6; Short=VLCFA condensing enzyme 6 && PF08392:FAE1/Type III polyketide synthase-like protein|PF08541:3-Oxoacyl-[acyl-carrier-protein (ACP)] synthase III C terminal	-
novel.144	37.1859848362947	29.4037375207863	43.3064757703648	177.446958907495	175.559565232372	198.473775836585	36.6320660424819	183.826766658817	-2.32957621628425	9.73594713667281e-20	9.5416442600563e-18	-	10	30958536	30969876	-	1595	-	- && - && -	-
Solyc01g067510.3	198.995270205036	163.143317857266	179.26866714244	480.62776298373	542.987507767881	498.23056099184	180.469085068248	507.281943914484	-1.49193207028388	1.27024232279866e-19	1.22913363665577e-17	-	1	76052826	76055931	+	2395	protein_coding	- && Q9LX29.1 RecName: Full=Serine/threonine-protein kinase-like protein ACR4; AltName: Full=Protein CRINKLY 4; Short=AtCR4; Flags: Precursor && PF07714:Protein tyrosine kinase	Pkinase_Tyr
Solyc01g079240.3	606.031050169884	691.462085569459	627.440334998541	1410.44982765901	1402.55783808594	1346.34788144818	641.644490245961	1386.45184906437	-1.11129062005864	3.14299398723274e-19	2.94197065751871e-17	-	1	78193435	78198933	+	2554	protein_coding	- && O22898.1 RecName: Full=Long chain acyl-CoA synthetase 1; AltName: Full=Protein ECERIFERUM 8 && PF00501:AMP-binding enzyme	AMP-binding
Solyc09g065620.3	253.266707533683	187.804517068248	170.204521050969	702.689957273681	613.978807370043	726.373097133894	203.7585818843	681.013953925873	-1.7409924115075	3.4151597736401e-19	3.18171209807918e-17	-	9	64016822	64019091	+	1525	protein_coding	- && Q9M7I7.1 RecName: Full=Chlorophyllase-2, chloroplastic; Short=AtCLH2; AltName: Full=Chlorophyll-chlorophyllido hydrolase 2; Short=Chlase 2; Flags: Precursor && PF07224:Chlorophyllase	-
Solyc09g083380.3	294.472798838766	232.384377180408	197.396959325384	837.549646043378	700.319577156455	835.840592054072	241.418045114853	791.236605084635	-1.71253506896496	3.66626155556592e-19	3.39025710700779e-17	-	9	69452199	69452974	-	644	protein_coding	- && P08283.1 RecName: Full=Histone H1; AltName: Full=PsH1b; AltName: Full=PsH1b-40 && PF00538:linker histone H1 and H5 family	-
Solyc09g091550.3	299.497931924752	294.985882869824	307.173839766541	673.284461226153	699.360235269939	784.687557044643	300.552551520372	719.110751180245	-1.25859590692016	1.95494843052949e-18	1.68733801986094e-16	-	9	71263224	71280670	+	3011	protein_coding	- && Q9SPV4.1 RecName: Full=Salicylate carboxymethyltransferase; AltName: Full=S-adenosyl-L-methionine:salicylate acid carboxylmethyltransferase; Short=CbSAMT; AltName: Full=Salicylate O-methyltransferase && -	-
Solyc07g061750.3	14.0703726407601	18.970153239217	22.1568015569308	126.747827791068	126.633129020071	117.651980521687	18.399109145636	123.677645777609	-2.74864079814783	2.35082533124792e-18	2.01162228811599e-16	-	7	64837702	64842388	+	2117	protein_coding	- && Q8LPS2.1 RecName: Full=Protein ACCELERATED CELL DEATH 6 && PF13962:Domain of unknown function|PF12796:Ankyrin repeats (3 copies)	-
Solyc01g096450.3	651.257247943755	552.979966923175	568.019821732227	1343.52697458532	1239.46971737827	1383.17806665496	590.752345533052	1322.05825287285	-1.16226185482867	9.77692242126654e-18	8.00023581415831e-16	-	1	87419111	87422329	+	1832	protein_coding	- && O04496.1 RecName: Full=Aspartyl protease AED3; AltName: Full=Apoplastic EDS1-dependent protein 3; Flags: Precursor && PF14541:Xylanase inhibitor C-terminal|PF14543:Xylanase inhibitor N-terminal	-
Solyc12g056540.1	34.1709049847032	34.1462758305905	35.24945702239	146.01349761531	155.413385615542	155.505226428665	34.5222126125612	152.310703219839	-2.14166733123118	2.17706492934772e-17	1.75181157981513e-15	-	12	63437439	63437849	-	411	protein_coding	- && P59226.2 RecName: Full=Histone H3.2; AltName: Full=Histone H3.1 >P69246.2 RecName: Full=Histone H3.2 >P69248.2 RecName: Full=Histone H3.2 >Q71T45.3 RecName: Full=Histone H3.2 >Q6LBE3.3 RecName: Full=Histone H3.2 >Q6LCK1.3 RecName: Full=Histone H3.2 >Q76MV0.1 RecName: Full=Histone H3.2 >Q2RAD9.1 RecName: Full=Histone H3.2 >A2Y533.1 RecName: Full=Histone H3.2 && PF00125:Core histone H2A/H2B/H3…	Histone
Solyc10g005400.3	97.4875818681239	127.100026702754	93.6628429452076	327.51638701212	396.208199130981	336.586970362044	106.083483838695	353.437185501715	-1.73506099391778	3.14389998934689e-17	2.46914583752371e-15	-	10	297317	308940	-	2737	protein_coding	- && Q8L799.1 RecName: Full=Inositol oxygenase 1; AltName: Full=Myo-inositol oxygenase 1; Short=AtMIOX1; Short=MI oxygenase 1 && PF01397:Terpene synthase, N-terminal domain|PF05153:Myo-inositol oxygenase|PF03936:Terpene synthase family, metal binding domain	-
Solyc02g030480.3	222.110882400571	212.46571627923	202.432596042868	506.991311164272	592.873285866697	507.438107293537	212.33639824089	535.767568108169	-1.33557764482296	4.30548212426008e-17	3.31334300522337e-15	-	2	26693477	26697808	+	1616	protein_coding	- && Q7XWU3.2 RecName: Full=Probable cinnamyl alcohol dehydrogenase 6; Short=OsCAD6 && PF00107:Zinc-binding dehydrogenase|PF08240:Alcohol dehydrogenase GroES-like domain	ADH_N
Solyc11g011570.1	24.1206388127317	25.6097068729429	23.1639289004277	141.957567125996	150.616676182964	113.559737720933	24.2980915287008	135.377993676631	-2.47787258271088	5.02000157800501e-17	3.81204292014533e-15	-	11	4638263	4639371	-	930	protein_coding	- && Q8W571.3 RecName: Full=RING-H2 finger protein ATL32; AltName: Full=RING-type E3 ubiquitin transferase ATL32; Flags: Precursor && PF13639:Ring finger domain	-
Solyc02g080330.3	57.2865171802378	64.4985210133377	66.4704046707925	219.020246422966	209.136531260421	211.773564939037	62.7518142881227	213.310114207474	-1.76483888820907	5.71600073665504e-17	4.31200805571414e-15	-	2	45133349	45135375	+	1518	protein_coding	- && O48928.1 RecName: Full=Cytochrome P450 77A3 && PF00067:Cytochrome P450	p450
Solyc10g085555.1	494.473095661	424.93143255846	452.200177230088	1082.93344064689	967.016621607817	991.345818482737	457.201568483183	1013.76529357915	-1.14903179699828	6.09167983065395e-17	4.58034405102908e-15	-	10	64797649	64800072	+	891	protein_coding	- && P26300.1 RecName: Full=Enolase; AltName: Full=2-phospho-D-glycerate hydro-lyase; AltName: Full=2-phosphoglycerate dehydratase && PF00113:Enolase, C-terminal TIM barrel domain	-
Solyc10g055810.2	3567.8444910499	3591.99851584573	3147.27294842768	7724.51961689885	6719.2305731559	6790.05386715163	3435.7053184411	7077.93468573546	-1.04267373378826	7.5360337327885e-17	5.61116433746879e-15	CHI9	10	57363714	57364923	-	1028	protein_coding	- && Q05538.1 RecName: Full=Basic 30 kDa endochitinase; Flags: Precursor && PF00182:Chitinase class I|PF00187:Chitin recognition protein	-
Solyc12g044950.2	128.643407001236	108.129873463537	82.5844421667422	365.033744038276	357.834523670353	339.65615246261	106.452574210505	354.174806723746	-1.73411817769845	9.16970635803437e-17	6.80546523976706e-15	-	12	61236791	61237892	-	1035	protein_coding	- && Q8GZC3.1 RecName: Full=Delta(12)-fatty-acid desaturase FAD2 && PF00487:Fatty acid desaturase|PF11960:Domain of unknown function (DUF3474)	-
Solyc03g006880.3	329.648730440666	295.934390531785	324.295004605988	720.941644475595	687.848132631751	808.217953148981	316.62604185948	739.002576752109	-1.22294059795185	1.02368112415607e-16	7.50034479880864e-15	-	3	1408547	1410504	+	1635	protein_coding	- && Q39110.2 RecName: Full=Gibberellin 20 oxidase 1; AltName: Full=GA 20-oxidase 1; Short=AtGA20ox1; AltName: Full=Gibberellin C-20 oxidase 1 && PF14226:non-haem dioxygenase in morphine synthesis N-terminal|PF03171:2OG-Fe(II) oxygenase superfamily	2OG-FeII_Oxy
Solyc03g083320.3	51.2563574770548	46.4768754360816	49.3492398313459	199.754576598723	166.92548825373	192.335411635454	49.0274909148275	186.338492162636	-1.92640327427952	1.41508283447947e-16	1.02372538306365e-14	-	3	54578565	54582356	+	2283	protein_coding	- && Q3HRP0.1 RecName: Full=Calcineurin B-like protein 7 && PF13499:EF-hand domain pair	-
Solyc10g086150.2	4064.32763994529	3330.21040114454	3280.21375776926	7821.86194864239	7289.07965374622	7677.04749421513	3558.2505996197	7595.99636553458	-1.0940962565074	1.63769304338694e-16	1.16276206080473e-14	-	10	65201133	65203406	-	1367	protein_coding	- && Q08937.1 RecName: Full=29 kDa ribonucleoprotein B, chloroplastic; AltName: Full=CP29B; Flags: Precursor && PF00076:RNA recognition motif. (a.k.a. RRM, RBD, or RNP domain)	RRM_1
Solyc06g051320.3	33.1658783675061	18.970153239217	33.2352023353963	168.321115306538	179.396932778434	135.044012424893	28.4570779807064	160.920686836622	-2.50399210199721	1.78629598608432e-16	1.25659895241938e-14	-	6	34645981	34648166	+	1587	protein_coding	- && Q70PR7.2 RecName: Full=Vinorine synthase && PF02458:Transferase family	-
Solyc07g053640.1	388.945300855298	387.939633741987	468.314214726038	913.598342718018	1034.17055366392	1137.6434986097	415.066383107775	1028.47079833055	-1.30931174811202	2.05156412489289e-16	1.43879266287977e-14	-	7	62219894	62221357	+	1464	protein_coding	- && - && -	-
Solyc11g005820.1	12.0603194063658	11.3820919435302	13.0926554654591	93.2864012542261	117.039710154914	86.9601595160295	12.1783556051184	99.0954236417233	-3.02650911058663	2.24664134241345e-16	1.56602510351269e-14	-	11	663002	663574	-	573	protein_coding	- && O49603.1 RecName: Full=Cell wall / vacuolar inhibitor of fructosidase 2; Short=AtC/VIF2; Flags: Precursor && PF04043:Plant invertase/pectin methylesterase inhibitor	-
Solyc08g080650.2	2325.63159219421	1564.08913457344	1447.24199260498	6299.87403252725	5050.93503250512	5497.92820281344	1778.98757312421	5616.2457559486	-1.65859294987867	2.36196961995471e-16	1.63153762935004e-14	-	8	64002840	64005894	+	1491	protein_coding	- && P12670.2 RecName: Full=Protein NP24; AltName: Full=Pathogenesis-related protein PR P23; AltName: Full=Salt-induced protein; Flags: Precursor && PF00314:Thaumatin family	Thaumatin
Solyc12g099600.2	887.438502985087	795.797928385152	836.922822445887	1661.91751799648	1580.99542897786	1657.3583343055	840.053084605375	1633.42376042662	-0.959455580720607	3.45664322645877e-16	2.33838345464245e-14	-	12	67670529	67674999	+	2215	protein_coding	- && Q9LUS8.1 RecName: Full=Probable protein phosphatase 2C 40; Short=AtPP2C40; AltName: Full=Protein phosphatase 2C homolog 1 && PF00481:Protein phosphatase 2C	PP2C
Solyc07g052980.3	1219.09728666015	1054.74052010046	969.863631787472	2289.57276121785	2424.25694722515	2255.84884391583	1081.23381284936	2323.22618411961	-1.1035316303085	4.26692339318363e-16	2.82813162358035e-14	-	7	61528033	61529822	+	1228	protein_coding	- && Q8LDW9.2 RecName: Full=Xyloglucan endotransglucosylase/hydrolase protein 9; Short=At-XTH9; Short=XTH-9; Flags: Precursor && PF06955:Xyloglucan endo-transglycosylase (XET) C-terminus|PF00722:Glycosyl hydrolases family 16	-
Solyc05g047590.3	355.779422487792	365.175449854927	382.708390528805	803.074236884207	942.073732558409	779.5722535437	367.887754290508	841.573407662105	-1.19414059018976	4.9046634847445e-16	3.23214504872545e-14	-	5	59943536	59945854	-	1731	protein_coding	- && O48711.1 RecName: Full=Probable pectinesterase/pectinesterase inhibitor 12; Includes: RecName: Full=Pectinesterase inhibitor 12; AltName: Full=Pectin methylesterase inhibitor 12; Includes: RecName: Full=Pectinesterase 12; Short=PE 12; AltName: Full=Pectin methylesterase 12; Short=AtPME12; Flags: Precursor && PF01095:Pectinesterase|PF04043:Plant invertase/pectin methylesterase inhibitor	-
Solyc06g074390.3	53.2664107114491	54.0649367317684	58.4133859228177	205.838472332694	193.78706107617	175.966440432436	55.2482444553451	191.863991280433	-1.79646641110284	1.10723436573494e-15	7.05339047483319e-14	-	6	46156977	46161655	+	2143	protein_coding	- && Q93ZB9.1 RecName: Full=Fatty acyl-CoA reductase 3; AltName: Full=Protein ECERIFERUM 4 && PF07993:Male sterility protein|PF03015:Male sterility protein	NAD_binding_4
Solyc04g050730.3	1425.12774318556	1961.51384493503	1708.08797457067	4061.00040242582	4676.791696764	3727.01013078701	1698.24318756376	4154.93407665894	-1.29070428926766	6.32315787558478e-15	3.68043095331943e-13	-	4	47994783	47998673	-	1266	protein_coding	- && Q8LB81.1 RecName: Full=GDSL esterase/lipase At5g33370; AltName: Full=Extracellular lipase At5g33370; Flags: Precursor && PF00657:GDSL-like Lipase/Acylhydrolase	Lipase_GDSL
Solyc01g089850.3	103.517741571307	110.975396449419	90.641460914717	302.166821453906	263.819018791815	292.595360253935	101.711532978481	286.193733499885	-1.49133241422264	9.43989409800687e-15	5.38520127735302e-13	-	1	83448980	83451559	-	1049	protein_coding	- && O80513.1 RecName: Full=Cyclin-U4-1; Short=CycU4;1; AltName: Full=Cyclin-P4.1; Short=CycP4;1 && PF08613:Cyclin	-
Solyc06g083490.3	108.542874657293	99.5933045058891	81.5773148232453	279.859203762678	265.737702564847	291.572299553746	96.5711646621423	279.056401960424	-1.53035559403286	1.32341464220824e-14	7.47533694329103e-13	-	6	48936891	48941319	-	1078	protein_coding	- && Q9LHT0.1 RecName: Full=Tropinone reductase homolog At5g06060 && PF00106:short chain dehydrogenase	adh_short
novel.694	1406.03223745882	1462.59881474363	1362.64329575125	2754.99078486665	2485.65482796216	2955.62236284482	1410.42478265123	2732.08932522454	-0.953717838728717	1.44957932735184e-14	8.11243856398215e-13	-	9	30888796	30891882	+	2580	-	- && - && -	-
Solyc06g064820.3	11.0552927891687	13.2791072674519	9.0641460914717	87.2025055202548	81.5440603538338	82.8679167152752	11.1328487160308	83.8714941964546	-2.90975742608858	1.4503553007599e-14	8.11243856398215e-13	-	6	40503270	40506792	-	2336	protein_coding	- && Q9SF78.1 RecName: Full=GDSL esterase/lipase At1g71691; AltName: Full=Extracellular lipase At1g71691; Flags: Precursor && PF00657:GDSL-like Lipase/Acylhydrolase	Lipase_GDSL
Solyc01g105450.3	61.3066236490264	80.6231512666721	67.4775320142894	203.810507088037	257.103625586205	227.119475441865	69.8024356433293	229.344536038703	-1.71513579946853	2.58109076691558e-14	1.41947612848141e-12	-	1	93510125	93514791	-	2595	protein_coding	- && Q8RXN0.1 RecName: Full=ABC transporter G family member 11; Short=ABC transporter ABCG.11; Short=AtABCG11; AltName: Full=Protein CUTICULAR DEFECT AND ORGAN FUSION 1; AltName: Full=Protein DESPERADO; AltName: Full=Protein PERMEABLE LEAVES 1; AltName: Full=White-brown complex homolog protein 11; Short=AtWBC11 && PF01061:ABC-2 type transporter|PF00005:ABC transporter	ABC2_membrane
Solyc07g018240.1	194.975163736248	227.641838870604	184.304303859925	457.306162670173	488.305020236487	535.060746198629	202.307102155592	493.557309701763	-1.28581345258536	2.61070247892909e-14	1.4323263145761e-12	-	7	9822969	9823790	-	822	protein_coding	- && Q54TC9.1 RecName: Full=Elongation of fatty acids protein sre1; AltName: Full=3-keto acyl-CoA synthase sre1; AltName: Full=Protein SRE1 homolog; AltName: Full=Very-long-chain 3-oxoacyl-CoA synthase sre1 && PF01151:GNS1/SUR4 family	ELO
Solyc09g062970.1	152.764045813967	78.7261359427504	65.4632773272956	503.949363297287	485.42699457694	423.547129878073	98.9844863613378	470.974495917433	-2.25121060401518	2.69969361576888e-14	1.47409699262923e-12	-	9	61110285	61110557	+	273	protein_coding	- && - && -	-
Solyc01g099020.3	715.578951444373	669.646409344359	599.240769380629	1501.70826366857	1369.94021394441	1282.91811803648	661.488710056454	1384.85553188315	-1.06590426058792	2.74044332112219e-14	1.48925560860889e-12	-	1	89230102	89238677	-	2275	protein_coding	- && Q3MKY2.1 RecName: Full=Acetylajmalan esterase; Flags: Precursor && PF00657:GDSL-like Lipase/Acylhydrolase	Lipase_GDSL
Solyc02g077090.3	462.312243910691	558.67101289494	563.991312358239	1060.62582295566	1136.82013552109	1162.19695541423	528.324856387957	1119.88097129699	-1.08367598856371	3.02726758227163e-14	1.63736621377913e-12	-	2	42708683	42713179	-	2247	protein_coding	- && Q9LI74.1 RecName: Full=Protein CHUP1, chloroplastic; AltName: Full=Protein CHLOROPLAST UNUSUAL POSITIONING 1 && -	-
Solyc08g078910.2	191.960083884656	102.438827491772	93.6628429452076	529.2989288555	512.288567399379	546.314413900703	129.353918107212	529.300636718528	-2.03348807589004	3.47159874291875e-14	1.86450056139006e-12	-	8	62696544	62700466	-	666	protein_coding	- && P14009.1 RecName: Full=14 kDa proline-rich protein DC2.15; Flags: Precursor && PF14547:Hydrophobic seed protein	-
Solyc03g114850.3	535.679186966083	589.023258077687	593.198005319648	1118.42283242838	1058.15410082681	1116.15922390574	572.633483454473	1097.57871905365	-0.938443257791082	5.74900105081375e-14	3.04484621474161e-12	-	3	66227640	66232910	+	2153	protein_coding	- && Q94JW8.2 RecName: Full=Squamosa promoter-binding-like protein 6 && PF03110:SBP domain	SBP
Solyc01g110605.1	30.1507985159146	37.9403064784339	15.1069101524528	170.349080551195	182.274958437981	131.974830324327	27.7326717156005	161.532956437835	-2.53868695190232	8.33719281417654e-14	4.34538279107979e-12	-	1	97166173	97166610	-	438	protein_coding	- && O65695.1 RecName: Full=Auxin-responsive protein SAUR50; AltName: Full=Protein SMALL AUXIN UP RNA 50 && PF02519:Auxin responsive protein	Auxin_inducible
Solyc09g091430.3	702.51360542081	1012.05767531223	1023.24138099281	2293.62869170717	2569.11757208902	2136.15074199376	912.60422057528	2332.96566859665	-1.35403001964807	8.64695134857707e-14	4.49661077725438e-12	-	9	71178811	71183391	-	1973	protein_coding	- && Q93WF1.1 RecName: Full=Probable pectate lyase 20; Flags: Precursor && PF00544:Pectate lyase	-
novel.656	138.693673173207	107.181365801576	123.876663250113	347.796039458691	309.867429344568	317.148817058461	123.250567408299	324.937428620573	-1.39945781483464	9.06222376474951e-14	4.68072021614866e-12	-	8	5383413	5387688	-	2849	-	- && - && -	-
Solyc02g092537.1	152.764045813967	117.614950083145	114.812517158642	345.768074214034	330.972950847914	348.863698764307	128.397171018585	341.868241275418	-1.41331414245939	9.35719191387322e-14	4.81140094531064e-12	-	2	54237772	54238773	+	871	protein_coding	- && - && -	-
Solyc06g049050.3	880.403316664707	601.353857683178	574.062585793208	2087.79021937447	1688.44172026762	1881.4086276468	685.273253380364	1885.8801890963	-1.46059661576004	1.25368494114394e-13	6.36078689275528e-12	-	6	32415687	32417447	+	1188	protein_coding	- && O22874.1 RecName: Full=Expansin-A8; Short=AtEXPA8; AltName: Full=Alpha-expansin-8; Short=At-EXP8; Short=AtEx8; AltName: Full=Ath-ExpAlpha-1.11; Flags: Precursor && PF03330:Rare lipoprotein A (RlpA)-like double-psi beta-barrel|PF01357:Pollen allergen	-
Solyc03g083100.3	1333.67032102062	1357.31446426597	1278.04459889751	2289.57276121785	2307.21723707024	2247.66435831432	1323.00979472804	2281.48478553414	-0.786101602372719	1.30369474268857e-13	6.57090802946748e-12	-	3	54347779	54350875	-	1862	nontranslating_CDS	- && Q9SF32.1 RecName: Full=Protein IQ-DOMAIN 1 && PF00612:IQ calmodulin-binding motif	IQ
Solyc06g048730.3	2610.05412486101	2825.60432498137	2794.77837820378	4625.78872306282	4611.55644848093	4836.00792979143	2743.47894268205	4691.11770044506	-0.773872958073538	1.36818365219773e-13	6.86576711068941e-12	-	6	31698053	31706294	-	2320	protein_coding	- && Q42967.1 RecName: Full=Uroporphyrinogen decarboxylase, chloroplastic; Short=UPD; Short=URO-D; Flags: Precursor && PF01208:Uroporphyrinogen decarboxylase (URO-D)	-
Solyc05g012790.3	483.417802871831	493.223984219641	479.392615504504	946.045786632532	916.171501622485	881.878323562559	485.344800865325	914.698537272525	-0.914225268904244	1.39757880947831e-13	6.99796393837687e-12	-	5	5958429	5965069	+	2393	protein_coding	- && Q9C533.2 RecName: Full=Probable protein S-acyltransferase 22; AltName: Full=Probable palmitoyltransferase At1g69420; AltName: Full=Zinc finger DHHC domain-containing protein At1g69420 && PF01529:DHHC palmitoyltransferase	-
novel.332	71.3568898209979	93.902258534124	87.6200788842265	269.719377539393	231.201394650282	239.396203844128	84.2930757464495	246.772325344601	-1.54845062522323	1.79939244770975e-13	8.91262786248977e-12	-	3	8308295	8310621	+	2327	-	- && - && -	-
Solyc04g014510.3	236.181255041331	205.826162645504	238.689180408755	473.52988462743	531.475405129693	504.368925192971	226.898866031863	503.124738316698	-1.14965003393897	2.09439200736976e-13	1.0329181054841e-11	-	4	4780019	4784330	+	1499	protein_coding	- && P14656.1 RecName: Full=Glutamine synthetase cytosolic isozyme 1-1; AltName: Full=Glutamate--ammonia ligase GLN1;1; Short=OsGLN1;1; AltName: Full=Glutamine synthetase shoot isozyme; AltName: Full=OsGS1;1 && PF00120:Glutamine synthetase, catalytic domain|PF03951:Glutamine synthetase, beta-Grasp domain	-
Solyc10g007320.3	1226.13247298053	1159.07636291616	1195.46015673077	2089.81818461913	2019.41467111553	2072.72097858207	1193.55633087582	2060.65127810558	-0.787878794221624	2.10686869995868e-13	1.0368416286728e-11	-	10	1713478	1717875	-	1530	protein_coding	- && Q93ZB6.2 RecName: Full=Uroporphyrinogen decarboxylase 1, chloroplastic; Short=UPD1; Short=URO-D1; Flags: Precursor && PF01208:Uroporphyrinogen decarboxylase (URO-D)	-
Solyc02g092530.3	646.23211485777	651.624763767103	541.834510801309	1223.87702515055	1200.13670003113	1354.53236704968	613.23046314206	1259.51536407712	-1.03807951074661	2.44332296194786e-13	1.19728045911005e-11	-	2	54232495	54237659	-	2346	protein_coding	- && Q50228.1 RecName: Full=Formamidase; AltName: Full=Formamide amidohydrolase && PF03069:Acetamidase/Formamidase family	FmdA_AmdA
Solyc05g013207.1	215.075696080191	229.538854194525	214.51812416483	518.145120009886	462.402789300563	458.331193684485	219.710891479849	479.626367664978	-1.12589654921107	2.75800724793781e-13	1.34287431458509e-11	-	5	6280307	6282544	-	1552	protein_coding	- && Q9FG87.1 RecName: Full=3-ketoacyl-CoA synthase 20; Short=KCS-20; AltName: Full=Very long-chain fatty acid condensing enzyme 20; Short=VLCFA condensing enzyme 20 && PF08392:FAE1/Type III polyketide synthase-like protein|PF08541:3-Oxoacyl-[acyl-carrier-protein (ACP)] synthase III C terminal	-
Solyc01g080800.3	73.3669430553922	51.2194137458858	45.3207304573585	230.17405526858	180.35627466495	220.981111240734	56.6356957528789	210.503813724755	-1.89439178999691	2.86102913532146e-13	1.38714547907668e-11	-	1	79931898	79933414	-	656	protein_coding	- && C0HJG8.1 RecName: Full=Basic secretory protease; AltName: Full=Boswellia basic secretory protease; Short=BBSP, partial [Boswellia serrata] && PF04450:Peptidase of plants and bacteria	-
Solyc05g047680.3	81.4071559929694	47.4253830980424	82.5844421667422	281.887169007335	226.404685217703	271.111085549975	70.472327085918	259.800979925004	-1.88438734927013	3.32939348228255e-13	1.6040542169997e-11	-	5	60015087	60016969	+	1798	protein_coding	- && Q9SLP1.1 RecName: Full=Cytochrome P450 78A9 && PF00067:Cytochrome P450	p450
Solyc02g067180.3	3624.12598161294	3563.54328598691	3619.6156725277	5919.63054915404	5768.52276361885	5808.93865567077	3602.42831337585	5832.36398948122	-0.695116451668819	4.01755299071638e-13	1.92750089406064e-11	-	2	37931290	37936940	-	2154	protein_coding	- && P55217.3 RecName: Full=Cystathionine gamma-synthase 1, chloroplastic; Short=AtCGS1; AltName: Full=METHIONINE OVERACCUMULATION 1; AltName: Full=O-succinylhomoserine (thiol)-lyase; Flags: Precursor && PF01053:Cys/Met metabolism PLP-dependent enzyme	Cys_Met_Meta_PP
Solyc07g019430.1	98.4926084853211	77.7776282807896	71.5060413882768	283.915134251992	218.729950125578	325.333302659969	82.5920927181291	275.99279567918	-1.74034241780993	7.0749567352453e-13	3.32479472970042e-11	-	7	11120259	11120459	+	201	protein_coding	- && - && -	-
Solyc02g080160.3	37.1859848362947	43.631352450199	39.2779663963774	126.747827791068	147.738650523416	159.597469229419	40.0317678942904	144.694649181301	-1.85273232041205	9.07142873364907e-13	4.21606945228581e-11	-	2	45015804	45018010	-	1477	protein_coding	- && Q8L9A9.2 RecName: Full=Probable xyloglucan endotransglucosylase/hydrolase protein 8; Short=At-XTH8; Short=XTH-8; Flags: Precursor && PF06955:Xyloglucan endo-transglycosylase (XET) C-terminus|PF00722:Glycosyl hydrolases family 16	-
Solyc09g075360.3	156.784152282756	157.452271885501	181.282921829434	359.963830926633	492.14238778255	420.477947777508	165.173115332564	424.19472216223	-1.36144871026008	1.21771961688432e-12	5.61890623219479e-11	-	9	67512132	67515675	+	2062	protein_coding	- && O81416.1 RecName: Full=Endoglucanase 17; AltName: Full=Endo-1,4-beta glucanase 17; Flags: Precursor && PF00759:Glycosyl hydrolase family 9	-
Solyc06g008160.3	493.468069043802	477.099353966307	481.406870191497	874.053020447205	894.106638232624	876.763020061616	483.991431067202	881.640892913815	-0.865324606820299	1.22288647417599e-12	5.63141676953373e-11	-	6	2041383	2049504	-	1253	protein_coding	- && Q940U6.1 RecName: Full=Protein FLUORESCENT IN BLUE LIGHT, chloroplastic; Flags: Precursor && PF13424:Tetratricopeptide repeat	-
Solyc01g106630.2	632.16174221701	486.584430585915	347.458933506415	1657.86158750717	1325.81048716469	1406.7084627593	488.735035436447	1463.46017914372	-1.58220481437163	1.28542112775793e-12	5.88394465526401e-11	-	1	94321306	94324378	-	893	protein_coding	- && P11670.1 RecName: Full=Basic form of pathogenesis-related protein 1; Short=PRP 1; Flags: Precursor && PF00188:Cysteine-rich secretory protein family	SCP
Solyc08g078010.3	1700.50503629758	1581.16227248873	1384.80009730818	3147.4020597078	2772.49805203035	3041.55946166066	1555.48913536483	2987.15319113294	-0.941324273431398	2.36180870254505e-12	1.04562469064606e-10	-	8	62006450	62010458	-	1378	protein_coding	- && Q8W463.1 RecName: Full=50S ribosomal protein L19-1, chloroplastic; Flags: Precursor && PF01245:Ribosomal protein L19	-
Solyc06g083650.3	252.261680916486	311.110513123158	306.166712423044	616.501434375755	635.084328873388	588.259902608435	289.846302154229	613.281888619193	-1.08100376853863	2.89718783573077e-12	1.27038639840944e-10	-	6	49034161	49037778	-	1403	protein_coding	- && Q8LB81.1 RecName: Full=GDSL esterase/lipase At5g33370; AltName: Full=Extracellular lipase At5g33370; Flags: Precursor && PF00657:GDSL-like Lipase/Acylhydrolase	Lipase_GDSL
Solyc11g010400.2	117.588114212067	92.0052432102023	123.876663250113	283.915134251992	285.883882181676	286.456996052803	111.156673557461	285.418670828824	-1.36192908693892	3.11580654246813e-12	1.36273244313028e-10	-	11	3473027	3482580	+	2174	protein_coding	- && P24397.1 RecName: Full=Hyoscyamine 6-dioxygenase; AltName: Full=Hyoscyamine 6-beta-hydroxylase && PF03171:2OG-Fe(II) oxygenase superfamily|PF14226:non-haem dioxygenase in morphine synthesis N-terminal	2OG-FeII_Oxy
Solyc08g078640.2	15.0753992579573	10.4335842815693	17.1211648394466	78.0766619192979	76.7473509212553	103.329130719047	14.2100494596577	86.0510478532	-2.60173620013559	4.647507240487e-12	1.99217352422595e-10	-	8	62520203	62535499	-	3705	protein_coding	- && Q8VZP6.1 RecName: Full=Putative glucuronosyltransferase PGSIP8; AltName: Full=Glycogenin-like protein 8; AltName: Full=Plant glycogenin-like starch initiation protein 8 && PF01095:Pectinesterase	-
Solyc05g008300.2	177.889711243896	210.568700955308	156.104738242013	431.95659711196	479.670943257846	404.10897657449	181.521050147072	438.578838981432	-1.27202633461557	5.0114443580128e-12	2.13619801974549e-10	-	5	2673192	2676162	-	911	protein_coding	- && A2RVM8.1 RecName: Full=Heavy metal-associated isoprenylated plant protein 37; Short=AtHIP37; Flags: Precursor && PF00403:Heavy-metal-associated domain	HMA
novel.346	0	0	0	52.7270963610843	81.5440603538338	70.5911883130122	0	68.2874483426434	-8.55645267067401	5.19817942602152e-12	2.203509219537e-10	-	3	35499829	35501600	+	749	-	- && - && -	-
Solyc08g075120.3	283.417506049597	252.303038081586	254.803217904705	540.452737701114	550.662242860007	507.438107293537	263.507920678629	532.851029284886	-1.01628192179929	5.67298853727756e-12	2.40034402445362e-10	-	8	59390517	59397696	-	2427	protein_coding	- && Q56WM6.1 RecName: Full=Rop guanine nucleotide exchange factor 14; Short=AtRopGEF14; AltName: Full=Rho of plants guanine nucleotide exchange factor 14 && PF03759:PRONE (Plant-specific Rop nucleotide exchanger)	DUF315
Solyc06g073260.3	7391.97076948506	7491.31351416678	7202.97476068951	12194.1550161231	11295.2913718358	12210.2294567507	7362.08634811379	11899.8919482365	-0.692736048235016	6.35408013548779e-12	2.67864190711657e-10	-	6	45281639	45286328	-	2399	protein_coding	- && Q9SA52.1 RecName: Full=Chloroplast stem-loop binding protein of 41 kDa b, chloroplastic; Short=CSP41-b; AltName: Full=Heteroglycan-interacting protein 1.3; AltName: Full=Protein CHLOROPLAST RNA BINDING; AltName: Full=Protein Gb5f; Flags: Precursor && PF01370:NAD dependent epimerase/dehydratase family	Epimerase
Solyc11g065830.2	1155.78060977673	1110.70247215615	1144.09666221243	1884.99369490876	1862.08260172696	1901.86984165058	1136.8599147151	1882.98204609543	-0.728009207636921	8.48078083995648e-12	3.51064525275672e-10	-	11	51690785	51694757	-	2148	protein_coding	- && Q41364.1 RecName: Full=Dicarboxylate transporter 1, chloroplastic; Short=SODIT1; AltName: Full=2-oxoglutarate/malate translocator; Flags: Precursor && PF00939:Sodium:sulfate symporter transmembrane region	Na_sulph_symp
Solyc01g110940.3	61.3066236490264	49.3223984219641	43.3064757703648	166.293150061881	149.657334296448	187.220108134511	51.3118326137851	167.723530830947	-1.70854867509865	1.17992225574613e-11	4.81063351430517e-10	-	1	97317693	97317950	+	258	protein_coding	- && P33081.1 RecName: Full=Auxin-induced protein 15A && -	-
novel.20	16.0804258751545	12.330599605491	11.0784007784654	96.3283491212117	95.9341886515691	61.383642011315	13.1631420863703	84.5487265946986	-2.68479242430032	1.307887488116e-11	5.30863429468395e-10	-	1	43495868	43500429	+	1219	-	- && - && -	-
Solyc10g047530.2	24.1206388127317	16.1246302533344	12.0855281219623	88.2164881425834	91.1374792189907	94.1215844173496	17.4435990626761	91.1585172596412	-2.38655585976249	1.49783005573863e-11	6.03686057438558e-10	-	10	40985321	40988295	+	2691	protein_coding	- && Q9FMF5.2 RecName: Full=Root phototropism protein 3; AltName: Full=BTB/POZ domain-containing protein RPT3; AltName: Full=Non-phototropic hypocotyl protein 3 && PF03000:NPH3 family	-
Solyc03g096250.3	41.2060913050833	55.0134443937292	53.3777492053334	154.125358593939	164.047462594183	149.366862227533	49.8657616347153	155.846561138552	-1.64316811817658	1.62615770593178e-11	6.53111640457679e-10	-	3	59662319	59665587	+	938	protein_coding	- && P59234.1 RecName: Full=Protein yippee-like && PF03226:Yippee zinc-binding/DNA-binding /Mis18, centromere assembly	-
Solyc08g075240.3	8.04021293757723	7.58806129568679	11.0784007784654	86.1885228979263	54.6824875313944	68.5450669126351	8.90222500390981	69.8053591139852	-2.97278861003188	1.65363464615305e-11	6.62986072381607e-10	-	8	59491527	59497193	+	2633	protein_coding	- && O65709.2 RecName: Full=Long-chain-alcohol oxidase FAO4A; AltName: Full=Long-chain fatty alcohol oxidase 4A && PF05199:GMC oxidoreductase|PF00732:GMC oxidoreductase	-
Solyc07g054170.3	70.3518632038007	72.0865823090245	50.3563671748428	201.78254184338	181.315616551466	191.312350935265	64.264937562556	191.470169776704	-1.5735639215572	1.69424928559369e-11	6.78084098892147e-10	-	7	62655866	62659897	+	1957	protein_coding	- && Q9M0I2.2 RecName: Full=Expansin-B3; Short=At-EXPB3; Short=AtEXPB3; AltName: Full=Ath-ExpBeta-1.6; AltName: Full=Beta-expansin-3; Flags: Precursor && PF01357:Pollen allergen|PF03330:Rare lipoprotein A (RlpA)-like double-psi beta-barrel	-
Solyc07g056270.3	322.613544120286	348.102311939631	392.779663963774	664.158617625196	764.595483553006	723.303915033328	354.498506674564	717.35267207051	-1.01714992187525	2.04213552670881e-11	8.10247301626525e-10	-	7	64255886	64260142	+	2432	protein_coding	- && Q9SJG2.1 RecName: Full=Probable receptor-like protein kinase At2g42960 && PF00069:Protein kinase domain	Pkinase
Solyc06g052010.2	121.608220680856	88.2112125623589	73.5202960752705	270.733360161721	261.900335018784	301.802906555632	94.446576439495	278.145533912046	-1.55847095357519	2.30541233823353e-11	9.13126444779093e-10	-	6	35763644	35769108	+	1782	protein_coding	- && Q8L4D8.1 RecName: Full=Protein IQ-DOMAIN 31 && PF13178:Protein of unknown function (DUF4005)|PF00612:IQ calmodulin-binding motif	IQ
Solyc12g088650.2	118.593140829264	157.452271885501	142.004955433057	357.935865681976	311.7861131176	333.517788261478	139.350122715941	334.413255687018	-1.26178066576852	2.31339624034835e-11	9.14708896205321e-10	-	12	64910207	64913154	-	1504	protein_coding	- && Q9SN11.1 RecName: Full=Cyclin-D3-3; AltName: Full=G1/S-specific cyclin-D3-3; Short=CycD3;3 && PF00134:Cyclin, N-terminal domain|PF02984:Cyclin, C-terminal domain	Cyclin_C
Solyc03g121000.3	259.296867236866	292.140359883941	266.888746026667	512.061224275915	607.263414164433	548.360535301081	272.775324382491	555.895057913809	-1.02697871343127	3.26291089228079e-11	1.25761908391051e-09	-	3	70715211	70718712	+	2003	protein_coding	- && Q9LU15.2 RecName: Full=Histidine-containing phosphotransfer protein 4 && -	-
Solyc12g006450.2	189.950030650262	207.723177969426	181.282921829434	393.425257463475	437.459900251155	390.809187472039	192.985376816374	407.231448395556	-1.07710756831917	3.57793401228034e-11	1.37211974420778e-09	-	12	921556	927571	-	2325	protein_coding	- && Q84P52.1 RecName: Full=Gamma aminobutyrate transaminase 3, chloroplastic; AltName: Full=Gamma-aminobutyrate transaminase isozyme 3; Short=LeGABA-TP3; Short=SlGABA-T3; Flags: Precursor && PF00202:Aminotransferase class-III	Aminotran_3
Solyc10g076790.2	317.588411034301	293.088867545902	354.508824910893	660.102687135882	614.938149256558	624.067027115036	321.728701163699	633.035954502492	-0.976846745243006	4.00600983944974e-11	1.52607680478573e-09	-	10	59843582	59848957	-	2213	protein_coding	- && Q9FEL7.1 RecName: Full=Auxin transporter-like protein 2; AltName: Full=AUX1-like protein 2; AltName: Full=MtLAX2 && PF01490:Transmembrane amino acid transporter protein	Aa_trans
Solyc11g007250.2	244.221467978908	191.598547716091	205.453978073359	484.683693473044	472.955550052236	432.754676179771	213.757997922786	463.464639901684	-1.11716919685445	4.22123541976636e-11	1.60539953368992e-09	-	11	1647905	1649860	-	1433	protein_coding	- && Q9SJM3.1 RecName: Full=Serine/threonine-protein kinase KIPK2 && PF00069:Protein kinase domain	Pkinase
Solyc08g065420.3	289.44766575278	271.273191320803	255.810345248201	550.5925639244	501.735806647707	566.775627904475	272.177067440595	539.701332825527	-0.987371329905852	4.43315088581821e-11	1.6776476776315e-09	-	8	53489303	53493786	+	3337	protein_coding	- && P48731.1 RecName: Full=Homeobox protein ATH1 && -	-
Solyc07g042440.3	1775.88203258737	1709.21080685345	1501.62686915381	2978.06696177893	2855.96079615721	2828.76283602143	1662.23990286488	2887.59686465253	-0.796685870900694	5.61779134377097e-11	2.09825421639576e-09	-	7	55701390	55704072	-	1050	protein_coding	- && Q6QPJ6.1 RecName: Full=Peroxiredoxin Q, chloroplastic; AltName: Full=Thioredoxin reductase; Flags: Precursor && PF00578:AhpC/TSA family	-
Solyc02g086970.3	2403.01864171839	2402.56990774683	2474.51188297178	3879.49751302901	3783.64440041789	3748.49440549097	2426.70014414567	3803.87877297929	-0.648489231965262	7.11322212787618e-11	2.64388205929634e-09	-	2	50173132	50178076	-	2472	protein_coding	- && Q8S528.2 RecName: Full=Aldehyde dehydrogenase family 2 member B7, mitochondrial; Short=ALDH2b; Flags: Precursor && PF00171:Aldehyde dehydrogenase family	Aldedh
Solyc04g079780.3	1863.31934828352	1770.8638048809	1700.03095582269	2843.20727300924	2853.08277049767	2911.63075273671	1778.07136966237	2869.3069320812	-0.690384443084323	1.01660619330687e-10	3.73619067806194e-09	-	4	64199895	64205602	-	2270	protein_coding	- && Q84RR2.1 RecName: Full=Probable E3 ubiquitin-protein ligase ARI2; AltName: Full=ARIADNE-like protein ARI2; AltName: Full=Protein ariadne homolog 2; AltName: Full=RING-type E3 ubiquitin transferase ARI2 && PF00380:Ribosomal protein S9/S16|PF01485:IBR domain, a half RING-finger domain	IBR
Solyc11g009020.2	1070.35334731497	1050.94648945262	950.728212261032	1798.80517201084	1704.75053233838	1993.94530466755	1024.00934967621	1832.50033633892	-0.839421104830357	1.02654228392683e-10	3.76667107156704e-09	-	11	3160196	3165653	-	1748	protein_coding	- && Q680K2.1 RecName: Full=Haloacid dehalogenase-like hydrolase domain-containing protein At4g39970; Flags: Precursor && PF13419:Haloacid dehalogenase-like hydrolase	-
Solyc03g111690.3	256.281787385274	240.920946138056	237.682053065258	454.264214803188	547.78421720046	487.999953989954	244.961595529529	496.682795331201	-1.02019036770656	1.04736864212066e-10	3.83694969165384e-09	-	3	63827404	63832904	+	1974	protein_coding	- && Q93Z25.1 RecName: Full=Probable pectate lyase 22; Flags: Precursor && PF00544:Pectate lyase	-
Solyc11g072490.2	1032.16233586148	881.163617961628	1083.66902160262	1906.28732997766	1742.1648659125	2094.20525328603	998.998325141907	1914.2191497254	-0.938318822987498	1.0563310999603e-10	3.86361102318814e-09	-	11	55975376	55981331	+	3053	protein_coding	- && Q9ZQC5.1 RecName: Full=Interactor of constitutive active ROPs 2, chloroplastic; AltName: Full=ROP-interactive partner 2; Flags: Precursor && -	-
Solyc07g062550.3	673.367833522093	627.912072218082	580.105349854189	1154.92620683221	1068.70686157848	1135.59737720933	627.128418531455	1119.74348187334	-0.836225781255751	1.11075584940009e-10	4.04332760226863e-09	-	7	65370047	65374858	-	2545	nontranslating_CDS	- && Q3A949.1 RecName: Full=UDP-N-acetylglucosamine 1-carboxyvinyltransferase 2; AltName: Full=Enoylpyruvate transferase 2; AltName: Full=UDP-N-acetylglucosamine enolpyruvyl transferase 2; Short=EPT 2 && PF00275:EPSP synthase (3-phosphoshikimate 1-carboxyvinyltransferase)	EPSP_synthase
Solyc03g118410.3	1335.68037425502	903.927801848689	774.480927149082	2676.91412294736	2387.80195553756	2568.90541817353	1004.69636775093	2544.54049888615	-1.34070366030703	1.11262620388132e-10	4.04371739042951e-09	-	3	68779017	68780797	-	818	protein_coding	- && P07854.2 RecName: Full=Acyl carrier protein 1, chloroplastic; Short=ACP I; Short=Acyl carrier protein I; Flags: Precursor && PF00550:Phosphopantetheine attachment site	PP-binding
Solyc05g050980.3	282.4124794324	276.015729630607	279.981401492126	518.145120009886	521.881986264536	514.599532194857	279.469870185044	518.20887948976	-0.890956410155754	1.21941376831317e-10	4.39698363973679e-09	-	5	62040509	62047524	+	2009	protein_coding	- && P11043.1 RecName: Full=3-phosphoshikimate 1-carboxyvinyltransferase, chloroplastic; AltName: Full=5-enolpyruvylshikimate-3-phosphate synthase; Short=EPSP synthase; Flags: Precursor && PF00275:EPSP synthase (3-phosphoshikimate 1-carboxyvinyltransferase)	EPSP_synthase
Solyc09g098290.3	223.115909017768	296.882898193746	339.401914758441	635.767104199997	683.051423199172	652.712726720316	286.466907323318	657.177084706495	-1.19787318823635	1.42182919081878e-10	5.11078508354971e-09	-	9	72659371	72663202	-	3603	protein_coding	- && Q9LRT1.1 RecName: Full=Probably inactive leucine-rich repeat receptor-like protein kinase At3g28040; Flags: Precursor && PF13855:Leucine rich repeat|PF08263:Leucine rich repeat N-terminal domain|PF00069:Protein kinase domain	Pkinase
Solyc04g074640.3	1568.84654944476	1327.91072674519	1359.62191372076	2463.97777225836	2430.97234043076	2767.37919401012	1418.79306330357	2554.10976889975	-0.848198974985279	1.51521362216073e-10	5.42943656203313e-09	-	4	60655433	60660581	-	1718	protein_coding	- && Q9THX6.1 RecName: Full=Thylakoid lumenal 29 kDa protein, chloroplastic; Short=TL29; AltName: Full=LeAPx09; AltName: Full=P29; Flags: Precursor && PF00141:Peroxidase	-
Solyc07g008540.3	1902.51538635421	2325.740787128	2205.60888225812	3664.53319709536	4217.26693312298	3810.90110820247	2144.62168524678	3897.5670794736	-0.861815050250026	1.55875174013271e-10	5.56804574088215e-09	-	7	3465852	3470226	-	2222	protein_coding	- && Q9LU68.1 RecName: Full=Protein CHLOROPLAST IMPORT APPARATUS 2; Flags: Precursor && PF06203:CCT motif	CCT
Solyc01g098740.3	454.272030973113	487.532938247876	480.399742848	840.591593910363	834.627441268652	807.194892448792	474.06823735633	827.471309209269	-0.80351556891145	1.58167589820406e-10	5.64114671438782e-09	-	1	89053885	89057159	-	1806	protein_coding	- && Q8RWW0.1 RecName: Full=Receptor-like serine/threonine-protein kinase ALE2; AltName: Full=Protein ABNORMAL LEAF SHAPE 2; Flags: Precursor && PF07714:Protein tyrosine kinase	Pkinase_Tyr
Solyc04g009900.3	553.769666075632	599.456842359256	605.283533441611	1043.38811837607	1034.17055366392	975.999907979908	586.170013958833	1017.85286000663	-0.796105952134424	1.6181017952755e-10	5.75316720481441e-09	-	4	3214862	3216339	+	1390	nontranslating_CDS	- && Q93VK0.2 RecName: Full=Phosphoenolpyruvate carboxylase kinase 2; Short=AtPPCK2 && PF00069:Protein kinase domain	Pkinase
Solyc11g066410.2	1827.13839006443	1672.21900803698	1582.19705663356	2720.51537570748	2995.06536970199	2976.08357684859	1693.85148491165	2897.22144075269	-0.774403444627767	1.72095035744598e-10	6.0905176770538e-09	-	11	52483718	52487860	-	1257	protein_coding	- && Q6JJ61.1 RecName: Full=50S ribosomal protein L9, chloroplastic; AltName: Full=CL9; Flags: Precursor && PF03948:Ribosomal protein L9, C-terminal domain|PF01281:Ribosomal protein L9, N-terminal domain	-
Solyc07g008240.3	168.844471689122	101.490319829811	84.5986968537359	325.488421767463	433.622532705093	452.192829483354	118.311162790889	403.767927985303	-1.7715250783432	1.83737389847375e-10	6.48253778672286e-09	-	7	2965816	2968253	-	982	protein_coding	- && Q947C5.1 RecName: Full=Non-symbiotic hemoglobin 1; AltName: Full=GOShi GLB1; Short=Hb1 && PF00042:Globin	-
Solyc06g074820.3	9674.3862171398	8603.91300164686	7778.04447382622	17087.6351514806	15094.2852424379	14976.5855900607	8685.44789753763	15719.5019946597	-0.85588067048335	1.84732261792185e-10	6.5076266661754e-09	-	6	46499125	46501420	+	1034	protein_coding	- && O64964.1 RecName: Full=Aquaporin TIP1-1; AltName: Full=Tonoplast intrinsic protein 1-1; AltName: Full=ZmTIP1-1; AltName: Full=ZmTIP1;1; Short=ZmTIP1 && PF00230:Major intrinsic protein	-
Solyc05g024120.2	304.523065010738	272.221698982764	214.51812416483	612.445503886441	534.35343078924	620.99784501447	263.754296052777	589.26559323005	-1.15936368636192	2.07024459787613e-10	7.22631953776154e-09	-	5	30432857	30435438	-	1371	protein_coding	- && - && -	-
Solyc12g100140.2	797.99113405454	780.621805793778	738.224342783196	1243.1426949748	1332.5258803703	1321.79442464365	772.279094210505	1299.15433332958	-0.750383228181584	2.4541358148643e-10	8.4632626529749e-09	-	12	67958978	67965020	+	4496	protein_coding	- && Q66GR3.1 RecName: Full=Transcription factor bHLH130; AltName: Full=Basic helix-loop-helix protein 130; Short=AtbHLH130; Short=bHLH 130; AltName: Full=Transcription factor EN 69; AltName: Full=bHLH transcription factor bHLH130 && -	-
Solyc01g107330.3	1546.73596386642	1417.07044696951	1164.23920908237	2522.78876435342	2591.18243547888	2643.5888492873	1376.01520663943	2585.85334970653	-0.910096843834914	3.03213216893486e-10	1.03476022366344e-08	-	1	94790508	94793139	-	958	protein_coding	- && Q05024.1 RecName: Full=Protein TRI1 && PF02201:SWIB/MDM2 domain	-
Solyc04g008385.1	19.0955057267459	9.48507661960848	10.0712734349686	83.1465750309406	62.3572226235199	85.937098815841	12.8839519271077	77.1469654901005	-2.58479977800965	3.04870691865984e-10	1.03887066516532e-08	-	4	2022015	2028519	-	3951	protein_coding	- && Q9SXB8.3 RecName: Full=G-type lectin S-receptor-like serine/threonine-protein kinase At1g11330; Flags: Precursor && PF08276:PAN-like domain|PF00954:S-locus glycoprotein domain|PF07714:Protein tyrosine kinase|PF00069:Protein kinase domain|PF01453:D-mannose binding lectin	Pkinase_Tyr
Solyc10g054820.2	330.653757057864	350.947834925514	271.924382744151	737.165366432852	625.490910008231	625.090087815224	317.841991575843	662.582121418769	-1.05925338048563	3.18057488399086e-10	1.08059442688241e-08	-	10	55924729	55926344	-	1305	protein_coding	- && Q7XSQ9.3 RecName: Full=Probable aquaporin PIP1-2; AltName: Full=OsPIP1;2; AltName: Full=Plasma membrane intrinsic protein 1-2 && PF00230:Major intrinsic protein	-
Solyc04g012060.3	325.628623971878	327.235143376493	368.608607719849	606.36160815247	629.328277554294	695.681276128236	340.490791689407	643.790387278333	-0.919083753754115	4.34071406195924e-10	1.46175617596052e-08	-	4	4383623	4391104	-	3941	protein_coding	- && Q9SJ20.1 RecName: Full=Ribonucleoside-diphosphate reductase large subunit; AltName: Full=Protein DEFECTIVE IN POLLEN DNA DEGRADATION 2; AltName: Full=Ribonucleoside-diphosphate reductase R1 subunit; Short=AtRNR1 && PF03477:ATP cone domain|PF02867:Ribonucleotide reductase, barrel domain|PF00317:Ribonucleotide reductase, all-alpha domain	Ribonuc_red_lgC
Solyc02g091740.3	282.4124794324	290.24334456002	311.202349140529	536.3968072118	592.873285866697	530.968503397875	294.619391044316	553.412865492124	-0.909855063070625	4.73066920016491e-10	1.57916210723991e-08	-	2	53636184	53643128	+	2448	protein_coding	- && Q9SCJ4.1 RecName: Full=Kinesin-like protein KIN-8B && PF00225:Kinesin motor domain	Kinesin
Solyc06g074000.1	209.045536377008	192.547055378052	178.261539798944	397.481187952789	379.899387060214	380.578580470153	193.284710518001	385.986385161052	-0.997776248317628	5.00144310549179e-10	1.66712347003261e-08	-	6	45883266	45884651	-	1386	protein_coding	- && Q766C2.1 RecName: Full=Aspartic proteinase nepenthesin-2; AltName: Full=Nepenthesin-II; Flags: Precursor && PF14541:Xylanase inhibitor C-terminal|PF14543:Xylanase inhibitor N-terminal	-
Solyc01g096040.3	1119.59965155763	1292.81594325264	1277.03747155401	2049.25887972599	2231.4292280355	2039.98303617603	1229.81768878809	2106.89038131251	-0.776646806330862	5.18570147109953e-10	1.71855046006829e-08	-	1	87003119	87004564	-	1446	protein_coding	- && Q9LNJ3.1 RecName: Full=Aspartyl protease family protein 2; Flags: Precursor && PF14543:Xylanase inhibitor N-terminal|PF14541:Xylanase inhibitor C-terminal	-
Solyc07g016210.1	79.3971027585751	91.0567355482415	75.5345507622642	203.810507088037	188.031009757076	214.842747039602	81.9961296896936	202.228087961572	-1.30090580701192	5.20811147404136e-10	1.72348658635196e-08	-	7	6480376	6481568	+	864	protein_coding	- && - && PF10950:Protein of unknown function (DUF2775)	-
Solyc12g094720.2	415.075992902424	349.999327263553	338.394787414944	672.270478603825	699.360235269939	725.350036433705	367.82336919364	698.993583435823	-0.926454495350549	5.41321757943184e-10	1.78877980906499e-08	-	12	65836449	65840414	+	1115	protein_coding	- && Q9S720.2 RecName: Full=PsbP domain-containing protein 3, chloroplastic; AltName: Full=OEC23-like protein 2; Flags: Precursor && PF01789:PsbP	-
Solyc12g098850.2	1249.24808517606	1115.44501046596	1040.36254583225	1893.10555588739	1980.08165376839	1976.55327276434	1135.01854715809	1949.91349414004	-0.780739228728847	6.13151026359247e-10	2.01164413268907e-08	-	12	67213632	67215554	+	1431	protein_coding	- && - && -	-
Solyc01g103100.3	991.961271173591	958.941246242418	932.599920078089	1639.60990030526	1494.65465919145	1607.22835999626	961.167479164699	1580.49763983099	-0.717422973252787	6.74405144632256e-10	2.19689391787664e-08	-	1	91644267	91650321	+	1526	protein_coding	- && Q9SY73.1 RecName: Full=NADPH-dependent pterin aldehyde reductase && PF00106:short chain dehydrogenase	adh_short
Solyc04g055200.3	288.442639135583	300.676928841589	328.323513979975	531.326894100157	623.572226235199	661.920273022013	305.814360652382	605.606464452457	-0.985850312461282	7.08372385633624e-10	2.30427005953701e-08	-	4	53763613	53783222	-	1963	protein_coding	- && Q9LV77.1 RecName: Full=Asparagine synthetase [glutamine-hydrolyzing] 2; AltName: Full=Glutamine-dependent asparagine synthetase 2 && PF13537:Glutamine amidotransferase domain|PF00733:Asparagine synthase	-
Solyc04g078470.3	95.4775286337296	82.5201665905938	61.4347679533082	225.104142156937	245.591522948017	194.381533035831	79.8108210592105	221.692399380262	-1.47399001985731	7.20798322299288e-10	2.33805769806076e-08	-	4	63288351	63290357	-	1547	protein_coding	- && Q9SN11.1 RecName: Full=Cyclin-D3-3; AltName: Full=G1/S-specific cyclin-D3-3; Short=CycD3;3 && PF00134:Cyclin, N-terminal domain|PF02984:Cyclin, C-terminal domain	Cyclin_C
Solyc04g063245.1	300.502958541949	280.758267940411	255.810345248201	514.089189520572	519.003960604989	544.268292500326	279.023857243521	525.787147541962	-0.913973855923339	7.30097241212513e-10	2.36284689010704e-08	-	4	55403565	55405112	+	1462	protein_coding	- && A6YIH8.1 RecName: Full=Premnaspirodiene oxygenase; Short=HPO; AltName: Full=Cytochrome P450 71D55 && -	-
Solyc07g053540.1	155.779125665559	134.68808799844	125.890917937107	280.873186385007	310.826771231084	344.771455963552	138.786043867035	312.157137859881	-1.16951847130941	7.65792346984804e-10	2.45965208591072e-08	-	7	62088569	62089312	+	744	protein_coding	- && Q9ZWA8.1 RecName: Full=Fasciclin-like arabinogalactan protein 9; Flags: Precursor && PF02469:Fasciclin domain	-
Solyc03g025320.3	840.20225197682	658.264317400829	647.582881868478	1375.97441849983	1310.46101698043	1409.77764485987	715.349817082043	1365.40436011338	-0.932724662367377	8.62141863620255e-10	2.76138259195577e-08	-	3	2786653	2789806	-	1713	protein_coding	- && Q9FF86.1 RecName: Full=BAHD acyltransferase DCR; AltName: Full=Protein DEFECTIVE IN CUTICULAR RIDGES; AltName: Full=Protein PERMEABLE LEAVES 3 && PF02458:Transferase family	-
Solyc02g077420.3	1423.11768995117	1282.38235897107	1232.72386844015	2242.92956059074	2092.32465449072	2295.74821122318	1312.74130578746	2210.33414210155	-0.751654687162249	8.67680888564769e-10	2.77524767328533e-08	-	2	42928352	42929949	-	1511	protein_coding	- && A2WT95.2 RecName: Full=Phospholipase A1-II 1 >A2ZW16.2 RecName: Full=Phospholipase A1-II 1 && PF01764:Lipase (class 3)	Lipase_3
Solyc01g007810.1	99.4976351025182	116.666442421184	94.6699702887045	236.257951002551	289.721249727739	230.188657542431	103.611349270802	252.055952757574	-1.28216513897122	8.75410080556961e-10	2.79275156103184e-08	-	1	1906576	1907472	-	897	protein_coding	- && Q9SJ45.1 RecName: Full=Transcription repressor OFP15; AltName: Full=Ovate family protein 15; Short=AtOFP15 && PF04844:Transcriptional repressor, ovate	-
Solyc01g108650.2	158.79420551715	182.113471096483	156.104738242013	330.558334879105	333.850976507461	357.048184365815	165.670804951882	340.485831917461	-1.03841130953468	8.75589051751578e-10	2.79275156103184e-08	-	1	95779629	95782688	-	868	protein_coding	- && - && -	-
Solyc09g010160.2	288.442639135583	284.552298588255	270.917255400654	546.536633435085	483.508310803909	568.821749304852	281.304064374831	532.955564514615	-0.921482399143507	1.00057330249705e-09	3.15959561278571e-08	-	9	3542382	3543224	+	317	protein_coding	- && Q9M290.1 RecName: Full=Putative NAC domain-containing protein 61; Short=ANAC061 && PF02365:No apical meristem (NAM) protein	NAM
Solyc02g022890.2	121.608220680856	81.571658928633	83.5915695102391	274.789290651036	236.957445969376	242.465385944694	95.5904830399092	251.404040855035	-1.39590729173219	1.0219906179195e-09	3.21941082977306e-08	-	2	24861151	24864806	+	507	protein_coding	- && O48916.1 RecName: Full=Dihydroceramide fatty acyl 2-hydroxylase FAH1; AltName: Full=Fatty acid 2-hydroxylase 1; Short=AtFAH1 && -	-
Solyc05g052350.3	414.070966285227	405.012771657282	397.815300681258	738.17934905518	678.254713766594	699.773518928991	405.633012874589	705.402527250255	-0.798158842672786	1.09599978801219e-09	3.44781387359172e-08	-	5	63455860	63459062	+	2958	protein_coding	- && C0LGP9.1 RecName: Full=Probable leucine-rich repeat receptor-like protein kinase IMK3; AltName: Full=Protein INFLORESCENCE MERISTEM RECEPTOR-LIKE KINASE 3; AltName: Full=Protein MERISTEMATIC RECEPTOR-LIKE KINASE; Flags: Precursor && PF07714:Protein tyrosine kinase|PF08263:Leucine rich repeat N-terminal domain|PF13855:Leucine rich repeat	Pkinase_Tyr
Solyc09g074300.1	95.4775286337296	77.7776282807896	40.2850937398742	231.188037890908	302.192694252443	240.419264544317	71.1800835514645	257.933332229223	-1.85717667138454	1.25212349997309e-09	3.91745541949289e-08	-	9	66513262	66513690	+	429	protein_coding	- && O65759.1 RecName: Full=Histone H2AX && PF00125:Core histone H2A/H2B/H3/H4|PF16211:C-terminus of histone H2A	Histone
Solyc07g066470.3	2407.03874818718	2975.46853557118	2994.18959221615	4809.31957770429	5061.48779325679	4819.63895858841	2792.23229199151	4896.81544318316	-0.810392711230071	1.26009957098731e-09	3.93703861872641e-08	-	7	68019734	68023064	-	1510	protein_coding	- && Q43082.1 RecName: Full=Porphobilinogen deaminase, chloroplastic; Short=PBG; AltName: Full=Hydroxymethylbilane synthase; Short=HMBS; AltName: Full=Pre-uroporphyrinogen synthase; Flags: Precursor && PF03900:Porphobilinogen deaminase, C-terminal domain|PF01379:Porphobilinogen deaminase, dipyromethane cofactor binding domain	-
Solyc08g062580.1	21.1055589611402	43.631352450199	36.2565843658868	130.803758280382	140.063915431291	112.536677020744	33.6644985924087	127.801450244139	-1.92212864415006	1.30381711467511e-09	4.06808678786997e-08	-	8	51551178	51552824	-	1647	protein_coding	- && Q9CA54.1 RecName: Full=Pentatricopeptide repeat-containing protein At1g74630 && PF13041:PPR repeat family|PF01535:PPR repeat|PF14432:DYW family of nucleic acid deaminases	PPR
Solyc01g006450.3	402.010646878861	296.882898193746	313.216603827522	745.27722741148	636.043670759903	733.534522035214	337.370049633376	704.951806735533	-1.06342454207016	1.31901789294922e-09	4.10992355149518e-08	-	1	1057680	1063081	+	1691	protein_coding	- && Q9SLA8.1 RecName: Full=Enoyl-[acyl-carrier-protein] reductase [NADH], chloroplastic; Short=ENR; AltName: Full=NADH-dependent enoyl-ACP reductase 1; AltName: Full=Protein MOSAIC DEATH 1; Flags: Precursor && PF13561:Enoyl-(Acyl carrier protein) reductase	-
Solyc06g007910.3	31.1558251331118	25.6097068729429	17.1211648394466	84.1605576532692	117.039710154914	103.329130719047	24.6288989485004	101.509799509077	-2.04319494122882	1.34767874142431e-09	4.18784777467258e-08	-	6	1794510	1795843	+	615	protein_coding	- && P46690.2 RecName: Full=Gibberellin-regulated protein 4; AltName: Full=GAST1 protein homolog 4; Flags: Precursor && -	-
Solyc01g086820.3	197.990243587839	98.6447968439282	93.6628429452076	452.236249558531	428.825823272514	411.27040147581	130.099294458992	430.777491435618	-1.72812322955117	1.43259962779736e-09	4.40399561183335e-08	-	1	81639844	81640254	-	411	protein_coding	- && P59226.2 RecName: Full=Histone H3.2; AltName: Full=Histone H3.1 >P69246.2 RecName: Full=Histone H3.2 >P69248.2 RecName: Full=Histone H3.2 >Q71T45.3 RecName: Full=Histone H3.2 >Q6LBE3.3 RecName: Full=Histone H3.2 >Q6LCK1.3 RecName: Full=Histone H3.2 >Q76MV0.1 RecName: Full=Histone H3.2 >Q2RAD9.1 RecName: Full=Histone H3.2 >A2Y533.1 RecName: Full=Histone H3.2 && PF00125:Core histone H2A/H2B/H3…	Histone
Solyc03g098010.3	404.020700113256	313.00752844708	279.981401492126	699.648009406696	685.929448858719	698.750458228802	332.336543350821	694.775972164739	-1.06406451556995	1.56087683704843e-09	4.76638994727453e-08	-	3	61796513	61799318	+	1528	protein_coding	- && Q9SCX8.1 RecName: Full=Purple acid phosphatase 17; AltName: Full=Acid phosphatase type 5; AltName: Full=Peroxidase; Flags: Precursor && PF00149:Calcineurin-like phosphoesterase	Metallophos
Solyc08g077060.3	1978.8974092612	1822.08321862679	1802.75794485937	2994.29068373619	2856.92013804373	3039.51334026028	1867.91285758245	2963.57472068007	-0.665908372139613	1.59645505449098e-09	4.85563710406388e-08	-	8	61116131	61120772	-	1168	protein_coding	- && Q0J7V9.1 RecName: Full=Protein LSD1; AltName: Full=Protein LESION SIMULATING DISEASE 1; Short=OsLSD1; AltName: Full=Putative zinc finger LSD1 && PF06943:LSD1 zinc finger	zf-LSD1
Solyc10g045310.2	625.126555896629	627.912072218082	551.905784236277	1080.90547540223	990.040826884194	1045.56803559273	601.648137450329	1038.83811262638	-0.787710393697182	1.7062997449219e-09	5.15554308963029e-08	-	10	32598672	32602012	-	1682	protein_coding	- && - && PF12049:Protein of unknown function (DUF3531)	-
novel.614	49.2463042426605	94.8507661960848	93.6628429452076	264.64946442775	276.290463316519	216.88886843998	79.2533044613177	252.609598728083	-1.67151037055511	1.73007515833645e-09	5.22050179028023e-08	-	8	4771504	4787220	+	7725	-	- && - && -	-
Solyc10g008440.3	41.2060913050833	32.2492605066688	20.1425468699371	137.901636636682	115.121026381883	107.421373519801	31.1992995605631	120.148012179455	-1.94467288550528	1.7326850448023e-09	5.22150671911315e-08	-	10	2546631	2549858	+	1603	protein_coding	- && Q9M0I2.2 RecName: Full=Expansin-B3; Short=At-EXPB3; Short=AtEXPB3; AltName: Full=Ath-ExpBeta-1.6; AltName: Full=Beta-expansin-3; Flags: Precursor && PF03330:Rare lipoprotein A (RlpA)-like double-psi beta-barrel|PF01357:Pollen allergen	-
Solyc05g054580.3	5697.49589289066	4911.37267363327	4618.68599727658	9444.23414436806	8133.30051388003	9450.01168764194	5075.85152126684	9009.18211529668	-0.827735166974923	1.83539488445329e-09	5.5021059980611e-08	-	5	65313433	65316355	-	1705	protein_coding	- && P50346.1 RecName: Full=60S acidic ribosomal protein P0 && PF00466:Ribosomal protein L10|PF00428:60s Acidic ribosomal protein	-
Solyc08g081195.1	231.156121955345	393.630679713752	231.639289004277	807.130167373521	670.579978674468	804.125710348226	285.475363557791	760.611952132072	-1.41278108250502	1.84309300176753e-09	5.51077598559775e-08	-	8	64385449	64385935	+	183	protein_coding	- && - && -	-
Solyc05g009310.3	426.131285691593	436.31352450199	434.071885047145	699.648009406696	759.798774120428	774.456950042757	432.172231746909	744.634577856627	-0.784920901767684	2.05218151070345e-09	6.07260368838221e-08	-	5	3443226	3445227	+	1393	protein_coding	- && Q8RWD0.2 RecName: Full=Zinc finger protein CONSTANS-LIKE 16 && PF06203:CCT motif|PF00643:B-box zinc finger	CCT
Solyc01g087750.3	1987.94264881597	2065.84968775073	1833.97889250777	3171.73764264369	3224.34808057924	3009.84457995481	1962.59040969149	3135.31010105925	-0.675799442956093	2.396568262912e-09	7.02819692753975e-08	-	1	82546725	82555152	-	1599	protein_coding	- && Q94CJ5.1 RecName: Full=Protein RETICULATA-RELATED 4, chloroplastic; Flags: Precursor && PF11891:Domain of unknown function (DUF3411)	-
Solyc07g049370.2	139.698699790404	192.547055378052	171.211648394466	349.824004703348	378.940045173698	355.002062965438	167.819134520974	361.255370947495	-1.10537018583795	2.53202218114814e-09	7.39705282551214e-08	-	7	59771013	59773690	+	1645	protein_coding	- && Q9ZU91.2 RecName: Full=Glucan endo-1,3-beta-glucosidase 3; AltName: Full=(1->3)-beta-glucan endohydrolase 3; Short=(1->3)-beta-glucanase 3; AltName: Full=Beta-1,3-endoglucanase 3; Short=Beta-1,3-glucanase 3; Flags: Precursor && PF07983:X8 domain|PF00332:Glycosyl hydrolases family 17	Glyco_hydro_17
Solyc10g081240.2	769.85038877302	610.838934302786	647.582881868478	1223.87702515055	1170.39710154914	1310.54075694157	676.090734981428	1234.93829454709	-0.869305749048902	2.59710729950954e-09	7.57753965644432e-08	-	10	62474035	62477956	+	1004	protein_coding	- && Q8DJB3.1 RecName: Full=Protein GrpE; AltName: Full=HSP-70 cofactor && PF01025:GrpE	-
Solyc07g018300.3	43.2161445394776	50.270906083925	30.2138203049057	125.733845168739	138.14523165826	126.859526823384	41.2336236427694	130.246201216794	-1.65725241067534	2.6236068444751e-09	7.64513033854479e-08	-	7	10028004	10033476	-	1352	protein_coding	- && Q9ZQ19.2 RecName: Full=Replication protein A 32 kDa subunit A; Short=AtRPA32A; Short=RP-A p32 A; AltName: Full=DNA replication protein A2 subunit A; AltName: Full=Protein SUPPRESSOR OF ROS1; AltName: Full=Replication factor A protein 2 A; Short=AtRPA2 A; Short=RF-A protein 2 A; AltName: Full=Replicon protein A2 A && PF08784:Replication protein A C terminal|PF01336:OB-fold nucleic acid bindin…	tRNA_anti
Solyc03g113680.3	689.448259397247	745.527022301227	772.466672462089	1212.72321630494	1184.78722984688	1311.56381764176	735.813984720188	1236.35808793119	-0.748549192292126	2.85336274430548e-09	8.25172355802743e-08	-	3	65228807	65232834	-	2520	protein_coding	- && Q9T041.2 RecName: Full=Microtubule-associated protein TORTIFOLIA1; AltName: Full=Microtubule-associated protein SPIRAL2; AltName: Full=Protein CONVOLUTA && -	-
Solyc01g006430.3	1524.62537828808	1598.23541040403	1729.2376487841	2564.36205186889	2530.74389662839	2694.74188429673	1617.3661458254	2596.61594426467	-0.682977488364122	2.93091849409511e-09	8.46533423489712e-08	-	1	1033439	1038597	-	1319	protein_coding	- && Q84VT2.2 RecName: Full=Delta(12)-acyl-lipid-desaturase; AltName: Full=Delta(12)-oleate desaturase; Short=PgFAD2 && PF11960:Domain of unknown function (DUF3474)|PF00487:Fatty acid desaturase	-
Solyc12g009200.2	1766.8367930326	1698.77722257188	1189.41739266979	3382.64602808802	2956.69169424136	3330.06257911384	1551.67713609142	3223.13343381441	-1.05452553198327	3.37284743345035e-09	9.68039411912153e-08	-	12	2484949	2487746	-	987	protein_coding	- && Q8LCQ4.1 RecName: Full=Photosystem I chlorophyll a/b-binding protein 6, chloroplastic; AltName: Full=LHCI type III LHCA6; Flags: Precursor && PF00504:Chlorophyll A-B binding protein	-
Solyc03g120475.1	3112.56743345958	3172.75812925904	3116.05200077927	4875.22844815564	5160.3000075679	4579.2196940441	3133.79252116597	4871.58271658921	-0.636512916859724	3.38442185263847e-09	9.68039411912153e-08	-	3	70343028	70344306	-	919	protein_coding	- && Q41951.2 RecName: Full=Aquaporin TIP2-1; AltName: Full=Delta-tonoplast intrinsic protein; Short=Delta-TIP; AltName: Full=Tonoplast intrinsic protein 2-1; Short=AtTIP2;1; Contains: RecName: Full=Aquaporin TIP2-1, N-terminally processed && PF00230:Major intrinsic protein	-
Solyc11g012860.2	516.583681239337	515.988168106702	608.304915472101	1017.02457019553	903.700057097781	1044.54497489254	546.958921606047	988.423200728618	-0.853719489823235	3.92145712381819e-09	1.11162887788038e-07	-	11	5649382	5654820	-	3289	protein_coding	- && Q8LLE5.1 RecName: Full=Filament-like plant protein; Short=LeFPP && PF05911:Filament-like plant protein, long coiled-coil	-
Solyc06g069880.1	519.598761090928	502.70906083925	516.656327213887	898.38860338309	830.790073722589	1029.19906438971	512.988049714688	919.459247165131	-0.841699467921749	4.02332818978366e-09	1.13489526908129e-07	-	6	43624650	43626062	+	1413	protein_coding	- && Q8GXS8.2 RecName: Full=Protein PHYTOCHROME KINASE SUBSTRATE 3 && -	-
Solyc09g007020.2	43.2161445394776	28.4552298588255	32.2280749918994	125.733845168739	101.690239970663	114.582798421121	34.6331497967342	114.002294520175	-1.72029998053692	4.03639381238890e-09	1.13718205527659e-07	-	9	685115	691709	+	1467	protein_coding	- && P04284.2 RecName: Full=Pathogenesis-related leaf protein 6; Short=P6; AltName: Full=Ethylene-induced protein P1; AltName: Full=P14; AltName: Full=P14A; AltName: Full=PR protein; Flags: Precursor && PF00188:Cysteine-rich secretory protein family	SCP
Solyc08g082250.3	1891.46009356504	2328.58631011388	2442.28380797988	3930.19664414544	3936.17976037388	3827.27007940549	2220.7767372196	3897.88216130827	-0.811592847011392	4.15064356931738e-09	1.16793507944976e-07	-	8	65214410	65219638	+	2467	protein_coding	- && Q42059.2 RecName: Full=Endoglucanase 6; AltName: Full=Endo-1,4-beta glucanase 6; Flags: Precursor && PF00759:Glycosyl hydrolase family 9|PF09478:Carbohydrate binding domain CBM49	-
Solyc10g079595.1	167.839445071925	146.070179941971	113.805389815145	311.292665054863	326.176241415335	322.264120559404	142.57167160968	319.911009009867	-1.16583951354718	4.8187560569171e-09	1.34602354023483e-07	-	10	61231497	61233383	-	959	protein_coding	- && O80366.1 RecName: Full=Two-component response regulator ARR9; AltName: Full=Response reactor 4 && -	-
Solyc10g086650.1	192.965110501854	201.0836243357	206.461105416856	369.08967452759	391.411489698402	366.255730667513	200.16994675147	375.585631631168	-0.908090523080352	5.30649999485929e-09	1.47866299370727e-07	-	10	65552572	65554182	-	1611	protein_coding	- && Q3HRQ2.1 RecName: Full=Aldehyde oxidase GLOX; AltName: Full=Glyoxal oxidase; Short=VpGLOX; Flags: Precursor && PF07250:Glyoxal oxidase N-terminus|PF09118:Domain of unknown function (DUF1929)	-
Solyc05g014000.3	270.352160026034	344.308281291788	391.772536620277	701.675974651353	818.318629197885	646.574362519184	335.4776593127	722.189655456141	-1.10631762539657	5.606890391825e-09	1.55669270406444e-07	-	5	7501419	7504350	-	1647	protein_coding	- && Q9FXD8.2 RecName: Full=Probable pectate lyase 5; Flags: Precursor && PF00544:Pectate lyase	-
Solyc10g008720.3	833.16706565644	921.949447425945	836.922822445887	1358.73671392025	1416.94796638368	1403.63928065874	864.013111842758	1393.10798698755	-0.689004659779123	6.37766255118406e-09	1.76215584682294e-07	-	10	2782456	2786142	-	1054	protein_coding	- && Q9SHP6.2 RecName: Full=GDSL esterase/lipase At1g28610; AltName: Full=Extracellular lipase At1g28610; Flags: Precursor && PF00657:GDSL-like Lipase/Acylhydrolase	Lipase_GDSL
Solyc11g072030.2	94.4725020165324	99.5933045058891	110.784007784654	213.950333311323	270.534411997425	219.958050540545	101.616604769025	234.814265283098	-1.20920685891173	6.42810162211258e-09	1.77395492779673e-07	-	11	55614771	55617822	-	922	protein_coding	- && - && PF14368:Probable lipid transfer	-
Solyc08g079020.3	150.753992579573	135.636595660401	110.784007784654	291.013012608292	283.005856522129	283.387813952237	132.39153200821	285.80222769422	-1.1099536392554	6.947091662715e-09	1.90799584552147e-07	-	8	62785546	62790939	-	732	protein_coding	- && Q9SU38.1 RecName: Full=Adenine phosphoribosyltransferase 4; Short=AtAPT4 && PF00156:Phosphoribosyl transferase domain	Pribosyltran
Solyc05g009990.3	177.889711243896	207.723177969426	193.368449951396	371.117639772247	390.452147811886	353.97900226525	192.993779721573	371.849596616461	-0.94586590734836	7.33944353607966e-09	2.01334280637458e-07	-	5	4190077	4192897	+	2174	protein_coding	- && Q5PP26.1 RecName: Full=Piriformospora indica-insensitive protein 2; Flags: Precursor && PF13855:Leucine rich repeat	-
Solyc06g072550.3	40.2010646878861	33.1977681686297	34.2423296788931	112.552071078468	112.243000722336	99.2368879182926	35.880387511803	108.010653239699	-1.59106628740225	7.41559652754789e-09	2.03180257068406e-07	-	6	44887715	44890222	-	925	protein_coding	- && A7PHN8.2 RecName: Full=CASP-like protein 1F1; Short=VvCASPL1F1 && PF04535:Domain of unknown function (DUF588)	-
Solyc05g009170.2	31.1558251331118	24.6611992109821	24.1710562439245	98.3563143658688	84.4220860133808	90.0293416165953	26.6626935293395	90.935913998615	-1.77057015024513	7.78207190495378e-09	2.12207199757794e-07	-	5	3304929	3305567	+	639	protein_coding	- && Q39265.1 RecName: Full=Zinc finger protein 6 && PF13912:C2H2-type zinc finger	-
Solyc06g007130.3	192.965110501854	135.636595660401	134.955064028579	347.796039458691	353.99715612429	336.586970362044	154.518923396945	346.126721981675	-1.16425962108052	8.08196201838975e-09	2.19861963188294e-07	-	6	1180617	1191837	-	2417	protein_coding	- && P48626.1 RecName: Full=Omega-3 fatty acid desaturase, endoplasmic reticulum && PF00487:Fatty acid desaturase|PF11960:Domain of unknown function (DUF3474)	-
Solyc05g054740.3	745.729749960288	925.743478073788	942.671193513057	1483.45657646666	1579.07674520483	1544.82165728476	871.381473849044	1535.78499298542	-0.817507719618882	9.61743752554259e-09	2.5978409278359e-07	-	5	65441283	65449989	+	2518	protein_coding	- && Q8GYH8.2 RecName: Full=Probable sulfate transporter 4.2 && PF01740:STAS domain|PF00916:Sulfate permease family	Sulfate_transp
Solyc01g091360.3	83.4172092273638	76.8291206188287	91.6485882582139	179.474924152152	190.909035416623	215.865807739791	83.9649727014688	195.416589102855	-1.21930805623422	1.03941750777343e-08	2.8010530794087e-07	-	1	84874869	84878357	+	2041	protein_coding	- && - && PF07386:Protein of unknown function (DUF1499)	-
Solyc06g061040.3	32.1608517503089	26.5582145349038	34.2423296788931	114.580036323126	83.4627441268652	154.482165728476	30.9871319880353	117.508315392822	-1.92331628225738	1.0708602939713e-08	2.87228527738525e-07	-	6	39192324	39198773	-	1950	protein_coding	- && Q42583.2 RecName: Full=Ribose-phosphate pyrophosphokinase 2, chloroplastic; AltName: Full=PRS II; AltName: Full=Phosphoribosyl pyrophosphate synthase 2; Flags: Precursor && PF14572:Phosphoribosyl synthetase-associated domain|PF13793:N-terminal domain of ribose phosphate pyrophosphokinase	-
Solyc10g080390.2	710.553818358388	778.724790469857	717.074668569762	1145.80036323126	1190.54328116597	1268.59526823384	735.451092466002	1201.64630421036	-0.708079733330077	1.23682720978869e-08	3.28669274647557e-07	-	10	61786749	61793396	-	2636	protein_coding	- && Q9LT35.1 RecName: Full=Serine/threonine-protein kinase Nek6; AltName: Full=NimA-related protein kinase 6; Short=AtNek6 && PF00069:Protein kinase domain	Pkinase
Solyc06g051200.3	1831.15849653321	1709.21080685345	1691.97393707472	2651.56455738914	2617.08466641481	2711.11085549974	1744.11441348713	2659.92002643456	-0.608900204703022	1.25280316406445e-08	3.3252933983206e-07	-	6	34476884	34481921	+	3604	protein_coding	- && O80360.1 RecName: Full=50S ribosomal protein L3, chloroplastic; Flags: Precursor && -	-
Solyc11g013310.2	215.075696080191	221.002285236878	205.453978073359	367.061709282933	409.6389855422	432.754676179771	213.843986463476	403.151790334968	-0.914553466010574	1.31534493037518e-08	3.48726072697041e-07	-	11	6271944	6277172	+	1811	protein_coding	- && Q9CA25.1 RecName: Full=Auxin transporter-like protein 3; AltName: Full=AUX1-like protein 3 && PF01490:Transmembrane amino acid transporter protein	Aa_trans
Solyc08g078020.1	3622.11592837854	2987.79913517667	2703.12978994556	6051.44829005675	5149.74724681623	5818.14620197247	3104.34828450026	5673.11391294849	-0.869840864239067	1.36349526982909e-08	3.60416118252134e-07	-	8	62016528	62016986	+	459	protein_coding	- && - && -	-
Solyc09g090900.3	18.0904791095488	14.2276149294127	16.1140374959497	66.9228530736839	59.4791969639729	82.8679167152752	16.1440438449704	69.7566555843107	-2.11208551335394	1.36415292653753e-08	3.60416118252134e-07	-	9	70783641	70788642	+	1922	protein_coding	- && Q94AR8.1 RecName: Full=3-isopropylmalate dehydratase large subunit, chloroplastic; AltName: Full=AtLEUC; AltName: Full=Isopropylmalate isomerase large subunit 1; Short=AtIIL1; Flags: Precursor && PF00330:Aconitase family (aconitate hydratase)	Aconitase
Solyc01g110590.3	30.1507985159146	71.1380746470636	28.199565617912	183.530854641467	209.136531260421	151.41298362791	43.1628129269634	181.360123176599	-2.06730714692662	1.39629235343323e-08	3.68482998173582e-07	-	1	97138561	97154330	-	516	protein_coding	- && O65695.1 RecName: Full=Auxin-responsive protein SAUR50; AltName: Full=Protein SMALL AUXIN UP RNA 50 && PF02519:Auxin responsive protein	Auxin_inducible
Solyc08g078520.3	83.4172092273638	52.1679214078467	56.3991312358239	153.11137597161	193.78706107617	198.473775836585	63.9947539570115	181.790737628122	-1.50779278815447	1.4413100309811e-08	3.79489815619857e-07	-	8	62415248	62423441	+	2829	protein_coding	- && - && PF04784:Protein of unknown function, DUF547|PF14389:Leucine-zipper of ternary complex factor MIP1	-
Solyc05g006920.3	505.528388450168	517.885183430623	505.577926435422	978.493230547045	860.529672204575	807.194892448792	509.663832772071	882.072598400138	-0.791268043278629	1.46974013556059e-08	3.86088780398753e-07	-	5	1519837	1523706	-	2211	protein_coding	- && Q8RX77.1 RecName: Full=Protein NRT1/ PTR FAMILY 2.13; Short=AtNPF2.13; AltName: Full=Nitrate transporter 1.7 && PF00854:POT family	-
Solyc01g096070.3	2493.47103726614	2184.41314549583	2370.7777665916	3803.44881635437	3550.52432199457	3667.67261017607	2349.55398311786	3673.881916175	-0.644979515160255	1.48045333195585e-08	3.8845808079798e-07	-	1	87056525	87060321	+	2356	protein_coding	- && Q9XED8.1 RecName: Full=Auxin response factor 9 && PF02362:B3 DNA binding domain|PF06507:Auxin response factor|PF02309:AUX/IAA family	Auxin_resp
Solyc08g082620.3	176.884684626699	174.525409800796	150.061974181032	307.236734565549	332.891634620945	364.209609267136	167.157356202842	334.77932615121	-1.00160474374252	1.59718000524057e-08	4.17652554848142e-07	-	8	65458830	65462904	+	2047	protein_coding	- && P52410.2 RecName: Full=3-oxoacyl-[acyl-carrier-protein] synthase I, chloroplastic; AltName: Full=Beta-ketoacyl-ACP synthase I; Short=KAS I; Flags: Precursor && PF00109:Beta-ketoacyl synthase, N-terminal domain|PF02801:Beta-ketoacyl synthase, C-terminal domain	ketoacyl-synt
Solyc12g044330.2	478.392669785845	347.153804277671	369.615735063346	728.039522831895	819.277971084401	791.848981945963	398.387403042287	779.722158620753	-0.969261588998332	1.63401899414493e-08	4.26799061420567e-07	-	12	60201772	60203397	+	1138	protein_coding	- && Q41951.2 RecName: Full=Aquaporin TIP2-1; AltName: Full=Delta-tonoplast intrinsic protein; Short=Delta-TIP; AltName: Full=Tonoplast intrinsic protein 2-1; Short=AtTIP2;1; Contains: RecName: Full=Aquaporin TIP2-1, N-terminally processed && PF00230:Major intrinsic protein	-
Solyc07g056650.3	642.212008388981	526.421752388271	518.670581900881	977.479247924717	967.975963494333	1104.90555620367	562.434780892711	1016.78692254091	-0.854334756186191	1.74659821339633e-08	4.5362102862761e-07	-	7	64584920	64587947	+	1798	protein_coding	- && Q9M9F9.2 RecName: Full=Interactor of constitutive active ROPs 4; AltName: Full=ROP-interactive partner 4 && -	-
Solyc01g080600.3	101.507688336913	45.5283677741207	40.2850937398742	242.341846736522	252.306916153627	209.72744353866	62.4403832836358	234.792068809603	-1.91223506251071	1.78814798496155e-08	4.62374764065997e-07	-	1	79693479	79693889	+	411	protein_coding	- && P59226.2 RecName: Full=Histone H3.2; AltName: Full=Histone H3.1 >P69246.2 RecName: Full=Histone H3.2 >P69248.2 RecName: Full=Histone H3.2 >Q71T45.3 RecName: Full=Histone H3.2 >Q6LBE3.3 RecName: Full=Histone H3.2 >Q6LCK1.3 RecName: Full=Histone H3.2 >Q76MV0.1 RecName: Full=Histone H3.2 >Q2RAD9.1 RecName: Full=Histone H3.2 >A2Y533.1 RecName: Full=Histone H3.2 && PF00125:Core histone H2A/H2B/H3…	Histone
novel.178	54.2714373286463	22.7641838870604	26.1853109309183	137.901636636682	122.795761474009	139.136255225647	34.4069773822083	133.277884445446	-1.95610745871591	2.19033349947552e-08	5.59364344582094e-07	-	11	17061516	17063643	+	757	-	- && - && -	-
Solyc12g011140.2	310.55322471392	266.530653010998	270.917255400654	522.2010504992	490.223704009518	504.368925192971	282.667044375191	505.597893233897	-0.839101836716508	2.2117873487756e-08	5.6421489732448e-07	-	12	3975439	3991771	-	3674	protein_coding	- && Q9ZSP5.1 RecName: Full=Subtilisin-like protease SBT5.3; AltName: Full=Auxin-induced in root cultures protein 3; AltName: Full=Subtilase subfamily 5 member 3; Short=AtSBT5.3; AltName: Full=Subtilisin-like protease AIR3; Flags: Precursor && PF00082:Subtilase family|PF05922:Peptidase inhibitor I9|PF02225:PA domain	Peptidase_S8
Solyc03g114930.3	1167.84092918309	1154.33382460635	1044.39105520624	1907.30131259999	1691.31974592716	2019.52182217226	1122.18860299856	1872.71429356647	-0.738631743166957	2.21430919517138e-08	5.64230586365169e-07	-	3	66268916	66275650	+	2316	protein_coding	- && P82538.1 RecName: Full=PsbP-like protein 1, chloroplastic; AltName: Full=OEC23-like protein 4; AltName: Full=PsbP-related thylakoid lumenal protein 2; Flags: Precursor && PF01789:PsbP	-
Solyc07g064960.2	62.3116502662235	49.3223984219641	48.3421124878491	135.873671392025	147.738650523416	131.974830324327	53.3253870586789	138.52905074659	-1.37841057870724	2.23018949884951e-08	5.67646346027923e-07	-	7	67035462	67042902	-	4591	protein_coding	- && O04940.1 RecName: Full=Phosphatidate cytidylyltransferase 1; AltName: Full=CDP-DAG synthase; AltName: Full=CDP-DG synthase; AltName: Full=CDP-diacylglycerol synthase; Short=CDS; AltName: Full=CDP-diglyceride pyrophosphorylase; AltName: Full=CDP-diglyceride synthase; AltName: Full=CTP:phosphatidate cytidylyltransferase && PF01148:Cytidylyltransferase family	-
Solyc07g039190.3	2222.11385062291	2025.06385828641	2220.71579241057	3454.63879427335	3189.81177266467	3728.0331914872	2155.96450043996	3457.49458614174	-0.681401215162883	2.28123742944652e-08	5.79353465885904e-07	-	7	45676065	45678765	-	1836	protein_coding	- && - && -	-
Solyc01g009520.3	1667.33915793008	1565.98614989736	1255.88779734058	2638.38278329887	2685.19794035742	2560.72093257202	1496.40436838934	2628.10055207611	-0.812475812374104	2.4081438517821e-08	6.0885548928086e-07	-	1	3714708	3718066	+	1064	protein_coding	- && Q8VZB9.1 RecName: Full=60S ribosomal protein L10a-1 && PF00687:Ribosomal protein L1p/L10e family	-
Solyc04g057940.3	40.2010646878861	65.4470286752985	80.5701874797485	172.377045795853	216.811266352546	174.943379732248	62.0727602809777	188.043897293549	-1.59916740569165	2.58118661134666e-08	6.49060883311546e-07	-	4	54993733	55000895	+	5092	protein_coding	- && C6L7U1.2 RecName: Full=Putative E3 ubiquitin-protein ligase LIN-1; AltName: Full=Protein cerberus && PF04564:U-box domain	U-box
Solyc05g005760.3	470.352456848268	341.462758305905	449.178795199598	826.395837197764	851.895595225934	752.972675338797	420.33133678459	810.421369254165	-0.947818268337954	2.74610461878938e-08	6.88266854892861e-07	-	5	582282	585468	+	1689	protein_coding	- && - && -	-
Solyc09g074570.1	498.493202129788	368.020972840809	281.99565617912	830.451767687078	871.082432956248	914.616265968593	382.836610383239	872.050155537306	-1.18773488126029	2.89260610904024e-08	7.22615859462091e-07	-	9	66810787	66811107	-	321	protein_coding	- && O82255.1 RecName: Full=Glutaredoxin-C13; Short=AtGrxC13; AltName: Full=Protein ROXY 9 && PF00462:Glutaredoxin	-
Solyc03g116170.3	299.497931924752	264.633637687077	294.081184301082	552.620529169057	473.914891938752	521.760957096177	286.07091797097	516.098792734662	-0.851419985903694	2.98097116771193e-08	7.43071867273236e-07	-	3	67140252	67146185	+	1234	nontranslating_CDS	- && Q8LC68.2 RecName: Full=NAP1-related protein 2; AltName: Full=Nucleosome/chromatin assembly factor group A5; AltName: Full=Protein SET homolog 2 && PF00956:Nucleosome assembly protein (NAP)	-
Solyc03g115365.1	184.924897564276	244.714976785899	132.940809341585	443.110405957574	458.565421754501	461.400375785051	187.52689456392	454.358734499042	-1.27559100363584	2.9902726685296e-08	7.44581141231153e-07	-	3	66576900	66577592	+	204	protein_coding	- && - && -	-
Solyc08g076810.3	656.282381029741	712.329254132597	577.083967823699	1090.03131900319	1114.75527213123	1082.39822079952	648.565200995346	1095.72827064465	-0.756289336765262	3.06753045451268e-08	7.62163336005842e-07	-	8	60823556	60854252	+	3920	protein_coding	- && B3H6K1.2 RecName: Full=Uncharacterized protein At4g17910; Flags: Precursor && PF00010:Helix-loop-helix DNA-binding domain|PF13639:Ring finger domain|PF06423:GWT1|PF01370:NAD dependent epimerase/dehydratase family	HLH
Solyc03g031760.3	558.794799161617	510.297122134937	517.663454557384	824.367871953106	876.838484275342	932.008297871799	528.918458617979	877.738218033416	-0.730854898689347	3.19470051882051e-08	7.92043967547142e-07	-	3	4255981	4259591	-	2166	protein_coding	- && Q93V99.1 RecName: Full=Homeobox-leucine zipper protein PROTODERMAL FACTOR 2; AltName: Full=HD-ZIP protein PDF2; AltName: Full=Homeodomain transcription factor PDF2 && PF01852:START domain	START
Solyc06g062550.3	67.3367833522093	43.631352450199	31.2209476484025	151.083410726953	143.901282977354	161.643590629796	47.3963611502703	152.209428111368	-1.68354414684181	3.23163272697914e-08	8.00230587466083e-07	-	6	39581633	39587944	+	1906	protein_coding	- && Q9FZ62.1 RecName: Full=Inorganic pyrophosphatase 2; Short=AtPPsPase2; Short=PPi phosphatase 2; Short=Pyrophosphate-specific phosphatase 2 && PF06888:Putative Phosphatase	-
Solyc07g054580.3	141.708753024799	138.482118646284	175.240157768453	316.362578166506	284.92454029516	340.679213162798	151.810343146512	313.988777208155	-1.04868326194443	3.4266327064045e-08	8.44070546251068e-07	-	7	62981724	62985590	-	1984	protein_coding	- && Q6I581.1 RecName: Full=Jasmonic acid-amido synthetase JAR1; AltName: Full=Auxin-responsive GH3-like protein 5; Short=OsGH3-5; AltName: Full=Indole-3-acetic acid-amido synthetase GH3.5; AltName: Full=Jasmonate-amino acid synthetase JAR1; AltName: Full=Protein JASMONATE RESISTANT 1; Short=OsJAR1 && PF03321:GH3 auxin-responsive promoter	-
Solyc06g060340.3	5477.39506372449	5429.2578570639	4788.89051832755	8279.16811131257	7734.2142890895	8387.051620146	5231.84781303864	8133.47800684936	-0.636511513290547	3.4805002168192e-08	8.55068671422738e-07	PSBS	6	38438850	38440845	+	1060	protein_coding	- && P54773.1 RecName: Full=Photosystem II 22 kDa protein, chloroplastic; AltName: Full=CP22; Flags: Precursor && PF00504:Chlorophyll A-B binding protein	-
Solyc08g079240.3	2066.33472495735	1717.7473758111	1575.14716522908	3196.07322557957	2972.04116442561	3088.62025386933	1786.40975533251	3085.57821462484	-0.788491302966565	3.492536879869e-08	8.5648145731459e-07	-	8	62974912	62979953	-	923	protein_coding	- && - && -	-
Solyc04g078590.3	15.0753992579573	25.6097068729429	29.2066929614088	84.1605576532692	78.6660346942867	103.329130719047	23.297266364103	88.7185743555343	-1.92748769947486	3.85430038372051e-08	9.37334790030355e-07	-	4	63359800	63363761	+	3474	protein_coding	- && Q93Y06.1 RecName: Full=Probable inactive receptor kinase At5g67200; Flags: Precursor && PF13855:Leucine rich repeat|PF00069:Protein kinase domain	Pkinase
Solyc08g074495.1	260.301893854063	195.392578363935	173.225903081459	495.837502318658	400.045566677043	490.046075390331	209.640125099819	461.976381462011	-1.13987616036361	3.87210926016246e-08	9.40668237958746e-07	-	8	58718793	58720389	+	810	protein_coding	- && P0C042.1 RecName: Full=Uncharacterized protein At4g15970 && PF03407:Nucleotide-diphospho-sugar transferase	-
Solyc02g085220.3	156.784152282756	173.576902138835	210.489614790843	381.257465995533	347.28176291868	352.955941565061	180.283556404145	360.498390159758	-0.999877003143635	4.2059879133498e-08	1.01746751916509e-06	-	2	48818081	48830819	-	4941	protein_coding	- && Q8R5L3.1 RecName: Full=Vam6/Vps39-like protein && -	-
Solyc01g005620.3	4063.32261332809	4181.02177392342	4014.40959117847	6039.28049858881	5752.21395154809	6107.67238012584	4086.25132614333	5966.38894342091	-0.546033446496353	4.28959989581421e-08	1.03550941484955e-06	-	1	430476	435080	-	1539	protein_coding	- && Q9C5M0.1 RecName: Full=Mitochondrial dicarboxylate/tricarboxylate transporter DTC; AltName: Full=Dicarboxylate/tricarboxylate carrier && PF00153:Mitochondrial carrier protein	Mito_carr
Solyc01g009100.3	898.493795774255	702.844177512989	605.283533441611	1560.51925576363	1303.74562377482	1521.29126118042	735.540502242952	1461.85204690629	-0.990890709274981	4.80799408783488e-08	1.15336536000332e-06	-	1	3046068	3049607	+	1153	protein_coding	- && O49884.1 RecName: Full=60S ribosomal protein L30 && PF01248:Ribosomal protein L7Ae/L30e/S12e/Gadd45 family	-
Solyc12g014140.2	2855.28061945711	3727.63511150613	3768.67051936524	5721.90393779998	6512.01272566851	6088.23422682226	3450.52875010949	6107.38363009692	-0.823718014725034	5.14027887915199e-08	1.22921809734716e-06	-	12	4949918	4952062	-	1741	protein_coding	- && Q9MAH8.1 RecName: Full=Transcription factor TCP3 && PF03634:TCP family transcription factor	TCP
Solyc06g071320.3	89.4473689305467	75.8806129568679	53.3777492053334	245.383794603508	160.21009504812	216.88886843998	72.9019103642493	207.494252697203	-1.50813754426801	5.14909349076717e-08	1.23004334399754e-06	-	6	44027842	44029028	-	985	protein_coding	- && - && PF14009:Domain of unknown function (DUF4228)	-
Solyc07g055140.3	409.045833199242	425.879940220421	443.136031138617	736.151383810523	660.986559809311	779.5722535437	426.020601519426	725.570065721178	-0.767934888566253	5.34556538790985e-08	1.27299949159851e-06	-	7	63401846	63404783	+	2486	protein_coding	- && - && -	-
Solyc04g074920.2	36.1809582190975	17.0731379152953	38.2708390528805	137.901636636682	91.1374792189907	123.790344722819	30.5083117290911	117.60982019283	-1.94994431551536	5.67733728215534e-08	1.3506055590422e-06	-	4	60908190	60909895	+	1587	protein_coding	- && - && PF04577:Protein of unknown function (DUF563)	-
Solyc04g081550.3	921.60940796979	1200.81070004243	1021.22712630581	1890.06360802041	1941.70797830776	1689.07321601135	1047.88241143935	1840.28160077984	-0.812278488024811	5.93953730118485e-08	1.41151719096448e-06	-	4	65580391	65582905	+	1398	protein_coding	- && O80327.1 RecName: Full=Thaumatin-like protein 1; Flags: Precursor && PF00314:Thaumatin family	Thaumatin
Solyc10g009310.3	69.3468365866036	58.8074750415726	57.4062585793208	155.139341216267	154.454043729026	136.067073125082	61.853523402499	148.553486023458	-1.26479793049325	6.25731083049331e-08	1.4839597650021e-06	-	10	3337604	3340676	+	2003	protein_coding	- && Q9ZNR0.1 RecName: Full=Cytochrome P450 78A6; AltName: Full=Protein ENHANCER OF DA1-1 && PF00067:Cytochrome P450	p450
Solyc01g096080.3	261.30692047126	204.877654983543	208.475360103849	466.43200627113	394.289515357949	459.354254384674	224.886645186217	440.025258671251	-0.968519851854599	6.28287478256506e-08	1.48848313417939e-06	-	1	87066714	87071712	+	3468	protein_coding	- && Q9M160.1 RecName: Full=Uncharacterized protein At4g00950 && -	-
Solyc12g009580.2	320.603490885892	310.162005461197	257.824599935195	550.5925639244	511.329225512864	537.106867599006	296.196698760762	533.009552345423	-0.847225467267824	6.73369980115468e-08	1.58872363724157e-06	-	12	2837439	2843961	-	933	protein_coding	- && Q8GW46.1 RecName: Full=Axial regulator YABBY 5 && PF04690:YABBY protein	YABBY
Solyc11g066380.2	363.81963542537	333.874697010219	374.65137178083	684.438270071767	578.483157568962	608.721116612207	357.44856807214	623.880848084312	-0.803658430954737	6.83277641618319e-08	1.61044256477214e-06	-	11	52445229	52449603	+	2599	protein_coding	- && Q9LX14.1 RecName: Full=Protein UPSTREAM OF FLC && PF06136:Domain of unknown function (DUF966)	-
Solyc01g097270.3	2463.32023875022	2490.78112030919	2025.33308777218	4151.24485581306	4527.13436246755	3585.82775416098	2326.47814894386	4088.06899081386	-0.813268935545214	7.21837771046992e-08	1.69262838480784e-06	-	1	88055015	88059535	-	1482	protein_coding	- && P09762.1 RecName: Full=Wound-induced protein WIN2; Flags: Precursor && PF00187:Chitin recognition protein|PF00967:Barwin family	-
Solyc03g071590.3	1137.69013066718	1292.81594325264	1173.30335517384	1853.56023361658	1820.83090060678	1960.18430156132	1201.26980969788	1878.19181192823	-0.644565671295333	7.33364834536899e-08	1.71790150668383e-06	-	3	20381643	20386512	-	1806	protein_coding	- && P21528.2 RecName: Full=Malate dehydrogenase [NADP], chloroplastic; AltName: Full=NADP-MDH; Flags: Precursor && PF02866:lactate/malate dehydrogenase, alpha/beta C-terminal domain|PF00056:lactate/malate dehydrogenase, NAD binding domain	-
Solyc05g055730.3	49.2463042426605	46.4768754360816	51.3634945183397	126.747827791068	124.71444524704	116.628919821498	49.0288913990273	122.697064286535	-1.32414287897468	7.44553173691942e-08	1.74055432541053e-06	-	5	66102411	66108639	-	2936	protein_coding	- && Q75HE6.1 RecName: Full=Probable methylenetetrahydrofolate reductase && PF02219:Methylenetetrahydrofolate reductase	-
Solyc03g116900.3	345.729156315821	330.080666362375	351.487442880403	586.081955705899	559.296319838648	558.591142302966	342.432421852866	567.989805949171	-0.730213061334424	7.60726662277449e-08	1.77474512166925e-06	-	3	67650010	67659122	+	2053	protein_coding	- && Q9SAH8.1 RecName: Full=Metal transporter Nramp1; Short=AtNramp1 && PF01566:Natural resistance-associated macrophage protein	-
Solyc12g009600.2	2127.64134860637	2057.31311879308	1626.51065974742	3277.19183536586	3431.56592806663	3229.80263049536	1937.15504238229	3312.85346464261	-0.77409306307148	7.72717153512338e-08	1.79723351739335e-06	-	12	2860377	2862629	-	904	protein_coding	- && O22773.3 RecName: Full=Thylakoid lumenal 16.5 kDa protein, chloroplastic; Flags: Precursor && -	-
Solyc03g095860.3	249.246601064894	274.118714306685	332.352023353963	555.662477036042	522.841328151052	517.668714295423	285.239112908514	532.057506494172	-0.899582950438323	7.74215694440423e-08	1.79889448030418e-06	-	3	58966397	58968701	-	1760	protein_coding	- && - && PF00635:MSP (Major sperm protein) domain|PF12796:Ankyrin repeats (3 copies)	Motile_Sperm
Solyc02g070790.3	418.091072754016	417.343371262773	413.929338177208	670.242513359168	682.092081312657	656.80496952107	416.454594064666	669.713188064298	-0.685446977964042	7.86844822545572e-08	1.82454118457407e-06	-	2	40964042	40968061	-	1748	protein_coding	- && P52410.2 RecName: Full=3-oxoacyl-[acyl-carrier-protein] synthase I, chloroplastic; AltName: Full=Beta-ketoacyl-ACP synthase I; Short=KAS I; Flags: Precursor && PF02801:Beta-ketoacyl synthase, C-terminal domain|PF00109:Beta-ketoacyl synthase, N-terminal domain	ketoacyl-synt
Solyc04g007795.1	345.729156315821	263.685130025116	238.689180408755	614.473469131098	539.150140221819	547.337474600892	282.701155583231	566.987027984603	-1.004182660906	8.10078813544481e-08	1.87462537144456e-06	-	4	1488469	1489680	+	288	protein_coding	- && P85524.1 RecName: Full=Kirola; AltName: Allergen=Act d 11 && -	-
Solyc02g085150.3	54.2714373286463	33.1977681686297	45.3207304573585	120.663932057097	153.494701842511	115.60585912131	44.2633119848782	129.921497673639	-1.55650031903167	8.1797797488831e-08	1.89099686472919e-06	-	2	48772160	48777712	+	1761	protein_coding	- && Q1A173.1 RecName: Full=Protein RADIALIS-like 6; Short=AtRL6; Short=Protein RAD-like 6; AltName: Full=Protein RADIALIS-LIKE SANT/MYB 3; Short=Protein RSM3 && PF02987:Late embryogenesis abundant protein|PF00249:Myb-like DNA-binding domain	Myb_DNA-binding
Solyc07g042250.3	2951.76317470804	2220.45643665035	2225.75142912805	4531.48833918626	4167.38115502416	4397.11488941053	2465.99034682881	4365.32812787365	-0.823968355804678	8.26924925262273e-08	1.90919037023752e-06	-	7	55482163	55484987	+	1536	protein_coding	- && O65282.2 RecName: Full=20 kDa chaperonin, chloroplastic; AltName: Full=Chaperonin 10; Short=Ch-CPN10; Short=Cpn10; AltName: Full=Chaperonin 20; AltName: Full=Protein Cpn21; Flags: Precursor && PF00166:Chaperonin 10 Kd subunit	-
Solyc01g056780.3	1684.42461042243	1212.19279198596	1023.24138099281	2812.78779433938	2482.77680230261	2872.75444612954	1306.61959446707	2722.77301425718	-1.0592512667297	8.27512853972918e-08	1.90919037023752e-06	-	1	56536092	56538474	+	1858	protein_coding	- && Q9LP37.1 RecName: Full=50S ribosomal protein L34, chloroplastic; AltName: Full=CL34; Flags: Precursor && PF00468:Ribosomal protein L34	-
Solyc01g111830.3	2315.58132602224	2258.39674312878	2134.10284086984	3364.39434088611	3453.63079145649	3204.22611299064	2236.02697000695	3340.75041511108	-0.579256172883412	8.31158630576911e-08	1.91375391146746e-06	-	1	97908275	97909351	-	1077	protein_coding	- && Q39227.2 RecName: Full=24-methylenesterol C-methyltransferase 2; Short=24-sterol C-methyltransferase 2; Short=Sterol-C-methyltransferase 2; AltName: Full=Protein COTYLEDON VASCULAR PATTERN 1 && PF08241:Methyltransferase domain|PF08498:Sterol methyltransferase C-terminal	Methyltransf_11
Solyc01g107650.3	120.603194063658	163.143317857266	165.168884333484	297.096908342263	399.086224790528	307.941270756763	149.638465418136	334.708134629852	-1.16148458773902	9.19276770135243e-08	2.10817741695115e-06	-	1	95021970	95025225	+	2649	protein_coding	- && Q94C77.1 RecName: Full=Receptor protein kinase-like protein At4g34220; Flags: Precursor && PF00069:Protein kinase domain|PF08263:Leucine rich repeat N-terminal domain	Pkinase
Solyc02g077710.1	2739.70255847944	2462.32589045036	2819.9565617912	3902.81911334257	4231.65706142071	4424.73752831562	2673.99500357367	4186.40456769297	-0.646793411629645	9.43172709405427e-08	2.15866065317312e-06	-	2	43162005	43163033	+	1029	protein_coding	- && - && -	-
Solyc08g067160.3	39.196038070689	36.0432911545122	60.4276406098114	128.775793035725	118.958393927946	145.274619426779	45.2223232783375	131.002935463483	-1.53601527036747	1.05326472911943e-07	2.39390684171417e-06	-	8	56179799	56184554	+	1524	protein_coding	- && - && PF02230:Phospholipase/Carboxylesterase	Abhydrolase_2
Solyc08g079280.3	2404.02366833559	2359.88706295859	2319.41427207326	3407.99559364624	3388.39554317342	3395.53846392591	2361.10833445581	3397.30986691519	-0.524925598727468	1.15602322025031e-07	2.60423187721026e-06	-	8	63007901	63010172	+	2025	protein_coding	- && Q9SBQ9.1 RecName: Full=Flavonoid 3'-monooxygenase; AltName: Full=Cytochrome P450 75B2; AltName: Full=Flavonoid 3'-hydroxylase [Petunia x hybrida] && PF00067:Cytochrome P450	p450
Solyc01g109550.2	108.542874657293	128.997042026675	79.5630601362516	219.020246422966	265.737702564847	272.134146250163	105.700992273407	252.297365079325	-1.25387305069902	1.16724339641681e-07	2.62178186190272e-06	-	1	96382779	96383756	-	978	protein_coding	- && - && PF02536:mTERF	-
Solyc05g055400.3	129.648433618433	238.075423152173	243.724817126239	480.62776298373	587.117234547603	476.74628628788	203.816224632282	514.830427939738	-1.3365508627751	1.22243814887411e-07	2.74038847195797e-06	-	5	65904273	65906754	-	1789	protein_coding	- && P37124.1 RecName: Full=Cytochrome P450 77A2; AltName: Full=CYPLXXVIIA2; AltName: Full=Cytochrome P-450EG5 [Solanum melongena] && PF00067:Cytochrome P450	p450
Solyc02g080640.3	3418.09552508752	3071.26780942923	3240.93579137288	5246.34608792789	4707.4906371325	4812.47753368709	3243.43304196321	4922.10475291583	-0.601778164620329	1.2792903441068e-07	2.86224053281964e-06	-	2	45383315	45386773	+	2177	protein_coding	- && P92980.2 RecName: Full=5'-adenylylsulfate reductase 3, chloroplastic; AltName: Full=3'-phosphoadenosine-5'-phosphosulfate reductase homolog 26; Short=PAPS reductase homolog 26; Short=Prh-26; AltName: Full=Adenosine 5'-phosphosulfate 5'-adenylylsulfate sulfotransferase 3; Short=APS sulfotransferase 3; AltName: Full=Thioredoxin-independent APS reductase 3; Flags: Precursor && PF00085:Thioredox…	-
Solyc06g071880.3	1259.29835134803	1182.78905446518	895.336208368705	2045.20294923667	1897.57825152804	2135.12768129357	1112.47453806064	2025.96962735276	-0.864703555744621	1.35814966156142e-07	3.02686551881322e-06	-	6	44422522	44426782	-	799	protein_coding	- && Q93VI3.1 RecName: Full=60S ribosomal protein L17-1 && PF00237:Ribosomal protein L22p/L17e	-
Solyc09g011850.3	668.342700436107	741.732991653384	731.174451378718	1089.01733638086	1169.43775966263	1104.90555620367	713.750047822736	1121.12021741572	-0.651419553420985	1.37050829136399e-07	3.0514433636748e-06	-	9	5125615	5128336	+	1619	protein_coding	- && Q9M394.1 RecName: Full=Fructokinase-like 1, chloroplastic; AltName: Full=PEP-associated protein 6; AltName: Full=pfkB-type carbohydrate kinase family protein 2; Flags: Precursor && PF00294:pfkB family carbohydrate kinase	PfkB
Solyc01g066440.3	135.678593321616	187.804517068248	131.933681998088	287.971064741307	351.119130464743	349.886759464495	151.805597462651	329.658984890182	-1.11762258730617	1.39913859507704e-07	3.11216735217281e-06	-	1	74152920	74154223	+	1146	protein_coding	- && - && -	-
Solyc03g007760.3	278.392372963612	279.80976027845	267.895873370164	523.215033121529	435.541216478124	492.092196790708	275.366002204075	483.616148796787	-0.81207766466086	1.43810764671587e-07	3.18956698860106e-06	-	3	2280512	2288205	-	3290	protein_coding	- && Q6NW58.2 RecName: Full=Spastin && PF00004:ATPase family associated with various cellular activities (AAA)	AAA
Solyc01g066640.2	40.2010646878861	35.0947834925514	30.2138203049057	80.104627163955	139.104573544775	123.790344722819	35.1698894951144	114.333181810516	-1.70151234011102	1.52720679669705e-07	3.37738027663003e-06	-	1	74649199	74650749	+	1551	protein_coding	- && - && -	-
Solyc01g086920.3	70.3518632038007	84.4171819145155	46.3278578008554	171.363063173524	165.006804480699	206.658261438094	67.0323009730572	181.009376364106	-1.43091047775537	1.52983124009349e-07	3.37992483902351e-06	-	1	81702615	81703721	+	1107	protein_coding	- && Q00874.2 RecName: Full=DNA-damage-repair/toleration protein DRT100; Flags: Precursor && PF08263:Leucine rich repeat N-terminal domain|PF13855:Leucine rich repeat	LRRNT_2
Solyc12g005400.2	2064.32467172295	2297.28555726918	2434.2267892319	3345.12867106187	3591.77602311475	3616.51957516664	2265.27900607468	3517.80808978109	-0.634986945471918	1.61203063841385e-07	3.5478597534304e-06	-	12	236026	241961	-	2064	protein_coding	- && Q94AS9.2 RecName: Full=Cyclic nucleotide-gated ion channel 4; Short=AtCNGC4; AltName: Full=Cyclic nucleotide- and calmodulin-regulated ion channel 4; Short=AtHLM1 && PF00520:Ion transport protein	Ion_trans
Solyc01g005550.3	1465.32880787345	1605.82347169972	1520.76228868025	2301.7405526858	2344.63157064435	2212.88029450791	1530.63818941781	2286.41747261268	-0.578897768374212	1.61688801970888e-07	3.55513834669067e-06	-	1	382343	385475	+	2066	protein_coding	- && - && PF03080:Domain of unknown function (DUF239)|PF14365:Domain of unknown function (DUF4409)	-
Solyc04g009200.3	4164.830301665	3398.50295280572	3779.7489201437	6316.0977544845	5644.76766025833	6174.1713256381	3781.02739153814	6045.01224679364	-0.677001918527389	1.64082100561257e-07	3.60430537564302e-06	-	4	2695458	2699402	-	1807	protein_coding	- && Q40147.1 RecName: Full=Glutamate-1-semialdehyde 2,1-aminomutase, chloroplastic; Short=GSA; AltName: Full=Glutamate-1-semialdehyde aminotransferase; Short=GSA-AT; Flags: Precursor && PF00202:Aminotransferase class-III	Aminotran_3
Solyc11g069790.2	7473.37792547803	6579.79765102241	7163.69679429314	11232.8994901556	10009.7732439047	11406.1037464025	7072.29079026453	10882.9254934876	-0.621822442690163	1.70331823183713e-07	3.7273088750688e-06	-	11	54713142	54718539	-	2256	protein_coding	- && P08926.2 RecName: Full=RuBisCO large subunit-binding protein subunit alpha, chloroplastic; AltName: Full=60 kDa chaperonin subunit alpha; AltName: Full=CPN-60 alpha; Flags: Precursor && PF00118:TCP-1/cpn60 chaperonin family	-
Solyc08g067240.3	144.72383287639	155.555256561579	151.069101524528	299.124873586921	317.542164436694	255.765175047146	150.449396987499	290.810737690253	-0.951013185921759	1.93766298991131e-07	4.21198344527356e-06	-	8	56328265	56333765	-	1576	protein_coding	- && - && -	-
Solyc09g072700.3	7.03518632038007	4.74253830980424	6.04276406098114	36.5033744038276	34.5363079145649	50.1299743092406	5.94016289705515	40.3898855425443	-2.76793270073161	1.97213537020101e-07	4.28285799666855e-06	-	9	65737612	65740203	-	976	protein_coding	- && Q93V93.1 RecName: Full=Peroxidase 44; Short=Atperox P44; AltName: Full=ATP35; Flags: Precursor && PF00141:Peroxidase	-
Solyc09g075290.3	1230.15257944932	1132.51814838125	983.963414596428	1859.64412935055	1762.31104552933	1802.63295373228	1115.54471414233	1808.19604287072	-0.696738126023571	2.02188874510106e-07	4.3867525630466e-06	-	9	67445210	67447594	+	987	protein_coding	- && P42791.2 RecName: Full=60S ribosomal protein L18-2 && -	-
Solyc05g013680.3	89.4473689305467	125.203011378832	111.791135128151	250.45370771515	213.933240692999	236.327021743563	108.813838479177	233.571323383904	-1.10059586412257	2.03030343714588e-07	4.40084581512915e-06	-	5	6982741	6988957	-	2521	protein_coding	- && Q9LIN2.1 RecName: Full=GDSL esterase/lipase At3g26430; AltName: Full=Extracellular lipase At3g26430; Flags: Precursor && PF00657:GDSL-like Lipase/Acylhydrolase	Lipase_GDSL
Solyc02g081920.3	1055.27794805701	1054.74052010046	925.550028673611	1635.55396981594	1498.49202673751	1647.12772730362	1011.85616561036	1593.72457461902	-0.655198355779392	2.18968446262319e-07	4.73736167748468e-06	-	2	46239319	46248124	-	2912	protein_coding	- && Q84JF5.1 RecName: Full=Protein PLASTID TRANSCRIPTIONALLY ACTIVE 14; Short=pTAC14; AltName: Full=Plastid-encoded RNA polymerase-associated protein 7; Short=PEP-associated protein 7; Flags: Precursor && PF00856:SET domain	SET
Solyc07g049230.1	547.739506372449	475.202338642385	407.886574116227	840.591593910363	801.050475240602	913.593205268405	476.94280637702	851.745091473123	-0.836480042884603	2.22623599938168e-07	4.80737007286441e-06	-	7	59642900	59643331	-	432	protein_coding	- && - && PF05899:Protein of unknown function (DUF861)	Cupin_3
Solyc05g052600.3	8778.90750121714	8404.72639263508	8344.05004087145	12803.5585721425	11689.5808871937	12343.2273477753	8509.22797824122	12278.7889357038	-0.529059147877289	2.23105947923318e-07	4.81325371940306e-06	-	5	63659104	63662442	+	1568	protein_coding	- && O20252.1 RecName: Full=Sedoheptulose-1,7-bisphosphatase, chloroplastic; AltName: Full=SED(1,7)P2ase; AltName: Full=Sedoheptulose bisphosphatase; Short=SBPase; Flags: Precursor && PF00316:Fructose-1-6-bisphosphatase	-
Solyc01g110160.3	195.980190353445	207.723177969426	182.290049172931	390.38330959649	323.298215755788	369.324912768078	195.331139165267	361.002146040119	-0.885276407223293	2.33506259134547e-07	5.02345125772285e-06	-	1	96844868	96851067	-	2272	protein_coding	- && - && -	-
Solyc06g083070.3	3238.19576060923	3712.45898891476	3845.212197471	5275.75158397542	5833.75801190192	5717.88625335399	3598.622315665	5609.13194974378	-0.640328789663333	2.34443753267955e-07	5.03889277759514e-06	-	6	48659784	48666631	-	2398	protein_coding	- && O50064.1 RecName: Full=Fimbrin-2; Short=AtFIM2; AltName: Full=Fimbrin2 && PF00307:Calponin homology (CH) domain	CH
Solyc02g038690.1	20.1005323439431	23.7126915490212	15.1069101524528	58.8109920950556	76.7473509212553	80.8217953148981	19.6400446818057	72.1267127770697	-1.87428947742422	2.40470972077217e-07	5.14432910694666e-06	-	2	31798713	31799117	-	405	protein_coding	- && Q1S9I9.3 RecName: Full=Probable histone H2B.1 && PF00125:Core histone H2A/H2B/H3/H4	Histone
Solyc08g016170.3	996.986404259576	960.838261566339	1025.2556356798	1506.77817678022	1439.01282977354	1599.04387439476	994.360100501905	1514.94496031617	-0.607414216469255	2.40996447994064e-07	5.15076564943884e-06	-	8	6981923	6993086	+	1881	protein_coding	- && P52410.2 RecName: Full=3-oxoacyl-[acyl-carrier-protein] synthase I, chloroplastic; AltName: Full=Beta-ketoacyl-ACP synthase I; Short=KAS I; Flags: Precursor && PF00109:Beta-ketoacyl synthase, N-terminal domain|PF02801:Beta-ketoacyl synthase, C-terminal domain	ketoacyl-synt
Solyc04g079340.3	280.402426198006	258.942591715312	310.195221797032	460.348110537159	507.491857966801	569.844810005041	283.18007990345	512.561592836334	-0.856345898325231	2.45484029675843e-07	5.23356813686968e-06	-	4	63946133	63950087	+	2502	protein_coding	- && - && PF04784:Protein of unknown function, DUF547|PF14389:Leucine-zipper of ternary complex factor MIP1	-
Solyc01g096360.3	1243.21792547288	1236.85399119695	1316.31543795039	1890.06360802041	1840.0177383371	2098.29749608678	1265.46245154007	1942.79294748143	-0.6184292944804	2.48166407368496e-07	5.28430846813531e-06	-	1	87315356	87319879	+	2528	protein_coding	- && Q8GYY5.1 RecName: Full=Rho GTPase-activating protein 3; AltName: Full=Rho-type GTPase-activating protein 3 && PF00620:RhoGAP domain	RhoGAP
Solyc01g087540.3	524.623894176914	565.310566528666	551.905784236277	852.759385378306	839.42415070123	975.999907979908	547.280081647286	889.394481353148	-0.700260766578436	2.64624923607945e-07	5.62432193985265e-06	-	1	82357181	82359651	+	1567	protein_coding	- && - && PF04862:Protein of unknown function (DUF642)	-
Solyc06g070900.3	338.693969995441	420.188894248656	422.99348426868	671.256495981496	684.010765085688	672.150880023899	393.958782837592	675.806047030361	-0.778337030823978	2.74215965622899e-07	5.81378999538574e-06	-	6	43673635	43675105	+	1277	protein_coding	- && Q93Z00.1 RecName: Full=Transcription factor TCP14 && PF03634:TCP family transcription factor	TCP
Solyc03g097870.3	11352.780667859	10890.7649746345	10778.2768301034	15489.5985386908	15965.3676753941	15167.8979409959	11007.2741575323	15540.9547183603	-0.497629362639945	2.80470369968443e-07	5.933604238456e-06	-	3	61623706	61626247	+	1387	protein_coding	- && Q9SMM5.1 RecName: Full=Bidirectional sugar transporter SWEET11; Short=AtSWEET11; AltName: Full=Protein SUGARS WILL EVENTUALLY BE EXPORTED TRANSPORTERS 11 && PF03083:Sugar efflux transporter for intercellular exchange	-
Solyc11g012410.2	740.704616874302	718.968807766323	586.14811391517	1201.56940745933	1077.34093855712	1188.79653361913	681.940512851932	1155.90229321186	-0.761048345742937	2.88385977562598e-07	6.08983022416488e-06	IMP3	11	5242650	5246895	+	1101	protein_coding	- && P54928.1 RecName: Full=Inositol monophosphatase 3; Short=IMP 3; Short=IMPase 3; Short=LeIMP3; AltName: Full=Inositol-1(or 4)-monophosphatase 3 && PF00459:Inositol monophosphatase family	-
Solyc03g118510.3	317.588411034301	438.210539825912	434.071885047145	685.452252694096	766.514167326038	766.272464441249	396.623611969119	739.412961487127	-0.898353461264603	2.88900196068699e-07	6.09507653766648e-06	-	3	68837583	68840671	+	2640	protein_coding	- && Q9LP77.1 RecName: Full=Probable inactive receptor kinase At1g48480; Flags: Precursor && PF00069:Protein kinase domain|PF08263:Leucine rich repeat N-terminal domain	Pkinase
Solyc05g008290.3	947.740100016916	1043.35842815693	988.999051313913	1519.95995087049	1466.83374448249	1491.62250087495	993.365859829254	1492.80539874264	-0.587452298223273	2.89194967209039e-07	6.09568766820302e-06	-	5	2650247	2665177	-	3078	protein_coding	- && F4I4K5.1 RecName: Full=Multicopper oxidase LPR1; AltName: Full=Protein LOW PHOSPHATE ROOT 1; Flags: Precursor && PF11805:Protein of unknown function (DUF3326)	-
Solyc04g050050.3	336.683916761046	313.956036109041	328.323513979975	565.802303259328	542.028165881366	509.484228693914	326.321155616687	539.104899278203	-0.724537762532417	2.93659999359447e-07	6.18411824179081e-06	-	4	45255959	45260125	-	2621	protein_coding	- && Q9SF32.1 RecName: Full=Protein IQ-DOMAIN 1 && -	-
Solyc03g034390.1	13.065346023563	25.6097068729429	12.0855281219623	63.8809052066983	104.56826563021	64.4528241118807	16.9201936728227	77.6339983162631	-2.19364863030541	2.94011558500691e-07	6.18584134962967e-06	-	3	6281883	6282170	-	288	protein_coding	- && P86809.1 RecName: Full=Non-specific lipid-transfer protein 2; AltName: Full=Allergen Api g 6.0101; AltName: Allergen=Api g 6 && -	-
Solyc01g102330.3	284.422532666794	221.950792898839	202.432596042868	481.641745606059	461.443447414048	424.570190578262	236.268640536167	455.885127866123	-0.948548409193989	2.97474382680703e-07	6.24723444873312e-06	-	1	91020799	91022041	-	816	protein_coding	- && Q8L9J9.2 RecName: Full=Probable carbohydrate esterase At4g34215 && PF03629:Domain of unknown function (DUF303)	-
Solyc08g014340.3	4570.86105501266	4211.37401910617	4392.08234498979	6500.6425917483	6141.70675747346	7004.89661419123	4391.43913970287	6549.08198780433	-0.57659411063338	3.07577942272425e-07	6.4476096436321e-06	-	8	4159363	4166819	-	1584	protein_coding	- && O81155.1 RecName: Full=Cysteine synthase, chloroplastic/chromoplastic; AltName: Full=CSase B; Short=CS-B; AltName: Full=O-acetylserine (thiol)-lyase; AltName: Full=O-acetylserine sulfhydrylase; AltName: Full=OAS-TL B; Flags: Precursor && PF00291:Pyridoxal-phosphate dependent enzyme	PALP
Solyc02g080230.3	186.934950798671	138.482118646284	140.99782808956	315.348595544177	303.152036138959	303.849027956009	155.471632511505	307.449886546382	-0.984318352585726	3.09277760303729e-07	6.47732134889992e-06	-	2	45061654	45064263	+	933	protein_coding	- && Q9M0Y9.1 RecName: Full=CRIB domain-containing protein RIC10; AltName: Full=ROP-interactive CRIB motif-containing protein 10; AltName: Full=Target of ROP protein RIC10 && PF00786:P21-Rho-binding domain	PBD
Solyc03g111840.3	2401.008588484	2050.67356515935	1874.26398624765	3849.07803435915	3199.40519152983	3666.64954947588	2108.648713297	3571.71092512162	-0.760264925375474	3.10713729626868e-07	6.50145799409942e-06	-	3	63928449	63937199	-	5835	protein_coding	- && P19682.1 RecName: Full=28 kDa ribonucleoprotein, chloroplastic; Short=28RNP; Flags: Precursor && PF00076:RNA recognition motif. (a.k.a. RRM, RBD, or RNP domain)	RRM_1
Solyc04g014540.2	223.115909017768	211.517208617269	221.568015569308	395.453222708132	362.631233102931	374.440216269021	218.733711068115	377.508224026695	-0.787399861912456	3.14994689027007e-07	6.5790284184484e-06	-	4	4812328	4817739	+	2189	protein_coding	- && Q39263.2 RecName: Full=Zinc finger protein 4 && -	-
Solyc04g081590.3	483.417802871831	470.459800332581	514.642072526893	760.486966746408	760.758116006943	868.578534460107	489.506558577102	796.607872404486	-0.702554260956493	3.29863919436588e-07	6.85843383607629e-06	-	4	65619063	65623407	-	3379	protein_coding	- && Q9SYQ8.3 RecName: Full=Receptor protein kinase CLAVATA1; Flags: Precursor && PF13855:Leucine rich repeat|PF08263:Leucine rich repeat N-terminal domain|PF07714:Protein tyrosine kinase	Pkinase_Tyr
Solyc10g054840.2	77.3870495241808	92.0052432102023	75.5345507622642	163.251202194896	185.152984097528	178.012561832813	81.6422811655491	175.472249375079	-1.10293713977259	3.31379470488264e-07	6.88362807672769e-06	-	10	55948632	55950532	-	1706	protein_coding	- && Q9ATN0.1 RecName: Full=Aquaporin PIP1-6; AltName: Full=Plasma membrane intrinsic protein 1-6; AltName: Full=ZmPIP1-6; AltName: Full=ZmPIP1;6 && PF00230:Major intrinsic protein	-
novel.563	86.4322890789552	68.2925516611811	58.4133859228177	154.125358593939	176.518907118887	166.758894130739	71.046075554318	165.801053281188	-1.22317018144867	3.39477463799098e-07	7.04546305638436e-06	-	7	40943012	40945701	+	755	-	- && - && -	-
Solyc10g006900.3	21751.791075998	15839.1294470842	16789.8199434361	33541.5311640059	28668.9729366349	34923.2000616375	18126.9134888394	32377.9013874261	-0.836880543900333	3.4010261442292e-07	7.04880956700121e-06	-	10	1328487	1332266	+	1529	protein_coding	- && Q9SDT1.1 RecName: Full=Protochlorophyllide reductase, chloroplastic; Short=PCR; AltName: Full=NADPH-protochlorophyllide oxidoreductase; Short=POR; Flags: Precursor && PF00106:short chain dehydrogenase	adh_short
Solyc12g057075.1	209.045536377008	237.126915490212	204.446850729862	406.607031553746	355.915839897322	463.446497185428	216.873100865694	408.656456212165	-0.913099152372831	3.44782511670832e-07	7.12999576380653e-06	-	12	64106789	64109528	+	1629	protein_coding	- && Q9FZ95.1 RecName: Full=Purine permease 3; Short=AtPUP3 && -	-
Solyc07g041340.2	486.432882723422	397.424710361596	321.273622575497	697.620044162039	826.952706176526	851.186502556901	401.710405220172	791.919750965155	-0.979247359473157	3.44794196226462e-07	7.12999576380653e-06	-	7	52554840	52556881	-	1194	protein_coding	- && Q8S8F5.1 RecName: Full=Protein ELF4-LIKE 3 && -	-
Solyc02g092490.3	103.517741571307	79.6746436047113	94.6699702887045	216.992281178308	182.274958437981	193.358472335642	92.6207851549075	197.541903983977	-1.09357756800133	3.70143501007112e-07	7.6266854524673e-06	-	2	54181032	54184978	-	3167	protein_coding	- && Q42381.1 RecName: Full=Probable N-acetyltransferase HLS1; AltName: Full=Protein CONSTITUTIVE PHOTOMORPHOGENIC 3; AltName: Full=Protein HOOKLESS 1; AltName: Full=Protein UNUSUAL SUGAR RESPONSE 2 && PF00583:Acetyltransferase (GNAT) family	Acetyltransf_1
Solyc03g097930.3	107.537848040095	98.6447968439282	49.3492398313459	255.523620826793	221.607975785125	232.234778942808	85.1772949051232	236.455458518242	-1.4720444640261	3.73026685607721e-07	7.6791929811866e-06	-	3	61743789	61756187	-	763	protein_coding	- && - && -	-
Solyc11g007980.2	5.02513308598577	5.69104597176509	4.02850937398742	38.5313396484847	41.2517011201747	28.6456996052803	4.91489614391276	36.1429134579799	-2.87647281806312	3.82136920068555e-07	7.8596825003876e-06	-	11	2191918	2194113	+	1566	protein_coding	- && P93531.1 RecName: Full=Cytochrome P450 71D7 [Solanum chacoense] && PF00067:Cytochrome P450	p450
Solyc07g006000.3	1202.0118341678	1086.04127294517	1097.76880441157	1691.32301404401	1854.40786663483	1658.38139500569	1128.60730384151	1734.70409189485	-0.620335939190248	3.92821810265727e-07	8.06497992374567e-06	-	7	847777	852028	-	832	protein_coding	- && P23326.1 RecName: Full=50S ribosomal protein L35, chloroplastic; AltName: Full=CL35; Flags: Precursor && PF01632:Ribosomal protein L35	-
Solyc01g097340.3	400.000593644467	395.527695037674	323.287877262491	640.83701731164	636.043670759903	624.067027115036	372.938721981544	633.649238395526	-0.764479549998821	3.97644221441354e-07	8.15668598418118e-06	-	1	88113763	88117102	+	1687	protein_coding	- && A3C4S4.1 RecName: Full=GDP-mannose 3,5-epimerase 1; Short=GDP-Man 3,5-epimerase 1; AltName: Full=OsGME-1 && PF01370:NAD dependent epimerase/dehydratase family	Epimerase
Solyc11g071550.2	234.171201806937	288.346329236098	319.259367888503	496.851484940987	498.85778098816	549.383596001269	280.592299643846	515.030953976805	-0.875981530725048	4.15479141836812e-07	8.49214185360393e-06	-	11	55274825	55279218	+	1974	protein_coding	- && Q9URY4.1 RecName: Full=Putative amidase C869.01; Flags: Precursor && -	-
Solyc02g091830.3	20.1005323439431	7.58806129568679	12.0855281219623	49.6851484940987	66.1945901695827	71.6142490132008	13.2580405871974	62.4979958922941	-2.24224242918178	4.16402453873944e-07	8.50343497301083e-06	-	2	53697689	53703253	+	3544	protein_coding	- && Q9T071.1 RecName: Full=Probable hexokinase-like 2 protein && PF03727:Hexokinase|PF00349:Hexokinase	-
Solyc01g099650.3	57.2865171802378	62.601505689416	68.4846593577862	125.733845168739	177.478249005403	150.389922927722	62.7908940758133	151.200672367288	-1.26863984836102	4.20237347263056e-07	8.57411306475415e-06	-	1	89708910	89713319	+	4107	protein_coding	- && Q9MA60.1 RecName: Full=Formin-like protein 11; Short=AtFH11; Flags: Precursor && PF02181:Formin Homology 2 Domain	FH2
Solyc09g098490.3	7.03518632038007	18.0216455772561	20.1425468699371	80.104627163955	52.763803758363	78.7756739145209	15.0664595891911	70.548034945613	-2.22435031494307	4.22653997270025e-07	8.60810312557147e-06	-	9	72805386	72812777	+	3354	protein_coding	- && Q93YP4.1 RecName: Full=Clathrin interactor EPSIN 3; AltName: Full=EPSIN-related 3 && PF01417:ENTH domain	-
Solyc02g070780.3	192.965110501854	221.002285236878	246.74619915673	372.131622394576	419.232404407357	414.339583576376	220.237864965154	401.901203459436	-0.86790696160492	4.26980876043349e-07	8.68080889211181e-06	-	2	40955075	40961681	-	2820	protein_coding	- && Q9SX04.1 RecName: Full=DNA replication licensing factor MCM3 homolog 2; AltName: Full=Replication origin activator 2; Short=ROA-2 && PF00493:MCM2/3/5 family|PF14551:MCM N-terminal domain	MCM
Solyc06g072120.3	3029.15022423222	2780.07595720725	2507.74708530717	4308.41216227398	4097.34919730852	4412.46079991336	2772.32442224888	4272.74071983195	-0.624033987697426	4.37923249768447e-07	8.88751671410602e-06	-	6	44586580	44591212	-	3239	protein_coding	- && O80377.1 RecName: Full=40S ribosomal protein SA; AltName: Full=p40 && -	-
Solyc01g107190.3	685.428152928459	676.285962978085	612.333424846089	1034.26227477512	981.406749905552	1127.41289160782	658.015846917544	1047.69397209616	-0.670773998515735	4.5757374752478e-07	9.26991055829133e-06	-	1	94712830	94714347	+	1384	protein_coding	- && Q9FN11.1 RecName: Full=LOB domain-containing protein 37; AltName: Full=ASYMMETRIC LEAVES 2-like protein 39; Short=AS2-like protein 39 && PF03195:Protein of unknown function DUF260	-
Solyc05g054190.3	188.945004033065	218.156762250995	217.539506195321	413.704909910046	410.598327428716	334.540848961667	208.213757493127	386.281362100143	-0.891601133889807	4.63717553746732e-07	9.38608531339259e-06	-	5	64996528	65000912	+	658	protein_coding	- && A7R385.1 RecName: Full=CASP-like protein 2B1; Short=VvCASPL2B1 && PF04535:Domain of unknown function (DUF588)	-
Solyc05g006130.3	329.648730440666	347.153804277671	346.451806162919	581.012042594256	517.085276831958	590.306024008812	341.084780293752	562.801114478342	-0.722112260236685	4.79444689823173e-07	9.69585985160037e-06	-	5	839021	843880	+	1994	protein_coding	- && Q6H601.2 RecName: Full=DEAD-box ATP-dependent RNA helicase 22 && PF00270:DEAD/DEAH box helicase|PF00271:Helicase conserved C-terminal domain	DEAD
Solyc03g005260.3	1117.58959832323	1118.29053345184	1064.53360207618	1747.09205827208	1741.20552402598	1541.75247518419	1100.13791128375	1676.68335249409	-0.607963308557504	4.81824052714069e-07	9.71826825056442e-06	-	3	148772	153939	-	2331	protein_coding	- && Q9LIK9.1 RecName: Full=ATP sulfurylase 1, chloroplastic; Short=AtPS1; Flags: Precursor && PF14306:PUA-like domain|PF01747:ATP-sulfurylase	-
Solyc03g078290.3	967.840632360859	756.909114244757	635.497353746516	1653.80565701786	1352.67205998713	1515.15289697929	786.749033450711	1507.21020466142	-0.93787453397396	4.92314729594461e-07	9.88638677214516e-06	-	3	51745188	51747594	+	820	protein_coding	- && P34788.1 RecName: Full=40S ribosomal protein S18 && PF00416:Ribosomal protein S13/S18	-
Solyc03g117740.3	1161.81076947991	1154.33382460635	952.742466948026	1773.45560645262	1675.0109338564	1777.05643622757	1089.62902034476	1741.84099217886	-0.676606373054978	5.072812061207e-07	1.01513786212618e-05	-	3	68270995	68274723	+	2150	protein_coding	- && - && -	-
Solyc02g065250.2	135.678593321616	137.533610984323	108.76975309766	252.481672959808	234.079420309829	263.949660648654	127.327319134533	250.170251306097	-0.973432152858291	5.42746074763384e-07	1.08233006369989e-05	-	2	36984052	36990886	+	1559	protein_coding	- && Q6RYA0.1 RecName: Full=Salicylic acid-binding protein 2; Short=NtSABP2; AltName: Full=Methyl salicylate esterase && PF12697:Alpha/beta hydrolase family	-
Solyc04g077220.3	103.517741571307	78.7261359427504	85.6058241972328	181.502889396809	190.909035416623	188.243168834699	89.2832339037633	186.885031216044	-1.06679338441514	5.47022108464028e-07	1.08896336921923e-05	-	4	62234441	62236347	-	1164	protein_coding	- && P46604.1 RecName: Full=Homeobox-leucine zipper protein HAT22; AltName: Full=Homeodomain-leucine zipper protein HAT22; Short=HD-ZIP protein 22 && PF00046:Homeobox domain|PF02183:Homeobox associated leucine zipper	Homeobox
Solyc02g083250.3	2589.95359251706	2450.94379850683	2178.4164439837	3688.86878003124	3539.01221935639	3734.17155568833	2406.43794500253	3654.01751835865	-0.602536361088953	5.54161331111377e-07	1.10221871694512e-05	-	2	47261666	47262971	-	1072	protein_coding	- && - && PF13716:Divergent CRAL/TRIO domain	-
Solyc09g011830.3	815.076586546892	771.13672917417	827.858676354416	1273.56217364465	1147.37289627277	1308.4946355412	804.690664025159	1243.14323515287	-0.627448615312621	5.74651275484846e-07	1.14000672151332e-05	-	9	5102829	5109677	+	2092	protein_coding	- && - && PF02357:Transcription termination factor nusG	-
Solyc12g097010.2	75.3769962897865	96.7477815200065	100.712734349686	200.768559221052	200.50245428178	178.012561832813	90.9458373864929	193.094525111882	-1.08596397873357	5.77031320383958e-07	1.14275123232861e-05	-	12	66667722	66673013	-	4111	protein_coding	- && Q40392.1 RecName: Full=TMV resistance protein N && PF01582:TIR domain|PF00931:NB-ARC domain	TIR
Solyc03g120850.3	4156.79008872743	3315.03427855317	4079.87286850576	6101.13343855085	5908.58667905014	6430.95956138543	3850.56574526212	6146.89322632881	-0.674847515721944	5.89137661018815e-07	1.16105870643153e-05	-	3	70581833	70587286	-	2229	protein_coding	- && P08927.2 RecName: Full=RuBisCO large subunit-binding protein subunit beta, chloroplastic; AltName: Full=60 kDa chaperonin subunit beta; AltName: Full=CPN-60 beta; Flags: Precursor && PF00118:TCP-1/cpn60 chaperonin family	-
Solyc12g035710.2	277.387346346414	212.46571627923	194.375577294893	442.096423335245	410.598327428716	463.446497185428	228.076213306846	438.713749316463	-0.943867264700827	5.89313362528364e-07	1.16105870643153e-05	-	12	44455751	44459075	+	2240	protein_coding	- && Q67XQ0.1 RecName: Full=DUF21 domain-containing protein At4g14240; AltName: Full=CBS domain-containing protein CBSDUF1 && PF01595:Domain of unknown function DUF21	-
Solyc11g066080.1	300.502958541949	273.170206644724	180.275794485937	501.921398052629	530.516063243177	531.991564098063	251.31631989087	521.476341797957	-1.05280233411682	6.3288248116239e-07	1.24475934309581e-05	-	11	52048941	52049771	-	831	protein_coding	- && - && -	-
Solyc12g100160.2	3396.98996612638	2422.48856864801	2396.96307752252	5084.10886835532	4623.06855111912	5052.89679823141	2738.81387076563	4920.02473923528	-0.845150490366583	6.52354047340595e-07	1.2819567581544e-05	-	12	67970729	67975107	+	983	protein_coding	- && O23049.1 RecName: Full=50S ribosomal protein L6, chloroplastic; AltName: Full=Protein EMBRYO DEFECTIVE 2394; Flags: Precursor && PF00347:Ribosomal protein L6	-
Solyc10g011820.3	405.025726730453	370.866495826692	392.779663963774	600.277712418498	633.165645100356	618.951723614093	389.557295506973	617.465027044316	-0.664860418117889	6.88531972745949e-07	1.34958151546862e-05	-	10	4054535	4055854	+	1320	protein_coding	- && Q43469.1 RecName: Full=Delta(8)-fatty-acid desaturase; AltName: Full=Delta(8)-sphingolipid desaturase; AltName: Full=Sphingolipid 8-(E/Z)-desaturase && PF00487:Fatty acid desaturase|PF00173:Cytochrome b5-like Heme/Steroid binding domain	-
Solyc01g006300.3	2512.56654299288	2825.60432498137	2348.62096503467	3894.70725236394	3869.02582831778	3877.40005371473	2562.26394433631	3880.37771146548	-0.598669976848814	7.14439107923104e-07	1.39559046524707e-05	-	1	888483	891334	-	1245	protein_coding	- && P11965.1 RecName: Full=Lignin-forming anionic peroxidase; AltName: Full=TOPA; Flags: Precursor && PF00141:Peroxidase	-
Solyc01g098380.3	433.166472011973	381.300080108261	347.458933506415	619.543382242741	664.823927355374	660.897212321825	387.308495208883	648.421507306647	-0.743555425771336	7.16012265719223e-07	1.39638864708831e-05	-	1	88779882	88785753	-	1625	protein_coding	- && O80574.2 RecName: Full=4-hydroxy-tetrahydrodipicolinate reductase 1, chloroplastic; Short=HTPA reductase 1; Flags: Precursor && PF01113:Dihydrodipicolinate reductase, N-terminus|PF05173:Dihydrodipicolinate reductase, C-terminus	DapB_N
Solyc02g077330.3	320.603490885892	291.19185222198	305.159585079547	461.362093159488	571.767764363352	554.498899502212	305.65164272914	529.209585675017	-0.792375355921732	7.16065516494071e-07	1.39638864708831e-05	-	2	42870288	42873734	+	1375	protein_coding	- && Q9FJ41.1 RecName: Full=GDSL esterase/lipase At5g45950; AltName: Full=Extracellular lipase At5g45950; Flags: Precursor && PF00657:GDSL-like Lipase/Acylhydrolase	Lipase_GDSL
Solyc01g109500.3	115.578060977673	116.666442421184	162.147502302994	263.635481805422	276.290463316519	261.903539248277	131.464001900617	267.276494790073	-1.02456070867262	7.31658281172011e-07	1.42311245892553e-05	-	1	96340925	96342459	-	1429	protein_coding	- && Q0JEP3.2 RecName: Full=BURP domain-containing protein 5; Short=OsBURP05; Flags: Precursor && PF03181:BURP domain	-
Solyc08g075990.3	525.628920794111	557.722505232979	546.870147518793	824.367871953106	836.546125041683	819.471620851055	543.407191181961	826.795205948615	-0.605418469034875	7.3166914545232e-07	1.42311245892553e-05	-	8	60178107	60182644	-	1806	protein_coding	- && - && PF09353:Domain of unknown function (DUF1995)	-
Solyc01g096475.1	289.44766575278	341.462758305905	300.123948362063	514.089189520572	565.052371157742	499.253621692029	310.344790806916	526.131727456781	-0.761299368839666	7.32251646767594e-07	1.42311245892553e-05	CITRX	1	87435477	87438867	+	873	protein_coding	- && Q9LKW0.1 RecName: Full=Thioredoxin-like protein CITRX, chloroplastic; AltName: Full=Cf-9-interacting thioredoxin; Short=LeCiTrx; Flags: Precursor && PF00085:Thioredoxin	-
Solyc01g110130.3	245.226494596105	262.736622363155	326.309259292981	486.711658717701	554.49961040607	481.861589788823	278.090792084081	507.690952970864	-0.868901459549502	7.33333780962155e-07	1.42400877212575e-05	-	1	96818894	96824652	-	3024	protein_coding	- && Q5JKB0.2 RecName: Full=DNA replication licensing factor MCM4; AltName: Full=Minichromosome maintenance protein 4; Short=OsMCM4 && PF00493:MCM2/3/5 family|PF14551:MCM N-terminal domain	MCM
Solyc02g077430.3	2462.31521213303	2195.79523743936	2180.43069867069	3418.13541986952	3285.74596131624	3372.00806782157	2279.51371608103	3358.62981633578	-0.559172840388604	7.37443912495727e-07	1.4307784471459e-05	-	2	42941909	42943255	-	1280	protein_coding	- && O49523.1 RecName: Full=Phospholipase A1-IIgamma; AltName: Full=DAD1-like seedling establishment-related lipase; Short=AtDSEL; Short=Phospholipase DSEL && PF01764:Lipase (class 3)	Lipase_3
Solyc01g079507.1	96.4825552509268	117.614950083145	106.755498410667	264.64946442775	248.469548607564	184.150926033945	106.951001248246	232.423313023086	-1.11949807604839	7.53752091328795e-07	1.45871702197833e-05	-	1	78409540	78415807	+	2706	protein_coding	- && B8BMI1.1 RecName: Full=DNA replication licensing factor MCM7; AltName: Full=Minichromosome maintenance protein 7 && PF14551:MCM N-terminal domain|PF00493:MCM2/3/5 family	MCM
Solyc09g056385.1	817.086639781286	752.166575934953	756.352634966139	1134.64655438564	1159.84434079747	1227.6728402263	775.201950227459	1174.0545784698	-0.598906859804546	7.57193479410432e-07	1.46414148931867e-05	-	9	49157529	49158245	-	717	protein_coding	- && Q9LSE7.1 RecName: Full=Cytochrome b561 and DOMON domain-containing protein At3g25290; AltName: Full=Protein b561A.tha3; Flags: Precursor && PF04526:Protein of unknown function (DUF568)	-
Solyc01g089870.3	912.564168415016	1053.7920124385	1106.83295050304	1676.11327470908	1581.95477086438	1563.23674988815	1024.39637711885	1607.1015984872	-0.649618293272449	7.88404046472564e-07	1.51936722670213e-05	-	1	83470573	83473377	-	1692	protein_coding	- && Q8LPS6.2 RecName: Full=Pentatricopeptide repeat-containing protein At1g02150 && -	-
Solyc10g083960.2	624.121529279432	599.456842359256	547.87727486229	898.38860338309	914.252817849454	923.82381227029	590.485215500326	912.155077834278	-0.627309646001088	7.98428870520172e-07	1.5373945665524e-05	-	10	63777230	63788821	+	2136	protein_coding	- && Q8NFF5.1 RecName: Full=FAD synthase; AltName: Full=FAD pyrophosphorylase; AltName: Full=FMN adenylyltransferase; AltName: Full=Flavin adenine dinucleotide synthase; Includes: RecName: Full=Molybdenum cofactor biosynthesis protein-like region; Includes: RecName: Full=FAD synthase region; Flags: Precursor && PF00994:Probable molybdopterin binding domain|PF01507:Phosphoadenosine phosphosulfate …	-
Solyc12g099790.2	1585.93200193711	1285.22788195695	1445.22773791799	2257.12531730334	2202.64897144003	2681.44209519428	1438.79587393735	2380.40546131255	-0.726405357960722	8.48250519652631e-07	1.62649909424697e-05	-	12	67769904	67774489	+	2860	protein_coding	- && Q9FMP5.1 RecName: Full=Calcium-dependent protein kinase 17 && PF00069:Protein kinase domain|PF13499:EF-hand domain pair	Pkinase
Solyc10g008910.1	356.78444910499	251.354530419625	123.876663250113	769.612810347365	754.042722801334	628.15926991579	244.005214258243	717.271601021496	-1.5555715324847	8.63405149683654e-07	1.65074810886266e-05	-	10	2925230	2925640	+	411	protein_coding	- && P59226.2 RecName: Full=Histone H3.2; AltName: Full=Histone H3.1 >P69246.2 RecName: Full=Histone H3.2 >P69248.2 RecName: Full=Histone H3.2 >Q71T45.3 RecName: Full=Histone H3.2 >Q6LBE3.3 RecName: Full=Histone H3.2 >Q6LCK1.3 RecName: Full=Histone H3.2 >Q76MV0.1 RecName: Full=Histone H3.2 >Q2RAD9.1 RecName: Full=Histone H3.2 >A2Y533.1 RecName: Full=Histone H3.2 && PF00125:Core histone H2A/H2B/H3…	Histone
Solyc09g007250.3	3482.41722858814	3088.34094734452	2736.36499228096	5214.9126266357	4747.78299636616	4810.43141228672	3102.37438940454	4924.37567842953	-0.66655524488345	8.68573594353386e-07	1.65853440793557e-05	-	9	848634	851301	+	1648	protein_coding	- && Q9XF97.1 RecName: Full=60S ribosomal protein L4; AltName: Full=L1 && PF00573:Ribosomal protein L4/L1 family|PF14374:60S ribosomal protein L4 C-terminal domain	-
Solyc03g095220.3	1268.34359090281	1158.1278552542	1115.89709659452	1766.35772809632	1718.1813187496	1807.74825723323	1180.78951425051	1764.09576802638	-0.579170638969976	9.02214802626058e-07	1.7213387744279e-05	-	3	57605524	57617423	-	2014	protein_coding	- && Q41009.1 RecName: Full=Translocase of chloroplast 34; AltName: Full=34 kDa chloroplast outer envelope protein; AltName: Full=GTP-binding protein IAP34; AltName: Full=GTP-binding protein OEP34 && PF04548:AIG1 family	-
Solyc10g007440.3	244.221467978908	242.817961461977	209.482487447346	373.145605016904	441.297267797218	410.247340775622	232.173972296077	408.230071196581	-0.814169514989739	9.29057707368392e-07	1.7681394525377e-05	-	10	1793798	1798378	+	1765	protein_coding	- && - && -	-
Solyc04g016380.3	552.764639458434	517.885183430623	448.171667856101	805.102202128864	808.725210332728	851.186502556901	506.273830248386	821.671305006164	-0.698497399538855	9.53716828692195e-07	1.81356451346585e-05	-	4	7186223	7190601	-	1316	protein_coding	- && Q3SZZ0.1 RecName: Full=Ribosome biogenesis protein BRX1 homolog; AltName: Full=Brix domain-containing protein 2 && PF04427:Brix domain	-
Solyc06g007760.3	2140.70669462994	1649.45482414992	1528.81930742823	3204.1850865582	2834.85527465387	3275.84036200384	1772.99360873603	3104.96024107197	-0.808396019066594	9.79048892722974e-07	1.85865300139205e-05	-	6	1714823	1717934	+	1436	protein_coding	- && - && PF10674:Protein of unknown function (DUF2488)	-
Solyc01g098500.3	367.839741894158	223.84780822276	180.275794485937	759.47298412408	509.410541739832	706.934943830311	257.321114867619	658.606156564741	-1.35589320958195	1.01215426611344e-06	1.91327507619701e-05	-	1	88883754	88888047	+	2006	protein_coding	- && Q3ECP7.2 RecName: Full=Sugar transporter ERD6-like 5 && PF00083:Sugar (and other) transporter	Sugar_tr
Solyc10g084150.2	259.296867236866	216.259746927073	209.482487447346	404.579066309089	406.760959882653	386.716944671284	228.346367203762	399.352323621009	-0.806812311653435	1.0267546015044e-06	1.93798874702061e-05	-	10	63928953	63933554	-	1605	protein_coding	- && Q8L8B8.1 RecName: Full=Cytokinin riboside 5'-monophosphate phosphoribohydrolase LOG3; AltName: Full=Protein LONELY GUY 3 && PF03641:Possible lysine decarboxylase	-
Solyc02g079190.3	2181.91278593502	2309.61615687467	2353.65660175215	3304.56936616873	3432.52526995314	3148.98083518046	2281.72851485395	3295.35849043411	-0.53033923984353	1.06337220865651e-06	2.00545352476314e-05	-	2	44356862	44362751	+	3505	protein_coding	- && Q570C0.2 RecName: Full=Protein TRANSPORT INHIBITOR RESPONSE 1; AltName: Full=Weak ethylene-insensitive protein 1 && PF12937:F-box-like	-
Solyc08g074480.1	12080.4199387098	8989.00711240296	7870.70018942793	19684.444647264	16797.1170910032	17019.6378083373	9646.70908018023	17833.7331822015	-0.886504287207299	1.06517377638145e-06	2.00720051057976e-05	-	8	58702881	58703276	+	396	protein_coding	- && P14009.1 RecName: Full=14 kDa proline-rich protein DC2.15; Flags: Precursor && PF14547:Hydrophobic seed protein	-
Solyc06g009783.1	86.4322890789552	86.3141972384372	85.6058241972328	171.363063173524	161.169436934636	203.589079337528	86.1174368382084	178.707193148563	-1.05261513635892	1.07668026659324e-06	2.02721745104949e-05	-	6	3786429	3788407	+	1278	protein_coding	- && F4IL57.1 RecName: Full=Kinesin-like protein KIN-14I && PF00225:Kinesin motor domain	Kinesin
Solyc01g091230.3	113.568007743278	90.1082278862806	112.798262471648	249.439725092822	182.274958437981	262.926599948466	105.491499367069	231.54709449309	-1.13437054479216	1.09596607657517e-06	2.06183675423285e-05	-	1	84781639	84784938	+	2451	protein_coding	- && Q9C660.2 RecName: Full=Proline-rich receptor-like protein kinase PERK10; AltName: Full=Proline-rich extensin-like receptor kinase 10; Short=AtPERK10 && PF07714:Protein tyrosine kinase|PF08263:Leucine rich repeat N-terminal domain|PF13855:Leucine rich repeat	Pkinase_Tyr
Solyc02g082120.3	751.759909663471	625.066549232199	699.953503730315	1224.89100777288	1009.22766461451	1239.94956862856	692.259987541995	1158.02274700532	-0.742309536677323	1.09965105997976e-06	2.06707358676359e-05	-	2	46397065	46399786	+	1992	protein_coding	- && Q7VG78.1 RecName: Full=Probable GMP synthase [glutamine-hydrolyzing]; AltName: Full=GMP synthetase; AltName: Full=Glutamine amidotransferase && -	-
Solyc08g014130.3	682.413073076867	708.535223484754	817.787402919447	1196.49949434768	1143.5355287267	1126.38983090763	736.245233160356	1155.47495132734	-0.650334511601466	1.12418463564523e-06	2.11145997127372e-05	-	8	3830314	3840086	+	2516	protein_coding	- && O04973.1 RecName: Full=2-isopropylmalate synthase A; AltName: Full=Alpha-IPM synthase A; AltName: Full=Alpha-isopropylmalate synthase A && PF00682:HMGL-like|PF08502:LeuA allosteric (dimerisation) domain	HMGL-like
Solyc06g008500.3	219.095802548979	259.891099377272	256.817472591698	395.453222708132	501.735806647707	430.708554779393	245.268124839317	442.632528045077	-0.851856849026571	1.12895974664685e-06	2.11869344270477e-05	-	6	2390464	2398045	-	2099	protein_coding	- && Q7XI08.1 RecName: Full=Probable E3 ubiquitin-protein ligase XBOS34; AltName: Full=Ankyrin repeat domain and RING finger-containing protein XBOS34; AltName: Full=XB3 protein homolog 4 && PF13920:Zinc finger, C3HC4 type (RING finger)|PF12796:Ankyrin repeats (3 copies)	-
Solyc07g054460.3	320.603490885892	344.308281291788	392.779663963774	563.774338014671	594.791969639729	591.329084709001	352.563812047151	583.298464121133	-0.726529380078623	1.13295859135979e-06	2.12445947470597e-05	-	7	62901416	62906232	-	2594	protein_coding	- && - && PF04410:Gar1/Naf1 RNA binding region	-
Solyc03g118770.3	81.4071559929694	84.4171819145155	72.5131687317736	150.069428104625	178.437590891919	169.828076231305	79.4458355464195	166.111698409283	-1.06386802396092	1.16483936603672e-06	2.18245597886602e-05	-	3	69081051	69083003	-	1385	nontranslating_CDS	- && Q6X7K0.2 RecName: Full=WUSCHEL-related homeobox 1; AltName: Full=PFS2-like protein && PF00046:Homeobox domain	Homeobox
Solyc05g056470.1	22.1105855783374	20.8671685631387	28.199565617912	55.7690442280699	90.178137332475	101.28300931867	23.7257732531293	82.4100636264049	-1.79787740797239	1.19372515639534e-06	2.23475093972362e-05	-	5	66595566	66597410	-	1845	protein_coding	- && Q9SIT6.1 RecName: Full=ABC transporter G family member 5; Short=ABC transporter ABCG.5; Short=AtABCG5; AltName: Full=White-brown complex homolog protein 5; Short=AtWBC5 && PF00005:ABC transporter|PF01061:ABC-2 type transporter	ABC2_membrane
Solyc06g065680.3	132.663513470024	180.216455772561	173.225903081459	299.124873586921	391.411489698402	300.779845855443	162.035290774682	330.438736380255	-1.02804563641369	1.20859807944723e-06	2.25706675537161e-05	-	6	41215889	41224636	+	2293	protein_coding	- && Q2QQ96.1 RecName: Full=Cyclin-A2-1; AltName: Full=G2/mitotic-specific cyclin-A2-1; Short=CycA2;1 && PF00134:Cyclin, N-terminal domain|PF02984:Cyclin, C-terminal domain	Cyclin_C
Solyc05g007250.3	1440.20314244352	1260.56668274597	1081.65476691562	2194.25839471897	2159.47858654682	1933.58472335642	1260.80819736837	2095.77390154074	-0.733161051810685	1.21673812527011e-06	2.27041948143364e-05	-	5	1920319	1922948	-	1074	nontranslating_CDS	- && Q9FLF0.1 RecName: Full=40S ribosomal protein S9-2 && PF01479:S4 domain|PF00163:Ribosomal protein S4/S9 N-terminal domain	S4
Solyc12g009300.2	459.297164059099	497.018014867485	517.663454557384	810.172115240507	729.099833751926	779.5722535437	491.326211161323	772.948067512044	-0.653494837531219	1.22554819268177e-06	2.28499973193261e-05	-	12	2563363	2579546	-	3715	protein_coding	- && P49037.1 RecName: Full=Sucrose synthase; AltName: Full=Sucrose-UDP glucosyltransferase && PF00534:Glycosyl transferases group 1|PF00862:Sucrose synthase	Glycos_transf_1
Solyc03g032040.3	205.025429908219	228.590346532564	249.76758118722	374.159587639233	404.842276109622	401.039794473925	227.794452542668	393.347219407593	-0.788167247874014	1.2316921044041e-06	2.29458936070668e-05	-	3	4581413	4585758	+	2525	protein_coding	- && Q8LPQ8.2 RecName: Full=Monosaccharide-sensing protein 2; AltName: Full=Sugar transporter MSSP2 && PF00083:Sugar (and other) transporter	Sugar_tr
Solyc03g005320.3	18.0904791095488	20.8671685631387	39.2779663963774	114.580036323126	73.8693252617082	93.0985237171611	26.0785380230216	93.8492951006649	-1.84876953898977	1.23372608878816e-06	2.29637335006045e-05	-	3	183237	185471	-	1735	protein_coding	- && O48780.1 RecName: Full=3-ketoacyl-CoA synthase 11; Short=KCS-11; AltName: Full=Very long-chain fatty acid condensing enzyme 11; Short=VLCFA condensing enzyme 11 && PF08541:3-Oxoacyl-[acyl-carrier-protein (ACP)] synthase III C terminal|PF08392:FAE1/Type III polyketide synthase-like protein	-
Solyc03g007410.3	7.03518632038007	0	2.01425468699371	26.3635481805422	39.3330173471433	46.0377315084862	3.01648033579126	37.2447656787239	-3.64255427272808	1.23565373652579e-06	2.29637335006045e-05	-	3	1952119	1954970	+	1639	protein_coding	- && Q700C7.1 RecName: Full=Transcription factor SPEECHLESS; AltName: Full=Basic helix-loop-helix protein 98; Short=AtbHLH98; Short=bHLH 98; AltName: Full=Transcription factor EN 19; AltName: Full=bHLH transcription factor bHLH098 && PF00010:Helix-loop-helix DNA-binding domain	HLH
Solyc10g080040.2	285.427559283992	329.132158700414	292.066929614088	555.662477036042	457.606079867985	562.683385103721	302.208882532831	525.317314002583	-0.796863509111996	1.24863440204433e-06	2.31674213123646e-05	-	10	61573931	61575846	-	969	protein_coding	- && Q9SZV0.1 RecName: Full=Ribonuclease III domain-containing protein RNC1, chloroplastic; AltName: Full=Chloroplast ribonuclease III domain protein; Flags: Precursor && PF00636:Ribonuclease III domain	Ribonuclease_3
Solyc03g083770.1	1412.062397162	1335.49878804087	1104.81869581605	1947.86061749313	2096.16202203679	2197.53438400508	1284.12662700631	2080.519007845	-0.696090763390635	1.25457008765547e-06	2.32587355054187e-05	-	3	55133321	55133923	+	603	protein_coding	- && P17407.1 RecName: Full=21 kDa protein; AltName: Full=1.2 protein; Flags: Precursor && PF04043:Plant invertase/pectin methylesterase inhibitor	-
Solyc03g059270.3	328.643703823469	313.00752844708	334.366278040956	497.865467563315	520.92264437802	575.983174206172	325.339170103835	531.590428715836	-0.708461854810111	1.25788042958758e-06	2.33012697025298e-05	-	3	30464898	30467448	+	1784	protein_coding	- && Q9SVY1.1 RecName: Full=Zinc finger protein WIP2; AltName: Full=Protein NO TRANSMITTING TRACT; AltName: Full=WIP-domain protein 2; Short=AtWIP2 && -	-
Solyc06g065390.3	2440.20462655469	2142.67880836956	1937.71300888795	3833.86829502423	3149.51941343101	4144.41889646395	2173.5321479374	3709.2688683064	-0.771033960905244	1.26220202285271e-06	2.33624527764982e-05	-	6	40923499	40926555	+	850	protein_coding	- && P51412.1 RecName: Full=50S ribosomal protein L21, chloroplastic; AltName: Full=CL21; Flags: Precursor && PF00829:Ribosomal prokaryotic L21 protein	-
Solyc08g067745.1	0	0	0	23.3216003135565	17.2681539572824	13.2997891024516	0	17.9631811244302	-6.6292615204086	1.28859506835221e-06	2.38317344375171e-05	-	8	56799982	56811382	+	1779	protein_coding	- && P10978.1 RecName: Full=Retrovirus-related Pol polyprotein from transposon TNT 1-94; Includes: RecName: Full=Protease; Includes: RecName: Full=Reverse transcriptase; Includes: RecName: Full=Endonuclease && PF07727:Reverse transcriptase (RNA-dependent DNA polymerase)	RVT_2
Solyc01g074010.3	782.915734796583	742.681499315344	756.352634966139	1149.85629372057	1213.56748644235	1078.30597799877	760.649956359355	1147.24325272056	-0.593089384491493	1.29434036990382e-06	2.39187008082227e-05	-	1	81214993	81222780	-	2963	protein_coding	- && P59226.2 RecName: Full=Histone H3.2; AltName: Full=Histone H3.1 >P69246.2 RecName: Full=Histone H3.2 >P69248.2 RecName: Full=Histone H3.2 >Q71T45.3 RecName: Full=Histone H3.2 >Q6LBE3.3 RecName: Full=Histone H3.2 >Q6LCK1.3 RecName: Full=Histone H3.2 >Q76MV0.1 RecName: Full=Histone H3.2 >Q2RAD9.1 RecName: Full=Histone H3.2 >A2Y533.1 RecName: Full=Histone H3.2 && PF00125:Core histone H2A/H2B/H3…	Histone
Solyc02g072140.1	79.3971027585751	101.490319829811	89.6343335712202	180.488906774481	201.461796168295	173.920319032059	90.1739187198687	185.290340658278	-1.03840248116565	1.31265223312877e-06	2.41985961915934e-05	-	2	41994791	41996161	+	1371	protein_coding	- && - && PF04859:Plant protein of unknown function (DUF641)	-
Solyc12g010910.2	630.151688982615	591.868781063569	616.361934220076	980.521195791702	943.033074444925	879.832202162181	612.79413475542	934.462157466269	-0.60891209662546	1.32246355105453e-06	2.43598848323963e-05	-	12	3811683	3813466	-	1451	protein_coding	- && Q9SJI7.1 RecName: Full=Phospholipase A1-IIdelta && PF01764:Lipase (class 3)	Lipase_3
Solyc09g092080.3	279.397399580809	221.950792898839	202.432596042868	415.732875154703	441.297267797218	425.593251278451	234.593596174172	427.541131410124	-0.866227029818992	1.33679156708921e-06	2.45924443353434e-05	-	9	71708110	71710785	+	862	protein_coding	- && Q6P8E9.1 RecName: Full=NHP2-like protein 1; AltName: Full=High mobility group-like nuclear protein 2 homolog 1; AltName: Full=U4/U6.U5 small nuclear ribonucleoprotein SNU13; AltName: Full=U4/U6.U5 tri-snRNP 15.5 kDa protein && PF01248:Ribosomal protein L7Ae/L30e/S12e/Gadd45 family	-
Solyc11g064750.2	20.1005323439431	24.6611992109821	20.1425468699371	60.8389573397127	66.1945901695827	79.7987346147095	21.6347594749541	68.9440940413349	-1.66994616043325	1.35366345386213e-06	2.48547349779186e-05	-	11	50197536	50205783	+	5803	protein_coding	- && Q9SJG6.1 RecName: Full=Pentatricopeptide repeat-containing protein At2g42920, chloroplastic; Flags: Precursor && -	-
Solyc03g096290.3	462.312243910691	593.765796387491	483.421124878491	830.451767687078	951.667151423566	836.863652754261	513.166388392224	872.994190621635	-0.766255385955705	1.43299429024087e-06	2.61438807144741e-05	-	3	59693233	59694696	+	1218	protein_coding	- && Q7XSQ9.3 RecName: Full=Probable aquaporin PIP1-2; AltName: Full=OsPIP1;2; AltName: Full=Plasma membrane intrinsic protein 1-2 && PF00230:Major intrinsic protein	-
Solyc03g118370.3	167.839445071925	151.761225913736	180.275794485937	293.040977852949	283.965198408645	321.241059859215	166.625488490533	299.415745373603	-0.845916549060147	1.45910965228881e-06	2.6599174607265e-05	-	3	68750063	68754180	-	2402	protein_coding	- && Q93Y09.1 RecName: Full=Serine carboxypeptidase-like 45; Flags: Precursor && PF00450:Serine carboxypeptidase	Peptidase_S10
Solyc05g014710.3	25.1256654299288	21.8156762250995	16.1140374959497	65.9088704513554	65.235248283067	70.5911883130122	21.0184597169927	67.2451023491449	-1.67697953200408	1.49893017313288e-06	2.72600837910043e-05	-	5	8843131	8846943	+	1777	protein_coding	- && - && PF03763:Remorin, C-terminal region	-
Solyc09g092320.3	62.3116502662235	46.4768754360816	54.3848765488302	123.705879924082	136.226547885228	117.651980521687	54.3911340837118	125.861469443666	-1.21230724946458	1.58064320688139e-06	2.86779198286479e-05	-	9	71924766	71928359	+	798	protein_coding	- && Q9SVM8.1 RecName: Full=Glycine-rich RNA-binding protein 2, mitochondrial; Short=AtGR-RBP2; AltName: Full=AtRBG2; AltName: Full=Glycine-rich protein 2; Short=AtGRP2; AltName: Full=Mitochondrial RNA-binding protein 1a; Short=At-mRBP1a; Flags: Precursor && PF00076:RNA recognition motif. (a.k.a. RRM, RBD, or RNP domain)	RRM_1
Solyc09g007940.3	195.980190353445	239.023930814134	187.325685890415	357.935865681976	374.14333574112	372.394094868644	207.443269019331	368.15776543058	-0.826744274570429	1.60373386247373e-06	2.90738566546324e-05	-	9	1439898	1444293	+	1459	protein_coding	- && Q9LZG0.1 RecName: Full=Adenosine kinase 2; Short=AK 2; AltName: Full=Adenosine 5'-phosphotransferase 2 && PF00294:pfkB family carbohydrate kinase	PfkB
Solyc04g005600.2	4.02010646878861	2.84552298588255	2.01425468699371	27.3775308028707	28.7802565954707	27.6226389050917	2.95996138055496	27.9268087678111	-3.23870092606296	1.64190717527303e-06	2.96720703313919e-05	-	4	395648	396894	+	756	protein_coding	- && Q8GWP0.1 RecName: Full=Transcription factor MYB39; AltName: Full=Myb-related protein 39; Short=AtMYB39 && PF00249:Myb-like DNA-binding domain	Myb_DNA-binding
Solyc06g082750.3	581.910411357152	550.134443937292	379.687008498315	987.619074148002	903.700057097781	933.031358571988	503.910621264253	941.45016327259	-0.901464302596343	1.67169903488101e-06	3.01866724149026e-05	-	6	48495993	48497790	-	934	protein_coding	- && O80363.1 RecName: Full=50S ribosomal protein L17, chloroplastic; AltName: Full=CL17; Flags: Precursor && PF01196:Ribosomal protein L17	-
Solyc07g008020.3	973.870792064042	899.185263538884	608.304915472101	1541.25358593939	1597.30424104863	1526.40656468137	827.120323691676	1554.98813055646	-0.910634082387933	1.82367360442027e-06	3.2801809231506e-05	-	7	2731007	2732775	+	817	nontranslating_CDS	- && Q93WC4.2 RecName: Full=Auxin-responsive protein IAA29; AltName: Full=Indoleacetic acid-induced protein 29 && PF02309:AUX/IAA family	-
Solyc03g080160.3	1763.821713181	1466.39284539147	1258.90917937107	2681.984036059	2304.33921141069	2870.70832472916	1496.37457931452	2619.01052406628	-0.807496497153621	1.88383441302589e-06	3.38043619670757e-05	-	3	53479929	53485122	-	1249	protein_coding	- && Q94JX9.2 RecName: Full=Nascent polypeptide-associated complex subunit alpha-like protein 2; Short=NAC-alpha-like protein 2; AltName: Full=Alpha-NAC-like protein 2 && PF01849:NAC domain	-
Solyc09g015080.3	755.78001613226	624.118041570238	712.039031852277	1071.77963180127	1059.11344271332	1166.28919821498	697.312363184925	1099.06075757653	-0.656607431034066	1.93243891835219e-06	3.46494305821508e-05	-	9	7923254	7925903	-	1621	protein_coding	- && Q9SCU1.1 RecName: Full=Patellin-6 && PF00650:CRAL/TRIO domain|PF03765:CRAL/TRIO, N-terminal domain	CRAL_TRIO_N
Solyc03g034400.3	166.834418454728	206.774670307465	203.439723386365	352.865952570333	344.403737259133	324.310241959781	192.349604049519	340.526643929749	-0.82365385445278	1.95352177250243e-06	3.50000896943737e-05	-	3	6357388	6362278	-	1701	protein_coding	- && Q9C994.1 RecName: Full=Protein DETOXIFICATION 14; Short=AtDTX14; AltName: Full=Multidrug and toxic compound extrusion protein 14; Short=MATE protein 14 && PF01554:MatE	MatE
Solyc06g051260.3	284.422532666794	218.156762250995	216.532378851824	410.66296204306	423.06977195342	507.438107293537	239.703891256538	447.056947096673	-0.899392764495455	1.98991535565201e-06	3.55924221542127e-05	-	6	34579532	34580771	+	883	protein_coding	- && Q9XEF0.1 RecName: Full=Transcription factor bHLH51; AltName: Full=Basic helix-loop-helix protein 51; Short=AtbHLH51; Short=bHLH 51; AltName: Full=Transcription factor EN 57; AltName: Full=bHLH transcription factor bHLH051 && PF00010:Helix-loop-helix DNA-binding domain	HLH
novel.362	87.4373156961524	184.010486420405	121.86240856312	295.068943097606	392.370831584918	306.918210056575	131.103403559892	331.4526615797	-1.33695926352851	1.99143777511082e-06	3.55924221542127e-05	-	3	25286681	25290951	-	3943	-	- && - && -	-
Solyc04g079960.1	526.633947411308	382.248587770222	363.572971002365	848.703454888992	735.815226957535	761.157160940306	424.151835394632	781.891947595611	-0.882549686048747	2.02016618531131e-06	3.60532849243145e-05	-	4	64362839	64363930	-	1092	protein_coding	- && P80042.1 RecName: Full=Geranylgeranyl pyrophosphate synthase, chloroplastic; Short=GGPP synthase; Short=GGPS; AltName: Full=(2E,6E)-farnesyl diphosphate synthase; AltName: Full=Dimethylallyltranstransferase; AltName: Full=Farnesyl diphosphate synthase; AltName: Full=Farnesyltranstransferase; AltName: Full=Geranyltranstransferase; Flags: Precursor && PF00348:Polyprenyl synthetase	-
Solyc01g028810.3	8762.82707534198	8466.37939066253	9972.57495530587	12978.9775658054	13271.5356580581	13588.2922199048	9067.26047377013	13279.6018145894	-0.550494023287776	2.07515269869562e-06	3.70058140273613e-05	-	1	41287357	41292769	+	2548	protein_coding	- && Q9LJE4.1 RecName: Full=Chaperonin 60 subunit beta 2, chloroplastic; Short=CPN-60 beta 2; Flags: Precursor && PF00118:TCP-1/cpn60 chaperonin family	-
Solyc01g090970.3	2271.36015486557	1639.02123986835	1105.82582315955	3811.560677333	3598.49141632036	3493.75229114401	1672.06907263115	3634.60146159912	-1.1201652373763	2.08200350596063e-06	3.70991347336404e-05	-	1	84552110	84552478	-	369	protein_coding	- && Q8RW93.1 RecName: Full=Putative lipid-binding protein At4g00165; Flags: Precursor && PF14547:Hydrophobic seed protein	-
Solyc02g071700.3	370.85482174575	511.245629796897	497.520907687447	813.214063107493	825.034022403495	765.24940374106	459.873786410031	801.165829750682	-0.800617155553908	2.09747645000882e-06	3.73256038553115e-05	-	2	41624176	41637025	+	2585	protein_coding	- && Q9C7N4.1 RecName: Full=GDSL esterase/lipase At1g29670; AltName: Full=Extracellular lipase At1g29670; Flags: Precursor && PF00657:GDSL-like Lipase/Acylhydrolase	Lipase_GDSL
Solyc04g071085.1	409.045833199242	404.064263995321	374.65137178083	690.522165805739	575.605131909415	663.96639442239	395.920489658464	643.364564045848	-0.700033159639815	2.15634067675421e-06	3.82750470123872e-05	-	4	58101640	58102845	+	474	protein_coding	- && - && PF04554:Extensin-like region	-
Solyc02g090960.1	21.1055589611402	21.8156762250995	29.2066929614088	115.594018945454	61.3978807370043	73.660370413578	24.0426427158829	83.5507566986788	-1.7971553422116	2.15835494431482e-06	3.8281170872368e-05	-	2	53054148	53054501	+	354	protein_coding	- && Q9FHA6.1 RecName: Full=Protein RALF-like 34; Flags: Precursor && PF05498:Rapid ALkalinization Factor (RALF)	-
Solyc04g074750.3	598.995863849504	543.494890303566	458.24294129107	951.115699744175	827.912048063042	898.247294765576	533.57789848138	892.425014190931	-0.741839800415132	2.17160138939856e-06	3.84863482713116e-05	-	4	60761268	60766811	-	2997	protein_coding	- && Q08935.1 RecName: Full=29 kDa ribonucleoprotein A, chloroplastic; AltName: Full=CP29A; Flags: Precursor && PF00076:RNA recognition motif. (a.k.a. RRM, RBD, or RNP domain)	RRM_1
Solyc07g062730.1	908.544061946227	762.600160216522	837.929949789384	1298.91173920287	1230.83564039963	1302.35627134007	836.358057317378	1277.36788364752	-0.611147232569201	2.28874064810034e-06	4.04373569205586e-05	-	7	65556015	65558156	+	2142	protein_coding	- && - && -	-
Solyc11g044360.2	243.216441361711	243.766469123938	226.603652286793	389.369326974161	377.021361400667	460.377315084862	237.862187590814	408.922667819897	-0.781216471956539	2.32112406900129e-06	4.09149410256775e-05	-	11	33018863	33020386	+	1042	protein_coding	- && Q9SZL6.1 RecName: Full=Transcription termination factor MTERF6, chloroplastic/mitochondrial; AltName: Full=Mitochondrial transcription termination factor 6; AltName: Full=Protein PIGMENT DEFECTIVE 191; Flags: Precursor && PF02536:mTERF	-
Solyc04g064610.3	19.0955057267459	16.1246302533344	10.0712734349686	74.0207314299837	43.1703848932061	66.4989455122579	15.097136471683	61.2300206118159	-2.01779205033043	2.3781126133944e-06	4.1855147016864e-05	-	4	55784901	55788416	-	2786	protein_coding	- && Q8L9J7.1 RecName: Full=Bidirectional sugar transporter SWEET1; Short=AtSWEET1; AltName: Full=Protein SUGARS WILL EVENTUALLY BE EXPORTED TRANSPORTERS 1 && PF03083:Sugar efflux transporter for intercellular exchange	-
Solyc02g091640.3	661.307514115727	655.418794414946	720.096050600252	997.758900371288	1093.64975062789	1350.44012424893	678.940786376975	1147.2829250827	-0.756846614242781	2.39314017090116e-06	4.20873340025126e-05	-	2	53525523	53530396	+	1899	protein_coding	- && Q84WN0.2 RecName: Full=Uncharacterized protein At4g37920, chloroplastic; Flags: Precursor && -	-
Solyc01g094750.3	28.1407452815203	27.5067221968646	33.2352023353963	92.2724186318975	118.958393927946	64.4528241118807	29.6275566045937	91.8945455572413	-1.63506064951684	2.44850394493974e-06	4.3028000742761e-05	-	1	86048316	86049896	-	1581	protein_coding	- && B3RFJ6.1 RecName: Full=Cytochrome P450 86A22; AltName: Full=Long-chain acyl-CoA omega-monooxygenase && PF00067:Cytochrome P450	p450
Solyc12g089210.2	544.724426520857	480.89338461415	490.471016282969	816.256010974478	733.896543184504	838.909774154638	505.362942472659	796.354109437873	-0.656056735523007	2.47350557172977e-06	4.3400844128905e-05	-	12	65301706	65306264	-	1499	protein_coding	- && O50039.2 RecName: Full=Ornithine carbamoyltransferase, chloroplastic; AltName: Full=Ornithine transcarbamylase; Short=OTCase; Flags: Precursor && PF00185:Aspartate/ornithine carbamoyltransferase, Asp/Orn binding domain|PF02729:Aspartate/ornithine carbamoyltransferase, carbamoyl-P binding domain	-
Solyc08g066610.3	126.633353766841	94.8507661960848	68.4846593577862	218.006263800637	204.339821827842	297.710663754878	96.6562597735708	240.018916461119	-1.31186043908179	2.47788316913968e-06	4.34444149219269e-05	-	8	55431397	55432638	+	1081	protein_coding	- && Q9SV72.1 RecName: Full=EPIDERMAL PATTERNING FACTOR-like protein 9; Short=EPF-like protein 9; Contains: RecName: Full=Stomagen; Flags: Precursor && PF16851:Stomagen	-
Solyc11g040120.2	330.653757057864	386.991126080026	545.863020175296	768.598827725037	927.683604260674	811.287135249546	421.169301104395	835.856522411752	-0.989154691958628	2.49137497166289e-06	4.36475952827693e-05	-	11	40046734	40052427	-	3168	protein_coding	- && B8BKI8.1 RecName: Full=DNA replication licensing factor MCM2; AltName: Full=Minichromosome maintenance protein 2 && PF00493:MCM2/3/5 family|PF14551:MCM N-terminal domain	MCM
Solyc01g006290.3	1954.77677044846	2213.81688301662	1720.17350269263	3333.97486221625	4203.83614671176	2947.43787724331	1962.9223853859	3495.08296205711	-0.832319437371026	2.5157706890628e-06	4.3986110368645e-05	-	1	884367	886987	+	1037	protein_coding	- && P11965.1 RecName: Full=Lignin-forming anionic peroxidase; AltName: Full=TOPA; Flags: Precursor && PF00141:Peroxidase	-
Solyc09g010060.3	86.4322890789552	67.3440439992202	97.691352319195	178.460941529824	198.583770508748	162.666651329985	83.8225617991235	179.903787789519	-1.10384294726358	2.51603451824091e-06	4.3986110368645e-05	-	9	3460444	3468374	+	3291	protein_coding	- && O23826.1 RecName: Full=Kinesin-like protein KIN-5C; AltName: Full=125 kDa kinesin-related protein && PF00225:Kinesin motor domain	Kinesin
Solyc08g063090.2	495.478122278197	642.139687147494	680.818084203875	1095.10123211483	1036.08923743695	975.999907979908	606.145297876522	1035.73012584389	-0.772801397577793	2.55948910301859e-06	4.4602403951007e-05	-	8	52734453	52736460	+	1651	protein_coding	- && O04353.1 RecName: Full=Acyl-lipid (9-3)-desaturase; Short=BoDes6 && PF00487:Fatty acid desaturase|PF00173:Cytochrome b5-like Heme/Steroid binding domain	-
Solyc03g121420.3	518.593734473731	340.514250643945	350.480315536906	850.731420133649	673.458004334015	927.916055071045	403.196100218194	817.36849317957	-1.01960783880183	2.61417126674691e-06	4.54516979987164e-05	-	3	71019702	71021216	+	1068	protein_coding	- && Q9FZ62.1 RecName: Full=Inorganic pyrophosphatase 2; Short=AtPPsPase2; Short=PPi phosphatase 2; Short=Pyrophosphate-specific phosphatase 2 && PF06888:Putative Phosphatase	-
Solyc02g022900.3	72.3619164381951	33.1977681686297	33.2352023353963	141.957567125996	120.877077700977	175.966440432436	46.2649623140737	146.267028419803	-1.66181194841108	2.6802421655898e-06	4.64947001387827e-05	-	2	24869961	24870637	+	486	protein_coding	- && - && -	-
Solyc02g085780.3	5386.94266817674	4408.66361279402	4312.51928485354	7698.15606871831	6779.66911200639	8025.91119297943	4702.70852194143	7501.24545790138	-0.673635936810398	2.79530756198107e-06	4.83080544980497e-05	-	2	49192600	49199954	-	3617	protein_coding	- && Q9FN03.1 RecName: Full=Ultraviolet-B receptor UVR8; AltName: Full=Protein UV-B RESISTANCE 8; AltName: Full=RCC1 domain-containing protein UVR8 && -	-
Solyc08g061910.3	85.4272624617581	58.8074750415726	84.5986968537359	193.670680864752	141.982599204322	193.358472335642	76.2778114523555	176.337250801572	-1.20990719660335	2.88866655747555e-06	4.98511522399313e-05	-	8	49941746	49943160	+	1306	protein_coding	- && - && -	-
Solyc06g069790.3	176.884684626699	137.533610984323	93.6628429452076	302.166821453906	291.63993350077	308.964331456952	136.02704618541	300.923695470543	-1.14532941945766	2.88894524601529e-06	4.98511522399313e-05	-	6	43576090	43577685	-	1305	protein_coding	- && Q6NMQ7.1 RecName: Full=Gibberellin-regulated protein 6; AltName: Full=GAST1 protein homolog 6; Flags: Precursor && PF02704:Gibberellin regulated protein	-
Solyc06g060360.3	13.065346023563	20.8671685631387	18.1282921829434	50.6991311164272	63.3165645100356	65.4758848120693	17.3536022565484	59.8305268128441	-1.78333631745366	2.98062390832517e-06	5.1278805768658e-05	-	6	38472761	38474801	+	1335	protein_coding	- && - && PF00582:Universal stress protein family	Usp
Solyc12g021230.2	1007.03667043155	1143.90024032478	1206.53855750923	1625.41414359266	1704.75053233838	1885.50087044756	1119.15848942185	1738.5551821262	-0.635401871177888	3.1502713384631e-06	5.39545725205185e-05	-	12	14913272	14937378	+	2945	protein_coding	- && Q5YLB4.1 RecName: Full=DNA gyrase subunit B, chloroplastic/mitochondrial; Flags: Precursor && PF02518:Histidine kinase-, DNA gyrase B-, and HSP90-like ATPase|PF00986:DNA gyrase B subunit, carboxyl terminus|PF00204:DNA gyrase B|PF01751:Toprim domain	DNA_gyraseB
novel.480	107.537848040095	96.7477815200065	77.5488054492579	185.558819886124	179.396932778434	213.819686339414	93.9448116697866	192.925146334657	-1.03751770780193	3.16014594064583e-06	5.40833036245006e-05	-	5	29437206	29444110	-	918	-	- && - && -	-
Solyc10g006030.3	1761.81165994661	1400.94581671617	1300.20140045444	2714.43147997351	2218.95778351079	2740.77961580521	1487.65295903907	2558.05629309651	-0.781984486289395	3.18469665593116e-06	5.44628250637355e-05	-	10	772997	776367	+	905	protein_coding	- && Q9M4Y3.1 RecName: Full=30S ribosomal protein S10, chloroplastic; Flags: Precursor && PF00338:Ribosomal protein S10p/S20e	Ribosomal_S10
Solyc03g114840.3	52.261384094252	46.4768754360816	41.2922210833711	122.691897301754	94.0155048785378	121.744223322441	46.6768268712349	112.817208500911	-1.27232642389696	3.19100117137354e-06	5.45299775433006e-05	EJ2	3	66198734	66205172	-	1367	protein_coding	- && Q39685.1 RecName: Full=MADS-box protein CMB1 && PF00319:SRF-type transcription factor (DNA-binding and dimerisation domain)|PF01486:K-box region	K-box
Solyc10g084380.1	48.2412776254634	39.8373218023556	30.2138203049057	88.2164881425834	114.161684495367	107.421373519801	39.4308065775749	103.266515385917	-1.38924169749808	3.34690037750127e-06	5.71089779443724e-05	-	10	64075904	64078509	+	1269	protein_coding	- && Q9XI90.2 RecName: Full=Probable WRKY transcription factor 4; AltName: Full=WRKY DNA-binding protein 4 && PF03106:WRKY DNA -binding domain	WRKY
Solyc01g096870.3	2032.16381997264	2044.98251918759	2210.6445189756	2886.80852576937	2968.20379687955	3047.69782586179	2095.93028604528	2967.57004950357	-0.501727241984542	3.38545185561715e-06	5.7723841936705e-05	-	1	87741382	87747406	+	2000	protein_coding	- && Q9FYR6.1 RecName: Full=Proline--tRNA ligase, chloroplastic/mitochondrial; AltName: Full=Prolyl-tRNA Synthetase 1; Short=PRORS1; AltName: Full=Prolyl-tRNA synthetase; Short=ProRS; AltName: Full=Protein OVULE ABORTION 6; Flags: Precursor && PF00587:tRNA synthetase class II core domain (G, H, P, S and T)|PF09180:Prolyl-tRNA synthetase, C-terminal|PF03129:Anticodon binding domain	tRNA-synt_2b
Solyc02g071580.3	235.176228424134	147.018687603932	155.097610898516	405.593048931418	325.216899528819	394.901430272793	179.097508975527	375.237126244343	-1.06745617883368	3.5241390833498e-06	5.98659863692303e-05	-	2	41540887	41549001	-	5866	protein_coding	- && Q9FK76.1 RecName: Full=Subtilisin-like protease SBT5.6; AltName: Full=Subtilase subfamily 5 member 6; Short=AtSBT5.6; Flags: Precursor && PF00082:Subtilase family|PF02225:PA domain	Peptidase_S8
Solyc06g007220.3	774.875521859005	712.329254132597	470.328469413032	1216.77914679425	1219.32353776144	1269.61832893403	652.511081801545	1235.24033782991	-0.920556584158761	3.57806927597031e-06	6.06922061433632e-05	-	6	1284814	1285338	-	430	protein_coding	- && - && -	-
Solyc02g063030.3	559.799825778815	594.714304049452	620.390443594063	822.339906708449	1038.96726309649	1057.84476399499	591.634857807443	973.050644599979	-0.71788363542491	3.7626973009882e-06	6.36826104823339e-05	-	2	35595007	35597192	-	1449	protein_coding	- && - && -	-
Solyc07g063610.3	556.784745927223	482.790399938072	313.216603827522	971.395352190745	926.724262374158	831.748349253318	450.930583230939	909.955987939407	-1.0127786192118	3.81339492324128e-06	6.44930573559678e-05	-	7	66172733	66174036	-	621	protein_coding	- && Q22799.1 RecName: Full=Dynein light chain 1, cytoplasmic && PF01221:Dynein light chain type 1	-
Solyc06g005710.3	6300.51186320896	5927.22437959334	6465.75754524982	8758.78189167397	8424.9404473808	9510.37226895307	6231.16459601737	8898.03153600261	-0.513987491860321	3.8538487565789e-06	6.50333432925856e-05	-	6	759504	763843	+	2265	protein_coding	- && Q9STF2.1 RecName: Full=Protein plastid transcriptionally active 16, chloroplastic; Short=pTAC16; Flags: Precursor && PF05368:NmrA-like family	NmrA
Solyc04g072740.3	259.296867236866	307.316482475315	302.138203049057	466.43200627113	536.272114562272	456.285072284108	289.583850920412	486.32973103917	-0.748002313706126	3.88078828354063e-06	6.54397924312039e-05	-	4	59794667	59798732	-	2384	protein_coding	- && P53393.1 RecName: Full=Low affinity sulfate transporter 3 && PF00916:Sulfate permease family|PF01740:STAS domain	Sulfate_transp
Solyc03g115050.3	93.4674753993353	74.932105294907	73.5202960752705	147.027480237639	172.681539572824	218.934989840357	80.6399589231709	179.54800321694	-1.1550140464831	3.90058717218203e-06	6.56512677415876e-05	-	3	66368886	66372359	-	2175	protein_coding	- && Q9SD82.1 RecName: Full=Replication protein A 70 kDa DNA-binding subunit B; Short=AtRPA70B; AltName: Full=AtRPA1-5; AltName: Full=Replication factor A protein 1B; AltName: Full=Replication protein A 1B; Short=AtRPA1B && PF01336:OB-fold nucleic acid binding domain|PF08646:Replication factor-A C terminal domain|PF16900:Replication protein A OB domain|PF04057:Replication factor-A protein 1, N-te…	tRNA_anti
Solyc01g080210.3	192.965110501854	256.097068729429	219.553760882315	366.047726660604	437.459900251155	392.855308872416	222.871980037866	398.787645261392	-0.838954057010418	3.90191767024741e-06	6.56512677415876e-05	-	1	79277298	79283483	-	1823	protein_coding	- && P50651.2 RecName: Full=Ribonucleoside-diphosphate reductase small chain A; AltName: Full=Ribonucleoside-diphosphate reductase R2A subunit; Short=AtRNR2; Short=Protein R2at; AltName: Full=Ribonucleotide reductase small subunit A && PF00268:Ribonucleotide reductase, small chain	-
Solyc11g012670.1	483.417802871831	611.787441964747	652.618518585963	945.031804010203	979.488066132521	963.723179577645	582.607921140847	962.747683240123	-0.724541619776725	3.9324673012216e-06	6.60683315889488e-05	-	11	5440926	5442995	-	2070	protein_coding	- && Q8GWE0.3 RecName: Full=Pentatricopeptide repeat-containing protein At4g16390, chloroplastic; AltName: Full=Chloroplastic RNA-binding protein P67; Flags: Precursor && PF12854:PPR repeat|PF01535:PPR repeat|PF13041:PPR repeat family	PPR
Solyc05g008895.1	223.115909017768	211.517208617269	161.140374959497	353.879935192662	420.191746293873	343.748395263364	198.591164198178	372.606692249966	-0.907882854217464	3.94870679789811e-06	6.62926010221064e-05	-	5	3109424	3109711	+	267	protein_coding	- && P82353.1 RecName: Full=Non-specific lipid-transfer protein 2; Short=LTP 2 && -	-
Solyc02g086460.3	748.744829811879	457.180693065129	733.188706065711	1337.44307885135	1096.52777628744	1495.71474367571	646.371409647573	1309.89519960483	-1.01926078336032	4.03387665564114e-06	6.7574063801182e-05	-	2	49761704	49779431	+	12110	protein_coding	- && - && -	-
Solyc07g054210.3	13409.0651266444	12325.8570671812	13102.7267388941	19215.9846757482	17117.5372810995	20101.0966373053	12945.8829775733	18811.5395313843	-0.539120541489147	4.1017774795878e-06	6.86613598097715e-05	-	7	62692749	62695916	-	1670	protein_coding	- && Q9SDT1.1 RecName: Full=Protochlorophyllide reductase, chloroplastic; Short=PCR; AltName: Full=NADPH-protochlorophyllide oxidoreductase; Short=POR; Flags: Precursor && PF00106:short chain dehydrogenase	adh_short
novel.281	0	1.8970153239217	0	37.5173570261561	18.2274958437981	28.6456996052803	0.632338441307232	28.1301841584115	-5.42534199264973	4.21047515348178e-06	7.03638638746258e-05	-	12	56205337	56211597	-	722	-	- && - && -	-
novel.714	150.753992579573	184.958994082365	147.040592150541	277.831238518021	290.680591614255	294.641481654312	160.91785960416	287.717770595529	-0.837331349740128	4.31488590483384e-06	7.20183977114661e-05	-	9	66699217	66701692	+	2476	-	- && - && -	-
Solyc07g061760.2	6.03015970318292	2.84552298588255	0	23.3216003135565	33.5769660280492	36.830185206789	2.95856089635516	31.2429171827982	-3.40075635096777	4.47001450782041e-06	7.42832193535113e-05	-	7	64846815	64854984	+	1679	protein_coding	- && - && PF12796:Ankyrin repeats (3 copies)|PF13962:Domain of unknown function	-
Solyc12g008400.2	119.598167446461	165.988840843148	167.183139020478	294.054960475278	295.477301046833	269.064964149597	150.923382436696	286.199075223903	-0.922779564453713	4.5706955143849e-06	7.59013470176602e-05	-	12	1836422	1841884	-	3774	protein_coding	- && Q9SD62.1 RecName: Full=Putative receptor-like protein kinase At3g47110; Flags: Precursor && PF08263:Leucine rich repeat N-terminal domain|PF00069:Protein kinase domain|PF13855:Leucine rich repeat	Pkinase
Solyc02g077280.3	595.980783997912	698.101639203185	691.89648498234	1024.12244855183	977.56938235949	1018.96845738783	661.992969394479	1006.88676276638	-0.604778239226909	4.72259472244445e-06	7.82538040244354e-05	-	2	42831747	42838487	-	2418	protein_coding	- && Q831T9.1 RecName: Full=GTPase Era && PF07650:KH domain|PF01926:50S ribosome-binding GTPase	-
Solyc12g056150.2	375.879954831735	385.094110756104	368.608607719849	578.984077349599	576.564473795931	562.683385103721	376.52755776923	572.74397874975	-0.605040408683845	4.72687733025472e-06	7.82682150286869e-05	-	12	63059060	63062926	+	1938	protein_coding	- && - && PF03417:Acyl-coenzyme A:6-aminopenicillanic acid acyl-transferase	-
Solyc06g069730.3	9860.31614132127	7026.54475980597	6325.76684450375	15001.8728973508	12453.2170288602	15004.2082289658	7737.542581877	14153.0993850589	-0.871173051259035	4.80436108858068e-06	7.94938043610539e-05	-	6	43549398	43550597	+	1005	protein_coding	- && P27521.1 RecName: Full=Chlorophyll a-b binding protein 4, chloroplastic; AltName: Full=LHCI type III CAB-4; Flags: Precursor && PF00504:Chlorophyll A-B binding protein	-
Solyc02g067520.3	170.854524923516	152.709733575697	135.962191372076	296.082925719935	308.908087458053	246.557628745449	153.175483290429	283.849547307812	-0.890328495404151	4.89122533691587e-06	8.06401658170321e-05	-	2	38256677	38258414	-	1154	protein_coding	- && - && -	-
novel.196	185.929924181473	187.804517068248	154.090483555019	341.712143724719	284.92454029516	315.102695658084	175.94164160158	313.913126559321	-0.834484179584097	4.90155518288245e-06	8.0752417391554e-05	-	11	47343792	47345585	+	1794	-	- && - && -	-
Solyc03g031740.2	1683.41958380523	1717.7473758111	1704.05946519668	2436.60024145549	2515.39442644414	2270.17169371847	1701.74214160434	2407.38878720603	-0.500508883117108	4.92048411360964e-06	8.10060747863675e-05	-	3	4199121	4226541	-	3879	protein_coding	- && Q94B38.2 RecName: Full=Glucose-6-phosphate/phosphate translocator 2, chloroplastic; Flags: Precursor && PF00232:Glycosyl hydrolase family 1|PF00076:RNA recognition motif. (a.k.a. RRM, RBD, or RNP domain)|PF03151:Triose-phosphate Transporter family	Glyco_hydro_1
Solyc11g072830.1	21.1055589611402	19.9186609011778	21.149674213434	52.7270963610843	77.706692807771	63.4297634116921	20.724631358584	64.6211841935158	-1.64222836544531	4.9641541000591e-06	8.16078465782476e-05	-	11	56319133	56320053	+	921	protein_coding	- && Q9SLP4.1 RecName: Full=Chitinase 1; AltName: Full=Tulip bulb chitinase-1; Short=TBC-1; Flags: Precursor && PF00704:Glycosyl hydrolases family 18	-
Solyc01g009080.3	767.840335538625	753.115083596914	609.312042815598	1133.63257176331	1070.62554535151	1284.96423943686	710.089153983712	1163.07411885056	-0.711601980663003	4.97904199046342e-06	8.17939612946258e-05	-	1	3024793	3027789	+	782	protein_coding	- && - && PF00498:FHA domain	FHA
Solyc11g069510.2	936.684807227747	957.992738580457	922.52864664312	1332.37316573971	1303.74562377482	1406.7084627593	939.068730817108	1347.60908409128	-0.520951978964679	4.99794323015986e-06	8.2045692267184e-05	-	11	54418851	54423816	-	1424	protein_coding	- && Q6DBP8.1 RecName: Full=GATA transcription factor 11 && PF00320:GATA zinc finger	GATA
Solyc06g051300.3	9.04523955477438	3.79403064784339	3.02138203049057	30.4194786698563	40.292359233659	31.7148817058461	5.28688407770278	34.1422398697871	-2.69613968534341	5.09125432515505e-06	8.32794118678892e-05	-	6	34612148	34619855	+	893	protein_coding	- && P0CG15.1 RecName: Full=Chromosome transmission fidelity protein 8 homolog && PF09696:Ctf8	-
Solyc11g010990.2	583.920464591546	691.462085569459	556.941420953761	959.227560722803	1119.55198156381	925.869933670668	610.774657038255	1001.54982531909	-0.713383550006024	5.09526689760355e-06	8.32856420261883e-05	-	11	4003992	4029678	-	3168	protein_coding	- && Q6V4H0.1 RecName: Full=8-hydroxygeraniol dehydrogenase; Short=Cr10HGO && PF00107:Zinc-binding dehydrogenase|PF08240:Alcohol dehydrogenase GroES-like domain	ADH_N
Solyc07g005540.1	393.970433941284	406.909786981204	476.371233474013	680.382339582453	641.799722078998	734.557582735403	425.750484798834	685.579881465618	-0.687319692388932	5.1272847161681e-06	8.36896942319453e-05	-	7	436095	438662	+	2568	protein_coding	- && C0LGK9.1 RecName: Full=Probable LRR receptor-like serine/threonine-protein kinase At2g24230; Flags: Precursor && PF07714:Protein tyrosine kinase|PF13855:Leucine rich repeat	Pkinase_Tyr
Solyc09g015030.1	40.2010646878861	58.8074750415726	40.2850937398742	96.3283491212117	120.877077700977	134.020951724704	46.4312111564443	117.075459515631	-1.33195765685209	5.15329044305709e-06	8.40543454698637e-05	-	9	7455385	7455603	-	219	protein_coding	- && - && -	-
novel.39	20.1005323439431	31.300752844708	33.2352023353963	100.384279610526	76.7473509212553	71.6142490132008	28.2121625080158	82.9152931816607	-1.55404576662533	5.26559845046246e-06	8.57033138853482e-05	-	1	6236384	6239382	-	2619	-	- && Q6AVI0.1 RecName: Full=Zinc finger BED domain-containing protein RICESLEEPER 2; AltName: Full=Transposase-like protein RICESLEEPER 2 && PF05699:hAT family C-terminal dimerisation region	hATC
Solyc05g009500.3	193.970137119051	229.538854194525	221.568015569308	428.914649244974	395.248857244465	326.356363360158	215.025668960961	383.506623283199	-0.834572114138196	5.32963652242808e-06	8.65612991280759e-05	-	5	3668201	3672718	-	1888	protein_coding	- && Q9SX20.1 RecName: Full=Protein NRT1/ PTR FAMILY 3.1; Short=AtNPF3.1 && PF00854:POT family	-
Solyc08g080720.2	92.4624487821381	95.7992738580457	75.5345507622642	186.572802508452	187.07166787056	156.528287128853	87.9320911341493	176.724252502622	-1.0066217871388	5.46594006965308e-06	8.8649507508737e-05	-	8	64055232	64056151	-	648	protein_coding	- && - && -	-
Solyc07g056310.3	66.3317567350121	76.8291206188287	62.4418952968051	141.957567125996	132.389180339165	152.436044328099	68.5342575502153	142.260930597753	-1.05204201642228	5.59844448975728e-06	9.06702877709066e-05	-	7	64285670	64289513	+	2711	protein_coding	- && Q9ZU91.2 RecName: Full=Glucan endo-1,3-beta-glucosidase 3; AltName: Full=(1->3)-beta-glucan endohydrolase 3; Short=(1->3)-beta-glucanase 3; AltName: Full=Beta-1,3-endoglucanase 3; Short=Beta-1,3-glucanase 3; Flags: Precursor && PF07983:X8 domain	-
Solyc06g049040.3	256.281787385274	194.444070701974	199.411214012378	396.467205330461	350.159788578227	437.869979680714	216.712357366542	394.832324529801	-0.865573119353403	5.67319938363751e-06	9.17010320929918e-05	-	6	32399501	32403588	+	1614	protein_coding	- && Q6S4P4.2 RecName: Full=Transcription factor RF2b && PF00170:bZIP transcription factor	bZIP_1
Solyc01g094280.3	580.905384739955	519.782198754545	568.019821732227	959.227560722803	776.107586191194	920.754630169725	556.235801742242	885.363259027907	-0.670524445111838	5.71376741208865e-06	9.22773437052318e-05	-	1	85690855	85694355	-	1749	protein_coding	- && O65271.1 RecName: Full=Bifunctional protein FolD 4, chloroplastic; AltName: Full=Protein EMBRYO DEFECTIVE 3127; AltName: Full=Tetrahydrofolate dehydrogenase/cyclohydrolase 4; Includes: RecName: Full=Methylenetetrahydrofolate dehydrogenase; Includes: RecName: Full=Methenyltetrahydrofolate cyclohydrolase; Flags: Precursor && PF00763:Tetrahydrofolate dehydrogenase/cyclohydrolase, catalytic doma…	-
Solyc05g006070.3	442.211711566748	363.278434531005	442.12890379512	722.969609720252	613.019465483527	729.44227923446	415.873016630957	688.47711814608	-0.72745731179203	5.76480480838401e-06	9.2970653073608e-05	-	5	810477	812549	+	1220	protein_coding	- && - && -	-
Solyc06g053480.3	1838.19368285359	1778.45186617659	1699.0238284792	2666.77429672407	2438.64707552289	2456.36874115279	1771.88979250313	2520.59670446658	-0.508434933493919	5.92260581695766e-06	9.52476291727139e-05	-	6	36371157	36375601	+	1698	protein_coding	- && P22337.1 RecName: Full=Stearoyl-[acyl-carrier-protein] 9-desaturase, chloroplastic; Short=Stearoyl-ACP desaturase; AltName: Full=Acyl-[acyl-carrier-protein] desaturase; AltName: Full=Delta(9) stearoyl-acyl carrier protein desaturase; Flags: Precursor && PF03405:Fatty acid desaturase	-
Solyc01g095580.3	1191.96156799582	1092.6808265789	1065.54072941967	1611.21838688006	1569.48332633967	1777.05643622757	1116.72770799813	1652.58604981577	-0.565400456917618	5.93406894068511e-06	9.52631555359716e-05	-	1	86668329	86672465	+	2726	protein_coding	- && Q6I581.1 RecName: Full=Jasmonic acid-amido synthetase JAR1; AltName: Full=Auxin-responsive GH3-like protein 5; Short=OsGH3-5; AltName: Full=Indole-3-acetic acid-amido synthetase GH3.5; AltName: Full=Jasmonate-amino acid synthetase JAR1; AltName: Full=Protein JASMONATE RESISTANT 1; Short=OsJAR1 && PF03321:GH3 auxin-responsive promoter	-
Solyc01g100760.2	116.58308759487	101.490319829811	63.4490226403019	221.048211667623	249.42889049408	185.173986734134	93.8408100216608	218.550362965279	-1.21959394409896	5.93603319499862e-06	9.52631555359716e-05	-	1	90591412	90592164	+	753	protein_coding	- && - && PF04398:Protein of unknown function, DUF538	-
Solyc01g109040.3	5494.48051621684	4420.99421239952	3896.57569198934	8192.97958841464	7076.10575493974	7599.29488100079	4604.01680686856	7622.79340811839	-0.727424368692574	5.9511978423252e-06	9.54397343482824e-05	-	1	96023435	96024471	+	788	protein_coding	- && P80883.1 RecName: Full=Cytochrome b6-f complex subunit 7; AltName: Full=Cytochrome b6-f complex subunit PetM; AltName: Full=Cytochrome b6-f complex subunit VII && PF08041:PetM family of cytochrome b6f complex subunit 7	-
Solyc04g045600.3	521.608814325323	538.752351993762	507.592181122415	804.088219506536	733.896543184504	852.20956325709	522.651115813833	796.73144198271	-0.607884778224231	5.97665358465296e-06	9.57809899768319e-05	-	4	34208706	34213972	-	1594	protein_coding	- && Q0V7T5.1 RecName: Full=Probable receptor-like protein kinase At1g80640; Flags: Precursor && PF07714:Protein tyrosine kinase	Pkinase_Tyr
Solyc10g054870.2	1756.78652686062	1287.12489728087	1557.01887304614	2441.67015456713	2401.23274194878	2513.66014036335	1533.64343239588	2452.18767895975	-0.677265743151029	6.01185379691141e-06	9.62268324910805e-05	-	10	55984141	55991262	-	2347	protein_coding	- && P48496.1 RecName: Full=Triosephosphate isomerase, chloroplastic; Short=TIM; Short=Triose-phosphate isomerase; Flags: Precursor && PF00121:Triosephosphate isomerase	-
Solyc01g096940.3	44.2211711566748	75.8806129568679	70.4989140447799	131.817740902711	150.616676182964	175.966440432436	63.5335660527742	152.80028583937	-1.26458027546136	6.0128657811764e-06	9.62268324910805e-05	-	1	87813874	87819539	-	4168	protein_coding	- && Q8LFN2.1 RecName: Full=Probable inactive leucine-rich repeat receptor-like protein kinase At3g03770; Flags: Precursor && PF07714:Protein tyrosine kinase	Pkinase_Tyr
Solyc12g042760.1	12.0603194063658	22.7641838870604	21.149674213434	65.9088704513554	56.6011713044258	62.4067027115036	18.6580591689534	61.6389148224282	-1.72105367697556	6.10404403549937e-06	9.75527100723928e-05	-	12	59125937	59127376	-	1440	protein_coding	- && Q9SSD1.1 RecName: Full=Protein TOO MANY MOUTHS; AltName: Full=Receptor-like protein 17; Short=AtRLP17; Flags: Precursor && PF13855:Leucine rich repeat	-
Solyc06g033850.3	327.638677206272	341.462758305905	322.280749918994	536.3968072118	495.979755328612	503.345864492783	330.460728477057	511.907475677732	-0.631102707192176	6.23771216481975e-06	9.95472881529654e-05	-	6	23374146	23376301	+	1369	protein_coding	- && - && -	-
Solyc03g093140.3	854.272624617581	1003.52110635458	1013.17010755784	1622.37219572567	1502.32939428357	1355.55542774987	956.987946176665	1493.41900591971	-0.641982990489777	6.43430830422414e-06	0.000102470828014425	-	3	55746511	55749439	-	2181	protein_coding	- && Q9C5L3.1 RecName: Full=Putative glycerol-3-phosphate transporter 1; Short=G-3-P transporter 1; AltName: Full=Glycerol-3-phosphate permease 1; Short=AtG3Pp1; Short=G-3-P permease 1; AltName: Full=Protein PHOSPHATE STARVATION-INDUCED GENE 3; Short=AtPS3 && PF07690:Major Facilitator Superfamily	MFS_1
Solyc04g009020.3	726.634244233542	809.077035652604	882.243552903246	1217.79312941658	1188.62459739294	1249.15711493026	805.984944263131	1218.52494724659	-0.596260131541183	6.44358173962588e-06	0.000102547300509952	-	4	2589066	2594544	+	2631	protein_coding	- && Q8RWG2.1 RecName: Full=Protein high chlorophyll fluorescent 107; Flags: Precursor && -	-
Solyc05g055550.3	491.458015809408	407.858294643165	364.580098345862	726.011557587238	669.620636787953	703.865761729745	421.298802932812	699.832652034979	-0.732166267376742	6.48831170377376e-06	0.000103116044561777	-	5	65995078	65998883	-	926	protein_coding	- && - && PF12646:Domain of unknown function (DUF3783)	-
Solyc05g054750.3	31.1558251331118	30.3522451827472	22.1568015569308	78.0766619192979	67.1539320560984	85.937098815841	27.8882906242632	77.0558975970791	-1.46438794641515	6.51781785279622e-06	0.00010351323879375	-	5	65452931	65454715	+	652	protein_coding	- && - && -	-
Solyc11g068820.2	3710.55827069189	3131.97229979472	2717.22957275452	5426.83499470237	4676.791696764	5519.41247751741	3186.58671441371	5207.67972299459	-0.70860272454988	6.64810917513642e-06	0.000105290806431909	-	11	53724493	53727494	-	1012	protein_coding	- && P30155.1 RecName: Full=50S ribosomal protein L27, chloroplastic; AltName: Full=CL27; Flags: Precursor && PF01016:Ribosomal L27 protein	-
Solyc10g077040.2	24238.2269269438	23461.3370186016	23700.7277745115	35408.2731717128	30676.8755051123	35061.3132561629	23800.097240019	33715.487310996	-0.502437453754925	6.77802432086705e-06	0.00010727428002101	-	10	60050603	60054183	-	2238	protein_coding	- && Q6SJV8.2 RecName: Full=Magnesium-protoporphyrin IX monomethyl ester [oxidative] cyclase, chloroplastic; Short=Mg-protoporphyrin IX monomethyl ester oxidative cyclase; Flags: Precursor && PF02915:Rubrerythrin	-
Solyc05g005230.3	227.136015486557	231.435869518447	201.425468699371	377.201535506218	338.647685940039	384.670823270907	219.999117901458	366.840014905722	-0.736984640500033	6.80790354272801e-06	0.000107672863410608	-	5	189285	190277	+	547	protein_coding	- && - && PF09713:Plant protein 1589 of unknown function (A_thal_3526)	-
Solyc05g012100.3	524.623894176914	507.451599149054	556.941420953761	814.228045729821	774.188902418163	774.456950042757	529.67230475991	787.624632730247	-0.572554747720026	6.84185195487002e-06	0.000108060737521373	-	5	5310604	5315896	+	3078	protein_coding	- && F4I0K2.2 RecName: Full=Fructokinase-like 2, chloroplastic; AltName: Full=pfkB-type carbohydrate kinase family protein 1; Flags: Precursor && PF00294:pfkB family carbohydrate kinase	PfkB
Solyc11g009050.2	371.859848362947	346.20529661571	271.924382744151	557.690442280699	533.394088902724	617.928662913904	329.996509240936	569.671064699109	-0.787308879010337	6.85992398197066e-06	0.000108197136642733	-	11	3177292	3178653	+	897	protein_coding	- && Q9ZPE4.1 RecName: Full=F-box protein FBW2; AltName: Full=SKP1-interacting partner 18 && -	-
Solyc01g100600.3	15.0753992579573	6.63955363372594	7.04989140447799	42.5872701377989	52.763803758363	37.8532459069776	9.58828143205375	44.4014399343798	-2.21617187285895	6.95290124458874e-06	0.000109512969946534	-	1	90455703	90459460	-	2446	protein_coding	- && - && PF13415:Galactose oxidase, central domain|PF13854:Kelch motif	-
Solyc07g006530.3	854.272624617581	963.683784552222	896.343335712202	1298.91173920287	1285.51812793103	1407.73152345949	904.766581627335	1330.72046353113	-0.55633590826005	7.20150225394131e-06	0.000113040418336506	-	7	1326115	1332176	+	1860	protein_coding	- && P44797.1 RecName: Full=Adenylosuccinate lyase; Short=ASL; AltName: Full=Adenylosuccinase; Short=ASase && PF00206:Lyase|PF08328:Adenylosuccinate lyase C-terminal	-
Solyc04g015120.3	36.1809582190975	20.8671685631387	34.2423296788931	69.9648009406696	110.324316949305	89.0062809164067	30.4301521537098	89.7651329354603	-1.56444973478156	7.40689937770416e-06	0.000115788973025828	-	4	5290532	5292470	+	1097	protein_coding	- && - && -	-
Solyc07g061900.3	2831.15998064438	2294.44003428329	2181.43782601419	4045.79066309089	3523.66274917213	4051.32037274679	2435.67928031395	3873.59126166994	-0.669343536183664	7.4576671597421e-06	0.000116503188674636	-	7	64921127	64922415	+	1216	protein_coding	- && O80361.1 RecName: Full=50S ribosomal protein L4, chloroplastic; AltName: Full=CL4; AltName: Full=R-protein L4; Flags: Precursor && PF00573:Ribosomal protein L4/L1 family	-
Solyc01g006150.3	558.794799161617	530.215783036114	483.421124878491	830.451767687078	761.717457893459	795.941224746718	524.143902358741	796.036816775752	-0.602704344929755	7.62376943219075e-06	0.00011901695329369	-	1	797118	801691	-	1425	protein_coding	- && Q10PP8.1 RecName: Full=Metal tolerance protein 4; Short=OsMTP4 && PF16916:Dimerisation domain of Zinc Transporter|PF01545:Cation efflux family	-
Solyc08g067050.3	191.960083884656	203.929147321582	209.482487447346	337.656213235405	331.932292734429	319.194938458838	201.790572884528	329.594481476224	-0.707825166045816	8.12358567500496e-06	0.000126303857820264	-	8	56025746	56032555	-	1817	protein_coding	- && Q9MAT5.1 RecName: Full=Protein arginine N-methyltransferase PRMT10 && PF05185:PRMT5 arginine-N-methyltransferase	-
Solyc03g120630.3	2747.74277141702	2384.54826216957	2008.21192293273	4110.68555091992	3459.38684277558	4201.71029567451	2380.16765217311	3923.92756312334	-0.721184266736004	8.19802243124758e-06	0.000127167612304668	-	3	70459022	70460289	-	780	protein_coding	- && P16180.1 RecName: Full=30S ribosomal protein S17, chloroplastic; AltName: Full=CS17; Flags: Precursor && PF00366:Ribosomal protein S17	-
Solyc06g082570.2	286.432585901189	210.568700955308	240.703435095749	434.998544978946	394.289515357949	458.331193684485	245.901573984082	429.206418007127	-0.803992737835723	8.20334467422472e-06	0.000127167612304668	-	6	48387951	48394943	-	2223	protein_coding	- && F4KEW8.1 RecName: Full=Protein NETWORKED 4A && PF07765:KIP1-like protein	-
Solyc03g116730.3	995.981377642379	792.952405399269	694.917867012831	1442.89727157352	1297.03023056921	1445.58476936647	827.95055001816	1395.17075716973	-0.752811882214614	8.2235018989152e-06	0.000127167612304668	-	3	67501201	67505043	-	2794	protein_coding	- && Q949X0.2 RecName: Full=Palmitoyl-monogalactosyldiacylglycerol delta-7 desaturase, chloroplastic; AltName: Full=Acyl-lipid desaturase 3; AltName: Full=Fatty acid desaturase 5; Short=FAD5; AltName: Full=Fatty acid desaturase B; Short=FADB; AltName: Full=Monogalactosyldiacylglycerol-specific palmitic acid desaturase; Flags: Precursor && PF00487:Fatty acid desaturase	-
Solyc01g079110.3	260.301893854063	101.490319829811	104.741243723673	445.138371202231	402.92359233659	478.792407688257	155.511152469182	442.284790409026	-1.50857652255804	8.26375326493711e-06	0.000127703944491107	-	1	78030556	78030966	+	411	protein_coding	- && P59226.2 RecName: Full=Histone H3.2; AltName: Full=Histone H3.1 >P69246.2 RecName: Full=Histone H3.2 >P69248.2 RecName: Full=Histone H3.2 >Q71T45.3 RecName: Full=Histone H3.2 >Q6LBE3.3 RecName: Full=Histone H3.2 >Q6LCK1.3 RecName: Full=Histone H3.2 >Q76MV0.1 RecName: Full=Histone H3.2 >Q2RAD9.1 RecName: Full=Histone H3.2 >A2Y533.1 RecName: Full=Histone H3.2 && PF00125:Core histone H2A/H2B/H3…	Histone
Solyc11g071640.2	569.850091950786	625.066549232199	640.532990464	873.039037824877	1109.95856269865	943.261965573874	611.816543882329	975.419855365802	-0.67311094949556	8.28904394237183e-06	0.000127922371958555	-	11	55351145	55356075	+	2785	protein_coding	- && A7LXU3.1 RecName: Full=Beta-glucosidase BoGH3B; AltName: Full=Glycosyl hydrolase family protein 3B; Short=BoGH3B; Flags: Precursor && PF01915:Glycosyl hydrolase family 3 C-terminal domain|PF00933:Glycosyl hydrolase family 3 N terminal domain	Glyco_hydro_3
Solyc07g065860.3	185.929924181473	169.782871490992	206.461105416856	327.51638701212	295.477301046833	343.748395263364	187.391300363107	322.247361107439	-0.782361339454213	8.49801461675194e-06	0.00013079528134629	-	7	67586274	67591758	+	5200	protein_coding	- && C0LGR3.1 RecName: Full=Probable LRR receptor-like serine/threonine-protein kinase At4g26540; Flags: Precursor && PF13855:Leucine rich repeat|PF08263:Leucine rich repeat N-terminal domain|PF00069:Protein kinase domain	Pkinase
Solyc06g070980.3	112.562981126081	140.379133970206	68.4846593577862	270.733360161721	242.71349728847	230.188657542431	107.142258151358	247.878504997541	-1.208611359109	8.54895980277939e-06	0.000131315000105251	-	6	43728360	43734202	-	1167	protein_coding	- && P42745.1 RecName: Full=Ubiquitin-conjugating enzyme E2 2; AltName: Full=E2 ubiquitin-conjugating enzyme 2; AltName: Full=Ubiquitin carrier protein 2; AltName: Full=Ubiquitin-conjugating enzyme E2-17 kDa 2; AltName: Full=Ubiquitin-protein ligase 2 && PF00179:Ubiquitin-conjugating enzyme	UQ_con
Solyc04g077690.2	169.849498306319	147.967195265892	174.233030424956	278.84522114035	282.046514635613	277.249449751106	164.016574665722	279.38039517569	-0.769173423207713	8.56383991378955e-06	0.000131455515892193	-	4	62711221	62712545	-	669	protein_coding	- && - && -	-
Solyc07g006520.3	1061.30810776019	1142.00322500086	1166.25346376936	1741.00816253811	1570.44266822619	1578.58266039098	1123.18826551014	1630.01116371843	-0.537198464027257	8.62124250306011e-06	0.000132159728825319	-	7	1318166	1325541	-	1941	protein_coding	- && Q38885.2 RecName: Full=Preprotein translocase subunit SCY1, chloroplastic; AltName: Full=CpSecY; Flags: Precursor && PF00344:SecY translocase	-
Solyc06g083110.2	1393.97191805245	1244.44205249263	1148.12517158642	2130.37748951227	1814.11550740117	1878.33944554624	1262.17971404383	1940.94414748656	-0.6207991548191	8.64545211713611e-06	0.000132442320242006	-	6	48705130	48707840	-	1032	protein_coding	- && Q9SUE0.1 RecName: Full=YlmG homolog protein 1-2, chloroplastic; Short=AtYLMG1-2; AltName: Full=YGGT family protein YLMG1-2; Flags: Precursor && PF02325:YGGT family	-
Solyc07g066430.3	582.915437974349	550.134443937292	545.863020175296	840.591593910363	887.391245027015	781.618374944077	559.637634028979	836.533737960485	-0.580180673438517	8.96755211906155e-06	0.000137101915164292	-	7	67993680	68001475	+	1269	protein_coding	- && P37518.1 RecName: Full=Ribosome-binding ATPase YchF && PF01926:50S ribosome-binding GTPase|PF06071:Protein of unknown function (DUF933)	-
Solyc10g009570.3	4260.30783029873	3753.24481837908	3661.91502095457	5678.30268503985	5332.02220525421	5935.79818249416	3891.82255654413	5648.70769092941	-0.537468493794854	8.98687500854775e-06	0.000137264325228928	-	10	3682801	3687911	-	1983	protein_coding	- && Q9M158.2 RecName: Full=Rhodanese-like domain-containing protein 4, chloroplastic; AltName: Full=Protein THYLAKOID RHODANESE-LIKE; AltName: Full=Sulfurtransferase 4; Short=AtStr4; Flags: Precursor && -	-
Solyc11g008910.2	267.337080174443	272.221698982764	263.867363996176	405.593048931418	502.695148534222	418.43182637713	267.808714384461	442.24000794759	-0.724009403877486	9.01730690413629e-06	0.000137587424639094	-	11	3081938	3083654	+	1161	protein_coding	- && - && -	-
Solyc09g072750.2	283.417506049597	314.904543771002	238.689180408755	549.578581302071	415.395036861294	634.297634116921	279.003743409785	533.090417426762	-0.933294345305307	9.0321609989501e-06	0.000137722438955401	-	9	65806016	65806759	-	692	protein_coding	- && - && -	-
Solyc08g081190.3	6142.722684309	5139.01451250388	4657.96396367296	8914.93521551256	8794.28707368934	7589.06427399891	5313.23372016195	8432.7621877336	-0.666435497479768	9.15097473464032e-06	0.000139256339475452	-	8	64382531	64385430	+	882	protein_coding	- && Q08451.1 RecName: Full=Probable aquaporin PIP-type pTOM75; AltName: Full=Ripening-associated membrane protein; Short=RAMP && PF00230:Major intrinsic protein	-
Solyc12g008530.2	35.1759316019004	36.9917988164731	21.149674213434	69.9648009406696	96.8935305380848	99.2368879182926	31.1058015439358	88.6984064656823	-1.51013935501291	9.25285755182164e-06	0.000140620134019831	-	12	1935704	1952882	-	1609	protein_coding	- && Q8VYZ3.1 RecName: Full=Probable pectinesterase 53; Short=PE 53; AltName: Full=Pectin methylesterase 53; Short=AtPME53; Flags: Precursor && PF01095:Pectinesterase	-
Solyc09g008860.3	76.3820229069837	81.571658928633	100.712734349686	168.321115306538	174.600223345856	163.689712030173	86.2221387284341	168.870350227522	-0.970487315277775	9.4699167407577e-06	0.000143538400935754	-	9	2279158	2282029	-	2358	protein_coding	- && Q9SJQ1.1 RecName: Full=Leucine-rich repeat receptor-like protein kinase PXC1; AltName: Full=Protein PXY/TDR-CORRELATED 1; Flags: Precursor && PF07714:Protein tyrosine kinase	Pkinase_Tyr
Solyc04g078850.3	442.211711566748	461.923231374933	327.316386636478	732.095453321209	666.742611128406	707.958004530499	410.483776526053	702.265356326705	-0.774211131227378	9.80148331987276e-06	0.000148378348114123	-	4	63595711	63600341	-	1381	protein_coding	- && Q42463.1 RecName: Full=Protein DCL, chloroplastic; AltName: Full=Defective chloroplasts and leaves protein; Flags: Precursor && PF11523:Protein of unknown function (DUF3223)	-
Solyc10g012050.3	269.347133408837	355.690373235318	379.687008498315	609.403556019455	627.409593781262	526.87626059712	334.908171714157	587.896470132613	-0.81176980811294	9.89798398634323e-06	0.000149631158047996	-	10	4350402	4368775	+	2252	protein_coding	- && Q8VZL4.1 RecName: Full=Mechanosensitive ion channel protein 1, mitochondrial; AltName: Full=Mechanosensitive channel of small conductance-like 1; AltName: Full=MscS-Like protein 1; Flags: Precursor && PF00924:Mechanosensitive ion channel	-
Solyc06g065650.3	679.397993225276	748.372545287109	757.359762309636	1050.48599673237	1072.54422912454	1050.68333909367	728.376766940674	1057.9045216502	-0.538399077448005	9.99625601294644e-06	0.000151017219463044	-	6	41170308	41177948	+	2664	protein_coding	- && Q84MB2.1 RecName: Full=Protein TIFY 8 && PF06200:tify domain	Zim
Solyc01g005470.3	207.035483142614	186.856009406287	153.083356211522	318.390543411163	319.460848209725	318.171877758649	182.324949586808	318.674423126513	-0.805397999875989	1.00633690464141e-05	0.000151793766159672	-	1	322539	324960	-	867	protein_coding	- && Q9LQU4.1 RecName: Full=Protein PLANT CADMIUM RESISTANCE 2; Short=AtPCR2 && PF04749:PLAC8 family	-
Solyc12g089050.2	15.0753992579573	17.0731379152953	8.05701874797485	48.6711658717701	70.9912996021612	41.9454887077319	13.4018519737425	53.8693180605544	-2.00512257731422	1.0078018257837e-05	0.000151793766159672	-	12	65177720	65178673	-	954	protein_coding	- && Q9SV07.1 RecName: Full=Acyl-CoA--sterol O-acyltransferase 1; AltName: Full=Sterol O-acyltransferase 1 && PF13813:Membrane bound O-acyl transferase family	-
Solyc01g087560.3	284.422532666794	260.839607039233	206.461105416856	425.872701377989	431.703848932061	429.685494079205	250.574415040961	429.087348129752	-0.775825205134853	1.00784123160117e-05	0.000151793766159672	-	1	82382829	82388850	+	1644	protein_coding	- && Q6ZIX2.1 RecName: Full=Cycloartenol-C-24-methyltransferase 1; AltName: Full=24-sterol C-methyltransferase 1; Short=Sterol C-methyltransferase 1 && PF08241:Methyltransferase domain|PF08498:Sterol methyltransferase C-terminal	Methyltransf_11
Solyc10g055800.2	3951.76465881921	3093.08348565433	3133.17316561872	6131.55291722071	4882.09086047835	5442.68292500326	3392.67377003075	5485.44223423411	-0.69319436056903	1.03391449517871e-05	0.000155276759122026	-	10	57355938	57358464	-	2376	protein_coding	- && P52405.1 RecName: Full=Endochitinase 3; Flags: Precursor && PF00187:Chitin recognition protein|PF00182:Chitinase class I	-
Solyc08g005490.3	3231.16057428885	3706.767942943	3750.54222718229	5106.41648604655	5635.17424139317	4934.22175700954	3562.82358147138	5225.27082814975	-0.552498139352171	1.04606190315894e-05	0.000156998282887068	-	8	361470	366889	-	2966	protein_coding	- && Q9C6S7.1 RecName: Full=Probable methyltransferase PMT20 && PF03141:Putative S-adenosyl-L-methionine-dependent methyltransferase	-
Solyc02g069850.3	2037.18895305863	1478.72344499696	1345.5221309118	3126.1084246389	2516.35376833066	3020.0751869567	1620.47817632246	2887.51245997542	-0.833411985146787	1.06713804457751e-05	0.000159952135792784	-	2	40241060	40245169	+	2509	protein_coding	- && Q9SIK2.1 RecName: Full=40S ribosomal protein S25-2 && PF03297:S25 ribosomal protein	-
Solyc02g080320.3	272.362213260429	294.037375207863	310.195221797032	541.466720323443	414.435694974779	555.521960202401	292.198270088441	503.808125166874	-0.785454012752011	1.06904776608865e-05	0.000160133719266565	-	2	45111992	45127544	-	7691	protein_coding	- && Q9SVS0.1 RecName: Full=RNA pseudouridine synthase 6, chloroplastic; AltName: Full=RNA pseudouridylate synthase 6; AltName: Full=RNA-uridine isomerase 6; Flags: Precursor && PF00849:RNA pseudouridylate synthase	-
Solyc01g099150.3	21.1055589611402	38.8888141403948	28.199565617912	86.1885228979263	87.3001116729279	72.6373097133894	29.397979573149	82.0419814280812	-1.47774720847794	1.07554230580444e-05	0.000160896358114893	-	1	89341068	89342977	+	1293	protein_coding	- && P22242.1 RecName: Full=Desiccation-related protein PCC13-62; Flags: Precursor [Craterostigma plantagineum] && PF13668:Ferritin-like domain	-
Solyc02g091350.3	265.327026940049	226.693331208643	225.596524943296	400.523135819775	413.476353088263	366.255730667513	239.205627697329	393.418406525184	-0.718325591542803	1.10549902367267e-05	0.00016505474680915	-	2	53312559	53321588	+	3950	protein_coding	- && U3U992.1 RecName: Full=7-deoxyloganetic acid glucosyltransferase; AltName: Full=UDP-glucose glucosyltransferase 8; Short=CrUGT8; AltName: Full=UDP-glycosyltransferase 709C2 && PF00201:UDP-glucoronosyl and UDP-glucosyl transferase|PF14009:Domain of unknown function (DUF4228)	UDPGT
Solyc07g065840.2	37898.5487078875	38022.8266450245	40795.7073030271	51512.3451795347	52220.8162505951	54693.8480927818	38905.6942186464	52809.0031743039	-0.440803846487611	1.10899026798243e-05	0.000165468274662597	HSC80	7	67565749	67569469	-	2444	protein_coding	- && P36181.1 RecName: Full=Heat shock cognate protein 80 && PF00183:Hsp90 protein|PF02518:Histidine kinase-, DNA gyrase B-, and HSP90-like ATPase	HATPase_c
Solyc03g119040.3	1563.82141635877	1375.33610984323	1445.22773791799	2279.43293499457	2076.97518430647	2022.59100427283	1461.46175470666	2126.33304119129	-0.541037053286876	1.1188440344932e-05	0.000166721574028802	-	3	69239466	69241827	-	1687	protein_coding	- && P49026.1 RecName: Full=Guanine nucleotide-binding protein subunit beta-like protein && PF00400:WD domain, G-beta repeat	WD40
Solyc02g085520.3	563.819932247603	611.787441964747	629.454589685535	876.080985691862	954.545177083113	858.347927458221	601.687321299295	896.324696744399	-0.575128013274684	1.13918552632368e-05	0.000169312648575379	-	2	49012661	49017975	-	4117	protein_coding	- && A9XLG1.1 RecName: Full=Adenylosuccinate synthetase, chloroplastic; Short=AMPSase; Short=AdSS; AltName: Full=IMP--aspartate ligase; Flags: Precursor && -	-
Solyc01g104590.3	6647.24604614197	4938.87939583014	4657.96396367296	9375.28332604972	8432.61518247293	9060.22556087009	5414.69646854836	8956.04135646425	-0.72599287971879	1.14043384905499e-05	0.000169388403240791	-	1	92935612	92939455	-	2202	protein_coding	- && P35684.2 RecName: Full=60S ribosomal protein L3 && PF00297:Ribosomal protein L3	-
Solyc01g067750.3	586.935544443138	658.264317400829	742.252852157183	1028.17837904114	1071.58488723803	980.092150780662	662.484238000383	1026.61847235328	-0.632060907756167	1.14357744769035e-05	0.000169745382575293	-	1	76502106	76516566	+	2267	protein_coding	- && Q9SQT8.1 RecName: Full=Bifunctional 3-dehydroquinate dehydratase/shikimate dehydrogenase, chloroplastic; Short=DHQ-SDH protein; AltName: Full=DHQase-SORase; AltName: Full=Protein EMBRYO DEFECTIVE 3004; Includes: RecName: Full=Dehydroquinate dehydratase; Short=DHQ; Includes: RecName: Full=Shikimate dehydrogenase; Short=SDH; Flags: Precursor && PF01487:Type I 3-dehydroquinase|PF01488:Shikimate…	-
Solyc06g069600.2	109.54790127449	110.975396449419	113.805389815145	246.397777225836	181.315616551466	206.658261438094	111.442895846351	211.457218405132	-0.923517078061141	1.14788850607432e-05	0.000170165010405962	-	6	43462217	43464356	+	1309	protein_coding	- && Q8GZ38.1 RecName: Full=Transcription factor UNE10; AltName: Full=Basic helix-loop-helix protein 16; Short=AtbHLH16; Short=bHLH 16; AltName: Full=Protein UNFERTILIZED EMBRYO SAC 10; AltName: Full=Transcription factor EN 108; AltName: Full=bHLH transcription factor bHLH016 && PF00010:Helix-loop-helix DNA-binding domain	HLH
Solyc02g071285.1	469.347430231071	495.120999543563	463.278578008554	735.137401188195	668.661294901437	727.396157834082	475.915669261062	710.398284641238	-0.577546816897347	1.16721079255599e-05	0.000172583140591144	-	2	41349200	41352965	+	1276	protein_coding	- && P49211.2 RecName: Full=60S ribosomal protein L32-1 && -	-
Solyc08g006540.3	866.332944023946	576.692658472196	572.048331106214	1342.51299196299	1064.86949403242	1372.94745965308	671.691311200786	1260.10998188283	-0.907739805212748	1.184925506738e-05	0.000174976797463121	-	8	1150009	1154139	-	969	protein_coding	- && Q9SCY2.2 RecName: Full=Peptidyl-prolyl cis-trans isomerase FKBP13, chloroplastic; Short=PPIase FKBP13; AltName: Full=FK506-binding protein 1; AltName: Full=FK506-binding protein 13; Short=AtFKBP13; AltName: Full=Immunophilin FKBP13; AltName: Full=Rotamase; Flags: Precursor && PF00254:FKBP-type peptidyl-prolyl cis-trans isomerase	FKBP_C
Solyc07g043343.1	91.457422164941	121.408980730989	67.4775320142894	194.684663487081	210.095873146936	199.496836536774	93.4479783034063	201.42579105693	-1.10629916766571	1.1915133376641e-05	0.000175836392359401	-	7	57169200	57173396	-	3230	protein_coding	- && P92519.1 RecName: Full=Uncharacterized mitochondrial protein AtMg00810; AltName: Full=ORF240b && -	-
Solyc08g081260.1	78.392076141378	117.614950083145	119.848153876126	198.740593976395	240.794813515439	206.658261438094	105.28506003355	215.397889643309	-1.03242361018588	1.1990099330817e-05	0.000176828905436415	-	8	64441265	64444258	+	2994	protein_coding	- && - && -	-
Solyc10g074820.1	120.603194063658	104.335842815693	109.776880441157	209.894402822009	214.892582579515	185.173986734134	111.57197244017	203.320324045219	-0.86665408925005	1.21089362273386e-05	0.000178466731684805	-	10	58589207	58590157	+	951	protein_coding	- && - && PF06697:Protein of unknown function (DUF1191)	-
Solyc05g051000.3	610.051156638672	526.421752388271	486.442506908981	940.975873520889	771.310876758616	924.846872970479	540.971805311975	879.044541083328	-0.700228591887764	1.24562728900358e-05	0.000183191435830197	-	5	62054207	62057393	-	824	protein_coding	- && P62302.1 RecName: Full=40S ribosomal protein S13 && PF00312:Ribosomal protein S15|PF08069:Ribosomal S13/S15 N-terminal domain	-
Solyc09g008030.1	130.65346023563	94.8507661960848	85.6058241972328	227.132107401594	180.35627466495	251.672932246391	103.703350209649	219.720438104312	-1.08306814573797	1.24918795339012e-05	0.000183520995099907	-	9	1505133	1505738	-	606	protein_coding	- && Q9SJK7.1 RecName: Full=Transcription factor TCP11 && PF03634:TCP family transcription factor	TCP
Solyc10g084670.2	210.050562994205	151.761225913736	205.453978073359	314.334612921849	339.607027826555	375.46327696921	189.088588993767	343.134972572538	-0.860634457405528	1.25254184876438e-05	0.00018380585478149	-	10	64233137	64240669	+	3527	protein_coding	- && Q40554.1 RecName: Full=Eukaryotic translation initiation factor 3 subunit A; Short=eIF3a; AltName: Full=Eukaryotic translation initiation factor 3 large subunit; AltName: Full=Eukaryotic translation initiation factor 3 subunit 10; AltName: Full=PNLA-35; AltName: Full=eIF-3-theta && PF01399:PCI domain	-
Solyc05g006650.3	974.875818681239	781.570313455739	809.730384171472	1306.00961755917	1258.65655510859	1386.24724875553	855.392172102817	1316.97114047443	-0.622673320014844	1.27220201868286e-05	0.000186424337983732	-	5	1310993	1316303	-	1603	protein_coding	- && Q9LV17.1 RecName: Full=Transcription factor bHLH79; AltName: Full=Basic helix-loop-helix protein 79; Short=AtbHLH79; Short=bHLH 79; AltName: Full=Transcription factor EN 81; AltName: Full=bHLH transcription factor bHLH079 && PF00010:Helix-loop-helix DNA-binding domain	HLH
Solyc01g093990.3	134.673566704419	128.048534364715	121.86240856312	228.146090023922	212.014556919968	230.188657542431	128.194836544084	223.449768162107	-0.801314689682786	1.27948968228724e-05	0.000187252947567922	-	1	85443125	85445217	-	1588	protein_coding	- && Q9LE33.1 RecName: Full=Glyoxylate/hydroxypyruvate reductase HPR3; AltName: Full=NAD(P)H-dependent hydroxypyruvate reductase 3; Short=AtHPR3; Short=HPR 3 && PF00389:D-isomer specific 2-hydroxyacid dehydrogenase, catalytic domain|PF02826:D-isomer specific 2-hydroxyacid dehydrogenase, NAD binding domain	2-Hacid_dh_C
Solyc06g034150.3	107.537848040095	107.181365801576	126.898045280604	212.936350688994	190.909035416623	218.934989840357	113.872419707425	207.593458648658	-0.866411929076352	1.31994107050675e-05	0.0001928038762416	-	6	23802010	23809370	-	1888	protein_coding	- && Q8GW43.2 RecName: Full=8-amino-7-oxononanoate synthase; Short=AONS; AltName: Full=7-keto-8-amino-pelargonic acid synthase; Short=7-KAP synthase; Short=KAPA synthase; AltName: Full=8-amino-7-ketopelargonate synthase; AltName: Full=Biotin synthase 4; AltName: Full=Biotin synthase F; Short=AtbioF && PF00155:Aminotransferase class I and II	Aminotran_1_2
Solyc07g062680.2	463.317270527888	506.503091487093	558.955675640755	768.598827725037	793.375740148477	760.134100240117	509.592012551912	774.036222704544	-0.603165399093578	1.32500962775117e-05	0.000193305238795687	-	7	65500244	65501822	+	1461	protein_coding	- && Q8LPR5.1 RecName: Full=Transcription factor TCP4; AltName: Full=Protein MATERNAL EFFECT EMBRYO ARREST 35 && PF03634:TCP family transcription factor	TCP
Solyc03g113920.3	1277.38883045758	1583.05928781266	1624.49640506043	2229.74778650047	2371.49314346679	2245.61823691394	1494.98150777689	2282.2863889604	-0.610315474362573	1.32505923946636e-05	0.000193305238795687	-	3	65452889	65459506	+	2951	protein_coding	- && C0SVV6.1 RecName: Full=Calmodulin-binding protein 60 A && -	-
Solyc10g055630.2	107.537848040095	47.4253830980424	71.5060413882768	195.698646109409	177.478249005403	186.197047434322	75.4897575088049	186.457980849711	-1.3063366306714	1.32795151523478e-05	0.000193604018428984	-	10	57054673	57056433	+	1205	protein_coding	- && P93004.2 RecName: Full=Aquaporin PIP2-7; AltName: Full=Plasma membrane intrinsic protein 2-7; Short=AtPIP2;7; AltName: Full=Plasma membrane intrinsic protein 3; AltName: Full=Salt stress-induced major intrinsic protein; Contains: RecName: Full=Aquaporin PIP2-7, N-terminally processed && PF00230:Major intrinsic protein	-
Solyc09g074260.1	128.643407001236	147.967195265892	156.104738242013	249.439725092822	236.957445969376	276.226389050917	144.23844683638	254.207853371038	-0.81703571645589	1.34358585157755e-05	0.00019563463069351	-	9	66472773	66473960	+	1188	protein_coding	- && - && PF08263:Leucine rich repeat N-terminal domain	LRRNT_2
novel.443	33.1658783675061	36.0432911545122	25.1781835874214	73.0067488076552	83.4627441268652	83.8909774154638	31.4624510364799	80.1201567833281	-1.34703022732202	1.36182381397334e-05	0.000198038716080219	-	5	21527847	21539399	+	1527	-	- && - && -	-
Solyc06g005060.3	10560.8196935077	11381.1434358682	11341.2610151181	15693.4090457789	15005.0664469919	14612.3759807935	11094.4080481647	15103.6171578548	-0.445053120835652	1.39610040447152e-05	0.000202509617809902	-	6	36114	38476	+	2247	protein_coding	- && P17786.1 RecName: Full=Elongation factor 1-alpha; Short=EF-1-alpha && PF03143:Elongation factor Tu C-terminal domain|PF03144:Elongation factor Tu domain 2|PF00009:Elongation factor Tu GTP binding domain	GTP_EFTU
Solyc06g048620.3	128.643407001236	180.216455772561	152.076228868025	296.082925719935	280.127830862582	260.880478548089	153.645363880607	279.030411710202	-0.859833229609198	1.40891515930007e-05	0.000204110242250339	-	6	31458238	31463318	+	4542	protein_coding	- && Q9LY03.1 RecName: Full=Probable LRR receptor-like serine/threonine-protein kinase IRK; AltName: Full=Inflorescence and root apices receptor-like kinase; Flags: Precursor && PF08263:Leucine rich repeat N-terminal domain|PF13855:Leucine rich repeat|PF07714:Protein tyrosine kinase	Pkinase_Tyr
Solyc10g008120.3	144.72383287639	122.357488392949	103.734116380176	219.020246422966	229.28271087725	237.350082443751	123.605145883172	228.551013247989	-0.886793895847484	1.42547654340202e-05	0.000206248918421694	-	10	2255278	2257213	+	1308	protein_coding	- && B6VJS4.2 RecName: Full=Trans-resveratrol di-O-methyltransferase; AltName: Full=Resveratrol O-methyltransferase; Short=ROMT; Short=VvROMT && PF08100:Dimerisation domain|PF00891:O-methyltransferase	-
Solyc05g012270.3	484.422829489028	391.73366438983	424.000611612176	691.536148428067	677.295371880078	651.689666020127	433.385701830345	673.507062109424	-0.636447225001983	1.42754758668911e-05	0.000206418340514133	-	5	5557568	5563928	+	1921	protein_coding	- && Q9SZX3.3 RecName: Full=Argininosuccinate synthase, chloroplastic; AltName: Full=Citrulline--aspartate ligase; Flags: Precursor && PF00764:Arginosuccinate synthase	-
Solyc01g057830.3	4639.20286498206	4200.9404348246	4159.43592864202	6405.32822524941	5694.65343835714	6582.37254501334	4333.19307614956	6227.4514028733	-0.523190405701899	1.47009573811955e-05	0.00021184543580386	-	1	64030387	64035220	+	1543	protein_coding	- && P29344.1 RecName: Full=30S ribosomal protein S1, chloroplastic; AltName: Full=CS1; Flags: Precursor && PF00575:S1 RNA binding domain	S1
Solyc03g063140.3	17.0854524923516	12.330599605491	3.02138203049057	45.6292180047845	47.9670943257846	65.4758848120693	10.8124780427777	53.0240657142128	-2.29177773671841	1.48811099601618e-05	0.000214230065735337	-	3	35558304	35560715	-	2325	protein_coding	- && O04479.1 RecName: Full=LOB domain-containing protein 6; AltName: Full=Protein ASYMMETRIC LEAVES 2 && -	-
novel.77	15.0753992579573	14.2276149294127	14.099782808956	58.8109920950556	45.0890686662375	42.9685494079205	14.4675989987753	48.9562033897379	-1.75854007463605	1.52555925385233e-05	0.000219208335642829	-	1	81854317	81856000	-	511	-	- && - && -	-
Solyc10g005770.3	303.51803839354	311.110513123158	320.266495232	464.404041026473	465.28081496011	498.23056099184	311.631682249566	475.971805659475	-0.610929753564107	1.57715917611004e-05	0.000226056196160822	-	10	609912	620817	-	2939	protein_coding	- && Q39183.1 RecName: Full=Serine/threonine-protein kinase D6PKL2; AltName: Full=D6 protein kinase-like 2; AltName: Full=Serine/threonine-protein kinase AtPK5 && PF00069:Protein kinase domain|PF03665:Uncharacterised protein family (UPF0172)	Pkinase
Solyc12g010590.2	224.120935634965	233.332884842369	172.218775737962	343.740108969377	376.062019514151	368.30185206789	209.890865405099	362.701326850472	-0.788639141334618	1.66384434224031e-05	0.000237886173943872	-	12	3563245	3568392	+	1573	protein_coding	- && Q93ZR6.1 RecName: Full=O-acyltransferase WSD1; AltName: Full=Diacylglycerol O-acyltransferase; Short=DGAT; AltName: Full=Long-chain-alcohol O-fatty-acyltransferase; AltName: Full=Wax synthase; Short=WS && PF06974:Protein of unknown function (DUF1298)|PF03007:Wax ester synthase-like Acyl-CoA acyltransferase domain	-
Solyc10g055780.1	288.442639135583	184.958994082365	169.197393707472	490.767589207015	366.468600648994	473.677104187314	214.199675641807	443.637764681108	-1.05053433359977	1.66933648662293e-05	0.000238374182115341	-	10	57353897	57354492	-	513	protein_coding	- && Q05538.1 RecName: Full=Basic 30 kDa endochitinase; Flags: Precursor && PF00182:Chitinase class I	-
Solyc10g074440.2	2.01005323439431	2.84552298588255	1.00712734349686	30.4194786698563	30.6989403685021	12.276728402263	1.9542345212579	24.4650491468738	-3.63844682987728	1.67136009717614e-05	0.000238514630420289	-	10	57974219	57975521	-	1143	protein_coding	- && Q05538.1 RecName: Full=Basic 30 kDa endochitinase; Flags: Precursor && PF00187:Chitin recognition protein|PF00182:Chitinase class I	-
Solyc07g066330.3	138.693673173207	110.975396449419	115.819644502138	229.160072646251	200.50245428178	236.327021743563	121.829571374922	221.996516223864	-0.865838600132811	1.68299961830791e-05	0.000239579331140008	-	7	67926553	67931631	-	1473	protein_coding	- && Q84TE6.2 RecName: Full=NAC domain-containing protein 21/22; Short=ANAC021/ANAC022 && PF02365:No apical meristem (NAM) protein	NAM
novel.235	10.0502661719715	7.58806129568679	2.01425468699371	42.5872701377989	27.8209147089551	41.9454887077319	6.55086071821735	37.4512245181619	-2.51170695453498	1.71242925654385e-05	0.000243315614252293	-	12	9448374	9450660	+	762	-	- && - && -	-
Solyc11g007800.2	203.015376673825	193.495563040013	182.290049172931	295.068943097606	315.623480663663	355.002062965438	192.933662962256	321.898162242236	-0.738320877320628	1.7196348706143e-05	0.00024418815162723	-	11	2031466	2035616	-	1925	protein_coding	- && - && PF08170:POPLD (NUC188) domain	-
Solyc02g078450.3	644.222061623375	719.917315428284	730.167324035221	1020.06651806252	1028.41450234482	993.391939883114	698.102233695627	1013.95765343015	-0.538428355512242	1.72168848693955e-05	0.000244328478162034	-	2	43687775	43690214	+	1796	protein_coding	- && Q940P5.1 RecName: Full=Tetraspanin-19; AltName: Full=TOM2A homologous protein 3 && PF00335:Tetraspanin family	Tetraspannin
Solyc02g090180.3	109.54790127449	119.511965407067	137.976446059069	198.740593976395	232.160736536797	240.419264544317	122.345437580209	223.773531685836	-0.871384014603767	1.72491619163468e-05	0.000244546641320034	-	2	52441704	52448290	+	4080	protein_coding	- && O07834.1 RecName: Full=Dipeptidyl aminopeptidase BI; Short=DAP BI; Flags: Precursor && PF02897:Prolyl oligopeptidase, N-terminal beta-propeller domain|PF00326:Prolyl oligopeptidase family	-
Solyc05g041750.1	7.03518632038007	23.7126915490212	14.099782808956	61.8529399620412	51.8044618718473	60.3605813111264	14.9492202261191	58.0059943816716	-1.94954392197313	1.8295816540094e-05	0.000258360813247522	-	5	54499420	54499665	+	246	protein_coding	- && - && -	-
Solyc03g111680.3	36.1809582190975	31.300752844708	22.1568015569308	79.0906445416265	88.2594535594436	69.5681276128236	29.8795042069121	78.9727419046312	-1.4022846709788	1.86188959631344e-05	0.000262761317613883	-	3	63801218	63808236	-	4264	protein_coding	- && F4JRP8.1 RecName: Full=Protein STICHEL-like 2 && PF13177:DNA polymerase III, delta subunit	-
Solyc10g008740.3	6113.57691241029	6139.69009587257	5932.98718053998	8335.95113816296	7792.73414416696	8746.1459259122	6062.08472960761	8291.61040274737	-0.451803403952297	1.87585890798225e-05	0.000264569940570461	-	10	2812429	2815998	+	1820	protein_coding	- && O22436.1 RecName: Full=Magnesium-chelatase subunit ChlI, chloroplastic; Short=Mg-chelatase subunit I-1; AltName: Full=Mg-protoporphyrin IX chelatase subunit ChlI; Flags: Precursor && PF01078:Magnesium chelatase, subunit ChlI	-
Solyc01g100030.3	320.603490885892	190.650040054131	183.297176516428	538.424772456457	432.663190818577	463.446497185428	231.516902485483	478.178153486821	-1.04676134876398	1.93293737847184e-05	0.00027178450582768	-	1	89986442	89987810	+	1041	protein_coding	- && P32518.1 RecName: Full=Deoxyuridine 5'-triphosphate nucleotidohydrolase; Short=dUTPase; AltName: Full=P18; AltName: Full=dUTP pyrophosphatase && PF00692:dUTPase	-
Solyc12g088930.1	56.2814905630406	43.631352450199	49.3492398313459	95.3143664988832	123.755103360524	111.513616320556	49.7540276148619	110.194362059988	-1.1489611067654	1.93767201840891e-05	0.000272283286753503	-	12	65103981	65104805	+	825	protein_coding	- && O22227.1 RecName: Full=Protein MIZU-KUSSEI 1 && PF04759:Protein of unknown function, DUF617	-
Solyc07g062870.3	2337.69191160058	2051.62207282132	1367.67893246873	3536.77138668196	3429.6472442936	3411.90743512892	1918.99763896354	3459.44202203483	-0.850145530293158	1.96491085791356e-05	0.000275772954128101	-	7	65636914	65640186	+	825	protein_coding	- && Q9ASV6.1 RecName: Full=30S ribosomal protein S20, chloroplastic; Flags: Precursor && PF01649:Ribosomal protein S20	-
Solyc07g008470.3	536.68421358328	391.73366438983	320.266495232	807.130167373521	764.595483553006	726.373097133894	416.228124401704	766.03291602014	-0.880145203552164	1.98499197233229e-05	0.000278250739006702	-	7	3375465	3379332	-	922	protein_coding	- && P81748.2 RecName: Full=Macrophage migration inhibitory factor homolog; Short=MIF; AltName: Full=L-dopachrome isomerase; AltName: Full=L-dopachrome tautomerase; AltName: Full=Phenylpyruvate tautomerase [Trichuris trichiura] && PF01187:Macrophage migration inhibitory factor (MIF)	MIF
Solyc10g085850.1	1561.81136312438	1205.55323835224	774.480927149082	2544.08239942232	2444.40312684198	2150.4735917964	1180.61517620857	2379.65303935357	-1.01120534376978	1.98946002981927e-05	0.000278706700451102	-	10	65027135	65027311	+	177	protein_coding	- && - && -	-
Solyc02g088820.3	310.55322471392	369.917988164731	364.580098345862	561.746372770014	559.296319838648	512.55341079448	348.350437074838	544.532034467714	-0.644311436437147	2.02245183547461e-05	0.000282810292334995	-	2	51412047	51417740	-	2153	protein_coding	- && Q8L9Y0.2 RecName: Full=Serine carboxypeptidase-like 25; Flags: Precursor && PF00450:Serine carboxypeptidase	Peptidase_S10
Solyc05g007230.3	0	1.8970153239217	3.02138203049057	18.2516872019138	20.1461796168295	27.6226389050917	1.63946578480409	22.0068352412784	-3.74355120595747	2.04076526108581e-05	0.000285197256139432	-	5	1866402	1870861	-	4372	protein_coding	- && C0LGQ5.1 RecName: Full=LRR receptor-like serine/threonine-protein kinase GSO1; AltName: Full=Protein GASSHO 1; Flags: Precursor && PF00069:Protein kinase domain|PF08263:Leucine rich repeat N-terminal domain|PF13855:Leucine rich repeat	Pkinase
Solyc09g007110.3	187.939977415868	272.221698982764	291.059802270591	460.348110537159	475.833575711783	427.639372678828	250.407159556408	454.60701964259	-0.860167320910324	2.05004426943779e-05	0.000286319520286338	-	9	752323	757831	-	3881	protein_coding	- && Q0WR59.2 RecName: Full=Probable inactive receptor kinase At5g10020; Flags: Precursor && PF13855:Leucine rich repeat|PF08263:Leucine rich repeat N-terminal domain|PF07714:Protein tyrosine kinase	Pkinase_Tyr
Solyc11g006230.2	375.879954831735	229.538854194525	189.339940577409	657.060739268897	506.532516080285	549.383596001269	264.919583201223	570.992283783484	-1.10806757422967	2.13973618147674e-05	0.000298664454350615	-	11	980840	985500	-	1942	protein_coding	- && Q8L8A5.1 RecName: Full=GRF1-interacting factor 1; Short=AtGIF1; AltName: Full=Protein ANGUSTIFOLIA 3; AltName: Full=Transcription coactivator GIF1 && PF05030:SSXT protein (N-terminal region)	SSXT
Solyc04g080490.3	38.1910114534918	36.0432911545122	31.2209476484025	118.63596681244	77.706692807771	76.7295525141437	35.1517500854689	91.0240707114515	-1.37185499135481	2.19219416489662e-05	0.000305428850446987	-	4	64736924	64739066	-	1365	protein_coding	- && Q9M9S0.1 RecName: Full=Zinc-finger homeodomain protein 4; Short=AtZHD4; AltName: Full=Homeobox protein 31; Short=AtHB-31; AltName: Full=Protein FLORAL TRANSITION AT THE MERISTEM 2 && PF04770:ZF-HD protein dimerisation region	ZF-HD_dimer
Solyc01g066760.2	54.2714373286463	45.5283677741207	28.199565617912	104.44021009984	95.9341886515691	121.744223322441	42.666456906893	107.372874024617	-1.33030686616346	2.20477984566765e-05	0.000306995848213091	-	1	74757132	74757675	-	544	protein_coding	- && - && -	-
Solyc05g009370.3	1145.73034360476	796.746436047113	791.602091988529	1634.53998719361	1418.86665015671	1649.173848704	911.359623880132	1567.52682868477	-0.78247229652308	2.22694884064593e-05	0.00030989452525809	-	5	3518401	3524392	-	1227	protein_coding	- && P25873.2 RecName: Full=50S ribosomal protein L15, chloroplastic; AltName: Full=CL15; Flags: Precursor && PF00828:Ribosomal protein L18e/L15	-
Solyc05g011840.3	2.01005323439431	5.69104597176509	2.01425468699371	23.3216003135565	28.7802565954707	23.5303961043374	3.2384512977177	25.2107510044549	-2.94792442917751	2.24432732176736e-05	0.000312123459491151	-	5	5074911	5076056	+	989	protein_coding	- && P52839.2 RecName: Full=Cytosolic sulfotransferase 12; Short=AtSOT12; AltName: Full=Sulfotransferase 1; Short=AtST1 && PF00685:Sulfotransferase domain	Sulfotransfer_1
Solyc11g008980.1	831.157012422046	737.93896100554	659.668409990441	1172.1639114118	1049.52002384817	1305.42545344063	742.921461139342	1175.70312956687	-0.662085898112825	2.30064348604067e-05	0.000319234943461235	-	11	3135526	3136140	-	615	protein_coding	- && O82251.1 RecName: Full=Protein TIC 20-II, chloroplastic; AltName: Full=Translocon at the inner envelope membrane of chloroplasts 20-II; Short=AtTIC20-II; Flags: Precursor && PF16166:Chloroplast import apparatus Tic20-like	-
Solyc02g082180.3	131.658486852827	124.254503716871	192.3613226079	279.859203762678	313.704796890631	270.088024849786	149.424771059199	287.884008501032	-0.947202103845763	2.30103066123674e-05	0.000319234943461235	-	2	46439268	46444917	+	2939	protein_coding	- && Q6F353.1 RecName: Full=DNA replication licensing factor MCM6; AltName: Full=Minichromosome maintenance protein 6; Short=OsMCM6 && PF14551:MCM N-terminal domain|PF00493:MCM2/3/5 family	MCM
Solyc04g063240.3	1714.57540893834	1642.81527051619	1529.82643477172	2350.41171855757	2394.51734874317	2163.77338089885	1629.07237140875	2302.90081606653	-0.499441152649362	2.31696189660295e-05	0.000321250829351847	-	4	55393360	55397793	+	1159	protein_coding	- && Q94AQ9.1 RecName: Full=Protein STAY-GREEN LIKE, chloroplastic; Flags: Precursor && PF12638:Staygreen protein	-
Solyc09g092390.3	2439.19959993749	2527.77291912566	2621.55247512232	3532.71545619265	3293.42069640837	3616.51957516664	2529.50833139516	3480.88524258922	-0.460546232732106	2.34990696271244e-05	0.000325621851213803	-	9	71977277	71985584	+	2742	protein_coding	- && P68172.1 RecName: Full=Adenosylhomocysteinase; Short=AdoHcyase; AltName: Full=Cytokinin-binding protein CBP57; AltName: Full=S-adenosyl-L-homocysteine hydrolase >P68173.1 RecName: Full=Adenosylhomocysteinase; Short=AdoHcyase; AltName: Full=Cytokinin-binding protein CBP57; AltName: Full=S-adenosyl-L-homocysteine hydrolase && PF00670:S-adenosyl-L-homocysteine hydrolase, NAD binding domain|PF01…	-
Solyc07g064810.3	207.035483142614	187.804517068248	193.368449951396	341.712143724719	302.192694252443	311.010452857329	196.069483387419	318.30509694483	-0.699119292679958	2.35338389691128e-05	0.000325710035653992	-	7	66924686	66932584	-	2196	protein_coding	- && Q9SZ30.1 RecName: Full=Imidazole glycerol phosphate synthase hisHF, chloroplastic; Short=IGP synthase; Short=IGPS; Short=ImGP synthase; AltName: Full=Protein HISTIDINE BIOSYNTHESIS 4; Includes: RecName: Full=Glutamine amidotransferase; Includes: RecName: Full=Cyclase; Flags: Precursor && PF00117:Glutamine amidotransferase class-I|PF00977:Histidine biosynthesis protein	GATase
Solyc07g053480.3	231.156121955345	222.899300560799	160.133247616	355.907900437319	371.265310081573	356.025123665627	204.729556710715	361.06611139484	-0.818169683514658	2.36142762799364e-05	0.000326626174865972	-	7	62054552	62057418	+	1261	protein_coding	- && Q9FJH0.1 RecName: Full=Ras-related protein RABA1f; Short=AtRABA1f && PF00071:Ras family	Ras
Solyc10g086190.2	1534.67564446005	1531.83987406677	1438.17784651351	2346.35578806825	2025.17072243462	2071.69791788188	1501.56445501344	2147.74147612825	-0.516258993060597	2.40254999764206e-05	0.000331913729493526	-	10	65227557	65232127	+	1401	protein_coding	- && Q9LZG0.1 RecName: Full=Adenosine kinase 2; Short=AK 2; AltName: Full=Adenosine 5'-phosphotransferase 2 && PF00294:pfkB family carbohydrate kinase	PfkB
Solyc06g082620.1	1984.92756896438	2007.99072037112	1464.36315744443	2971.98306604496	2825.26185578871	2855.36241422634	1819.09381559331	2884.20244535334	-0.664850757594501	2.46414293769093e-05	0.000339604507151839	-	6	48425520	48426158	-	639	protein_coding	- && A7RP64.1 RecName: Full=RNA-binding protein pno1 && -	-
Solyc01g086900.3	303.51803839354	204.877654983543	241.710562439245	460.348110537159	401.004908563559	462.42343648524	250.035418605443	441.258818528653	-0.819963299958642	2.57982848913047e-05	0.000354108937017511	-	1	81693028	81702177	+	3177	protein_coding	- && P74516.1 RecName: Full=Putative tRNA (cytidine(34)-2'-O)-methyltransferase; AltName: Full=tRNA (cytidine/uridine-2'-O-)-methyltransferase && PF00588:SpoU rRNA Methylase family	SpoU_methylase
Solyc09g090445.1	116.58308759487	149.864210589814	130.926554654591	236.257951002551	313.704796890631	216.88886843998	132.457950946425	255.617205444387	-0.948489185884577	2.58019462676606e-05	0.000354108937017511	-	9	70435162	70437129	+	1130	protein_coding	- && Q9SSM3.1 RecName: Full=Jacalin-related lectin 19 && PF01419:Jacalin-like lectin domain	-
Solyc11g065620.2	1492.46452653777	1112.59948748008	1128.98975205998	2126.32155902296	1808.35945608208	2113.64340658961	1244.68458869261	2016.10814056488	-0.69583182931989	2.62151055918913e-05	0.000359349083406361	-	11	51433911	51438753	+	2564	protein_coding	- && O82802.1 RecName: Full=Sulfite reductase 1 [ferredoxin], chloroplastic; Short=NtSiR1; Flags: Precursor && PF01077:Nitrite and sulphite reductase 4Fe-4S domain|PF03460:Nitrite/Sulfite reductase ferredoxin-like half domain	-
Solyc03g096097.1	21.1055589611402	28.4552298588255	24.1710562439245	71.9927661853266	53.7231456448787	79.7987346147095	24.5772816879634	68.5048821483049	-1.47591912969836	2.65706676122364e-05	0.000363788131553085	-	3	59392929	59395579	+	2220	protein_coding	- && P59234.1 RecName: Full=Protein yippee-like && -	-
Solyc04g008710.3	793.971027585751	623.169533908277	610.319170159095	1026.15041379649	1033.2112117774	1157.08165191329	675.819910551041	1072.14775916239	-0.665887935101823	2.69785380947324e-05	0.000368492444387432	-	4	2379097	2381150	-	428	protein_coding	- && - && -	-
Solyc10g080940.2	5072.36933699403	5103.91972901133	4916.79569095165	6938.68308459423	6666.46676939754	6517.91972090146	5031.028252319	6707.68985829774	-0.414950216904789	2.70823819851213e-05	0.000369690634562374	-	10	62254764	62258583	-	2583	nontranslating_CDS	- && Q43594.2 RecName: Full=Tubulin beta-1 chain; AltName: Full=Beta-1-tubulin && PF00091:Tubulin/FtsZ family, GTPase domain|PF03953:Tubulin C-terminal domain	Tubulin
novel.204	4.02010646878861	8.53656895764764	4.02850937398742	39.5453222708132	19.1868377303138	42.9685494079205	5.52839493347456	33.9002364696825	-2.60680024997215	2.75332672986693e-05	0.000375621903010341	-	11	7007726	7014791	-	380	-	- && - && -	-
Solyc09g065180.3	2934.67772221569	2620.72666999782	2753.4861571204	4221.20965675373	3628.23101480235	3966.40633463114	2769.63018311131	3938.61566872907	-0.50799412430693	2.75639491329938e-05	0.000375816911692596	-	9	63337024	63339567	+	1406	protein_coding	- && Q9LYA9.1 RecName: Full=Chloroplast stem-loop binding protein of 41 kDa a, chloroplastic; Short=CSP41-a; Flags: Precursor && PF01370:NAD dependent epimerase/dehydratase family	Epimerase
Solyc10g009030.3	328.643703823469	291.19185222198	304.152457736051	452.236249558531	467.199498733142	499.253621692029	307.996004593833	472.896456661234	-0.618829560618744	2.78983317566394e-05	0.000379924253073047	-	10	3046091	3048589	+	1128	protein_coding	- && Q6H5U3.1 RecName: Full=Sphingolipid delta(4)-desaturase DES1-like && PF00487:Fatty acid desaturase|PF08557:Sphingolipid Delta4-desaturase (DES)	-
Solyc02g067320.2	617.086342959052	608.941918978865	635.497353746516	1029.19236166347	831.749415609105	938.146662072931	620.508538561478	933.029479781836	-0.588309541889827	2.79783207556372e-05	0.000380787436135922	-	2	38088322	38095466	-	1233	protein_coding	- && Q9LHF0.1 RecName: Full=Zinc-finger homeodomain protein 9; Short=AtZHD9; AltName: Full=Homeobox protein 34; Short=AtHB-34 && PF04770:ZF-HD protein dimerisation region	ZF-HD_dimer
Solyc10g005260.3	1595.98226810908	1397.15178606833	1332.42947544634	2237.8596474791	2048.194927711	2026.68324707358	1441.85450987458	2104.24594075456	-0.545399813671918	2.80199325260248e-05	0.000381127587555947	-	10	198444	209991	-	2720	protein_coding	- && Q9LEB4.1 RecName: Full=Polyadenylate-binding protein RBP45; Short=Poly(A)-binding protein RBP45; AltName: Full=RNA-binding protein 45; Short=NplRBP45 && PF00076:RNA recognition motif. (a.k.a. RRM, RBD, or RNP domain)	RRM_1
Solyc08g075750.3	1514.57511211611	1346.8808799844	1411.99253558259	1925.55299980191	1988.71573074703	2069.6517964815	1424.48284256104	1994.64017567681	-0.485783411981449	2.80434171365988e-05	0.000381220915941684	-	8	59988707	59995761	+	1312	protein_coding	- && Q94B60.1 RecName: Full=ATP-dependent Clp protease proteolytic subunit 4, chloroplastic; AltName: Full=Endopeptidase ClpP4; Short=nClpP4; AltName: Full=nClpP3; Flags: Precursor && PF00574:Clp protease	-
novel.100	2.01005323439431	4.74253830980424	5.03563671748428	26.3635481805422	32.6176241415335	20.4612140037717	3.92940942056094	26.4807954419491	-2.75057964657854	2.80615334627989e-05	0.000381241200771544	-	10	22682710	22688673	+	806	-	- && - && -	-
Solyc02g083540.3	513.568601387746	552.979966923175	578.091095167195	773.668740836679	816.399945424853	801.05652824766	548.213221159372	797.041738169731	-0.539957300010989	2.82056868460256e-05	0.000382972774683188	-	2	47452964	47458840	-	2184	protein_coding	- && B6SJQ0.1 RecName: Full=Cell number regulator 13; AltName: Full=ZmCNR13 && PF04749:PLAC8 family	-
Solyc01g066910.3	0	2.84552298588255	0	20.2796524465709	16.3088120707668	27.6226389050917	0.948507661960849	21.4037011408098	-4.45130502531821	2.83130392563919e-05	0.000384202916725938	-	1	74993866	74994171	+	306	protein_coding	- && - && PF14368:Probable lipid transfer	-
Solyc09g009010.3	174.874631392305	171.679886814914	197.396959325384	318.390543411163	277.249805203035	302.825967255821	181.317159177534	299.488771956673	-0.724035444690376	2.84551465710617e-05	0.000385902942823275	-	9	2359119	2365062	+	1673	protein_coding	- && Q9LZR3.1 RecName: Full=Glucomannan 4-beta-mannosyltransferase 9; AltName: Full=Cellulose synthase-like protein A9; Short=AtCslA9; AltName: Full=Glucomannan synthase; AltName: Full=Mannan synthase 9; AltName: Full=Protein RESISTANT TO AGROBACTERIUM TRANSFORMATION 4 && PF13641:Glycosyltransferase like family 2	-
Solyc03g113280.3	1112.56446523725	1105.01142618439	1036.33403645827	1632.51202194896	1434.21612034096	1559.1445070874	1084.63664262663	1541.95754979244	-0.507386609477349	2.8733437084877e-05	0.000389216723371226	-	3	64948110	64953332	-	1180	protein_coding	- && - && PF04982:HPP family	-
Solyc02g068140.3	264.322000322851	410.703817629047	321.273622575497	588.109920950556	662.905243582343	537.106867599006	332.099813509132	596.040677377302	-0.843340998590228	2.88056337787194e-05	0.000389964344419936	-	2	38740346	38744021	-	2277	protein_coding	- && - && -	-
Solyc11g042880.2	13.065346023563	14.2276149294127	13.0926554654591	41.5732875154703	46.0484105527532	45.0146708082977	13.4618721394783	44.2121229588404	-1.71499884129893	2.90908055343444e-05	0.000393360520824953	-	11	34281447	34287321	+	1354	protein_coding	- && - && PF03168:Late embryogenesis abundant protein	-
Solyc03g031600.3	1754.77647362623	1595.38988741815	1264.95194343205	2489.32733781658	2432.89102420379	2313.14024312639	1538.37276815881	2411.78620171559	-0.648662681355749	2.94431320242844e-05	0.000397890009848506	-	3	4112339	4118012	-	1194	protein_coding	- && Q9ZS51.1 RecName: Full=Peroxisomal membrane protein PMP22; AltName: Full=22 kDa peroxisomal membrane protein && PF04117:Mpv17 / PMP22 family	Mpv17_PMP22
Solyc12g100330.2	171.859551540713	193.495563040013	230.63216166078	347.796039458691	400.045566677043	306.918210056575	198.662425413835	351.586605397436	-0.82415173118901	2.98176948066674e-05	0.000402714484688635	-	12	68070711	68077604	+	3284	protein_coding	- && A0A0P0VUY4.1 RecName: Full=DNA (cytosine-5)-methyltransferase CMT1; AltName: Full=Chromomethylase 1; AltName: Full=OsMET3b && PF01426:BAH domain|PF00385:Chromo (CHRromatin Organisation MOdifier) domain|PF00145:C-5 cytosine-specific DNA methylase	DNA_methylase
Solyc04g014520.1	1.00502661719715	0.948507661960848	2.01425468699371	21.2936350688994	14.3901282977354	23.5303961043374	1.32259632205057	19.7380531569907	-3.90455371059172	3.02495811904159e-05	0.000408066850258711	-	4	4795240	4796133	+	894	protein_coding	- && - && PF04819:Family of unknown function (DUF716)	-
Solyc07g053630.3	2118.5961090516	2193.89822211544	2419.11987907945	3074.39531090015	3132.25125947373	3114.19677137405	2243.8714034155	3106.94778058264	-0.469548498248851	3.02890599501745e-05	0.000408359207429367	-	7	62189138	62193618	-	2055	protein_coding	- && Q9SIV3.2 RecName: Full=Transcription activator GLK1; AltName: Full=GBF'S PRO-RICH REGION-INTERACTING factor 1; AltName: Full=Golden2-like protein 1; Short=AtGLK1 && PF00249:Myb-like DNA-binding domain	Myb_DNA-binding
Solyc06g006090.1	13.065346023563	8.53656895764764	10.0712734349686	42.5872701377989	37.414333574112	37.8532459069776	10.5577294720597	39.2849498729628	-1.89813217396354	3.05681499833329e-05	0.000411469071122037	-	6	1117319	1117738	+	420	protein_coding	- && - && -	-
Solyc02g081210.3	61.3066236490264	43.631352450199	47.3349851443522	107.482157966826	113.202342608852	106.398312819613	50.7576537478592	109.027604465097	-1.10455804534403	3.05712674191964e-05	0.000411469071122037	-	2	45815109	45818193	+	1474	protein_coding	- && Q9M9P0.2 RecName: Full=Expansin-A13; Short=AtEXPA13; AltName: Full=Alpha-expansin-13; Short=At-EXP13; Short=AtEx13; AltName: Full=Ath-ExpAlpha-1.22; Flags: Precursor && PF01357:Pollen allergen|PF03330:Rare lipoprotein A (RlpA)-like double-psi beta-barrel	-
Solyc04g073970.3	280.402426198006	277.912744954529	258.831727278692	436.012527601274	398.126882904012	422.524069177885	272.382299477075	418.887826561057	-0.62058816407712	3.05735532722256e-05	0.000411469071122037	-	4	60085409	60088501	+	1760	protein_coding	- && - && PF13266:Protein of unknown function (DUF4057)	-
Solyc08g075680.3	104.522768188504	84.4171819145155	78.5559327927548	188.600767753109	158.291411275089	165.73583343055	89.1652942985914	170.876004152916	-0.93846604263289	3.08370674034193e-05	0.000414528995757687	-	8	59935915	59940414	+	2128	protein_coding	- && - && -	-
Solyc05g050830.2	30.1507985159146	30.3522451827472	20.1425468699371	74.0207314299837	58.5198550774572	93.0985237171611	26.8818635228663	75.213036741534	-1.48182952674448	3.09454135781416e-05	0.000415741751369374	-	5	61901156	61901587	+	432	protein_coding	- && Q9M210.1 RecName: Full=Ethylene-responsive transcription factor ERF035 && -	-
Solyc02g090620.3	75.3769962897865	56.9104597176509	53.3777492053334	122.691897301754	119.917735814461	156.528287128853	61.8884017375903	133.045973415023	-1.10424591932316	3.09861498224318e-05	0.000416045300865239	-	2	52792572	52805363	-	4001	protein_coding	- && - && -	-
Solyc06g076660.3	201.005323439431	202.032131997661	234.660671034767	381.257465995533	330.013608961398	332.494727561289	212.566042157286	347.92193417274	-0.71099926500113	3.13931153669011e-05	0.00042101655830944	-	6	47748205	47754296	-	5512	protein_coding	- && O82797.1 RecName: Full=Proliferating cell nuclear antigen; Short=PCNA && -	-
Solyc08g067940.3	23.1156121955345	12.330599605491	6.04276406098114	64.8948878290268	42.2110430066904	66.4989455122579	13.8296586206689	57.8682921159917	-2.06496442878303	3.15638992409501e-05	0.000423059556570841	-	8	57065540	57067468	+	697	protein_coding	- && - && -	-
Solyc12g006320.2	4953.77619616477	5255.68095492506	5757.74702277153	7472.03794393904	7292.91702129229	7285.2152460429	5322.40139128712	7350.05673709141	-0.465684425016993	3.16881016047863e-05	0.000424476188144021	-	12	840856	847679	-	2577	protein_coding	- && Q0D8N0.2 RecName: Full=DEAD-box ATP-dependent RNA helicase 53 && PF00270:DEAD/DEAH box helicase|PF00271:Helicase conserved C-terminal domain	DEAD
Solyc03g083530.3	3964.83000484277	3153.78797601982	2556.08919779502	5703.65225059806	5127.68238342637	5297.40830557648	3224.90239288587	5376.24764653364	-0.73734011327858	3.22970544337872e-05	0.000432380822726235	-	3	54900114	54902636	+	951	protein_coding	- && P62302.1 RecName: Full=40S ribosomal protein S13 && PF08069:Ribosomal S13/S15 N-terminal domain|PF00312:Ribosomal protein S15	-
Solyc02g090070.3	257.286814002471	220.053777574917	252.788963217711	385.313396484847	372.224651968088	390.809187472039	243.376518265033	382.782411974991	-0.653797709052169	3.24901389656383e-05	0.000434458517142265	-	2	52351344	52354260	-	2672	protein_coding	- && Q94A73.2 RecName: Full=BTB/POZ domain-containing protein At5g66560 && PF03000:NPH3 family	-
Solyc02g082830.2	398.99556702727	330.080666362375	395.801045994264	642.864982556297	641.799722078998	526.87626059712	374.95909312797	603.846988410805	-0.688076764553164	3.25374640256752e-05	0.000434837798660145	-	2	47034569	47035561	+	993	protein_coding	- && Q9SHP0.1 RecName: Full=Phosphoserine aminotransferase 2, chloroplastic; Short=AtPSAT2; Flags: Precursor && PF00266:Aminotransferase class-V	Aminotran_5
Solyc10g082030.2	7302.52340055452	5536.43922286547	5625.81334077344	9919.79199424015	8687.8001242861	10551.848061745	6154.92532139781	9719.81339342376	-0.659193078731214	3.2772394049758e-05	0.000437467585997148	-	10	63058483	63062855	-	1203	protein_coding	- && Q9C5R8.3 RecName: Full=2-Cys peroxiredoxin BAS1-like, chloroplastic; Short=2-Cys Prx B; Short=2-Cys peroxiredoxin B; AltName: Full=Thiol-specific antioxidant protein B; Flags: Precursor && PF10417:C-terminal domain of 1-Cys peroxiredoxin|PF00578:AhpC/TSA family	-
Solyc01g006690.3	342.714076464229	363.278434531005	406.87944677273	556.676459658371	587.117234547603	548.360535301081	370.957319255988	564.051409835685	-0.604830012377942	3.29236075742033e-05	0.000439230420302038	-	1	1266897	1270429	-	2014	protein_coding	- && Q9LXU9.1 RecName: Full=IRK-interacting protein && -	-
Solyc11g005290.2	181.909817712685	145.12167228001	132.940809341585	252.481672959808	267.656386337878	298.733724455066	153.324099778093	272.957261250917	-0.832253303112342	3.33498272225259e-05	0.000444657899822202	-	11	227134	246379	+	2418	protein_coding	- && Q6NML0.1 RecName: Full=E3 ubiquitin-protein ligase ATL76; AltName: Full=RING-H2 finger protein ATL76; AltName: Full=RING-type E3 ubiquitin transferase ATL76 && PF13639:Ring finger domain	-
Solyc11g072840.1	117.588114212067	76.8291206188287	55.3920038923271	203.810507088037	191.868377303138	176.989501132625	83.2697462410743	190.889461841267	-1.19725045028723	3.44643946123856e-05	0.000457391181508009	-	11	56321048	56321359	-	312	protein_coding	- && P35057.2 RecName: Full=Histone H4 >Q6V9I2.3 RecName: Full=Histone H4 >Q71V09.3 RecName: Full=Histone H4; AltName: Full=CaH4 && PF15511:Centromere kinetochore component CENP-T histone fold	-
Solyc01g100750.2	30.1507985159146	15.1761225913736	6.04276406098114	74.0207314299837	69.0726158291298	64.4528241118807	17.1232283894231	69.1820571236647	-2.01521690278743	3.45432202058678e-05	0.000458172162510796	-	1	90586535	90587280	+	746	protein_coding	- && - && PF04398:Protein of unknown function, DUF538	-
Solyc01g005250.3	519.598761090928	646.882225457299	655.639900616453	944.017821387875	954.545177083113	891.085869864256	607.373629054894	929.882956111748	-0.614353106289164	3.46363677962255e-05	0.000459142094029387	-	1	191358	195082	-	1959	protein_coding	- && Q55512.2 RecName: Full=Aspartate-semialdehyde dehydrogenase; Short=ASA dehydrogenase; Short=ASADH; AltName: Full=Aspartate-beta-semialdehyde dehydrogenase && PF01118:Semialdehyde dehydrogenase, NAD binding domain|PF02774:Semialdehyde dehydrogenase, dimerisation domain	-
Solyc03g119540.3	3644.22651395688	3148.09693004806	3152.30858514516	4699.8094544928	4469.57384927661	4919.8989072069	3314.87734305003	4696.42740365877	-0.502615870031295	3.46574476251601e-05	0.000459156121541188	-	3	69603307	69604885	-	1484	protein_coding	- && Q8RWD0.2 RecName: Full=Zinc finger protein CONSTANS-LIKE 16 && PF00643:B-box zinc finger|PF06203:CCT motif	CCT
Solyc04g051680.3	46.2312243910691	47.4253830980424	47.3349851443522	98.3563143658688	95.9341886515691	101.28300931867	46.9971975444879	98.5245041120359	-1.06761663620375	3.49699287023741e-05	0.00046249444921081	-	4	50919160	50923714	-	2052	nontranslating_CDS	- && Q43463.1 RecName: Full=Ras-related protein Rab7 && PF00071:Ras family	Ras
Solyc03g114830.3	37.1859848362947	33.1977681686297	32.2280749918994	96.3283491212117	62.3572226235199	105.375252119424	34.2039426656079	88.0202746213852	-1.36252645368507	3.57153118841806e-05	0.000471265389781308	-	3	66182952	66189290	-	1205	protein_coding	- && Q42429.1 RecName: Full=Agamous-like MADS-box protein AGL8 homolog; AltName: Full=POTM1-1 && PF00319:SRF-type transcription factor (DNA-binding and dimerisation domain)|PF01486:K-box region	K-box
Solyc07g062480.1	1.00502661719715	8.53656895764764	4.02850937398742	29.4054960475278	23.9835471628923	41.9454887077319	4.5233683162774	31.7781773060507	-2.7989143125666	3.62111123820836e-05	0.000477258298999036	-	7	65331937	65332830	-	894	protein_coding	- && Q39688.1 RecName: Full=Epidermis-specific secreted glycoprotein EP1; AltName: Full=52/54 kDa medium protein; Flags: Precursor && PF01453:D-mannose binding lectin	B_lectin
novel.217	0	0	0	7.09787835629981	13.4307864112197	15.3459105028287	0	11.9581917567827	-6.04248969136915	3.64131444876225e-05	0.000479370058860303	-	11	23118369	23128533	-	622	-	- && - && -	-
Solyc07g053950.1	86.4322890789552	56.9104597176509	43.3064757703648	163.251202194896	140.063915431291	132.997891024516	62.2164081889903	145.437669550234	-1.22544125671696	3.79351492962338e-05	0.000497977549404998	-	7	62477298	62477840	-	543	protein_coding	- && - && -	-
Solyc02g079770.3	2486.43585094576	2918.55807585353	2527.88963217711	3761.8755288389	3612.88154461809	3819.08559380398	2644.2945196588	3731.28088908699	-0.496661265876025	3.82473298601001e-05	0.000501788338490661	-	2	44782860	44785095	+	1284	protein_coding	- && Q38732.1 RecName: Full=DAG protein, chloroplastic; Flags: Precursor [Antirrhinum majus] && -	-
Solyc09g074650.3	609.046130021475	636.448641175729	645.568627181485	920.696221074318	845.180202020324	969.861543778777	630.35446612623	911.912655624473	-0.532497115694718	3.84614119660353e-05	0.000504308496636414	-	9	66891938	66898779	+	1675	protein_coding	- && Q8RX79.1 RecName: Full=Peptide chain release factor APG3, chloroplastic; AltName: Full=Chloroplast ribosome release factor 1; Short=AtcpRF1; AltName: Full=Protein ALBINO AND PALE GREEN 3; Flags: Precursor && PF00472:RF-1 domain|PF03462:PCRF domain	-
Solyc11g028100.2	2186.93791902101	2679.5341450394	2342.57820097369	3394.81381955597	3378.80212430827	3607.31202886494	2403.01675501136	3460.30932424306	-0.525923603710922	3.87812866906237e-05	0.000507342411680589	-	11	20292949	20295592	+	1798	protein_coding	- && Q6YW46.2 RecName: Full=Elongation factor 1-gamma 2; Short=EF-1-gamma 2; AltName: Full=eEF-1B gamma 2 && PF00647:Elongation factor 1 gamma, conserved domain|PF02798:Glutathione S-transferase, N-terminal domain|PF00043:Glutathione S-transferase, C-terminal domain	GST_N
Solyc03g093240.3	843.217331828412	780.621805793778	897.350463055699	1146.81434585358	1335.40390602984	1210.28080832309	840.396533559296	1230.83302006884	-0.550821808800016	3.95009925392223e-05	0.000515874864408875	-	3	55855891	55862093	+	1984	protein_coding	- && Q66GP9.1 RecName: Full=NO-associated protein 1, chloroplastic/mitochondrial; Short=AtNOA1; AltName: Full=Dubious mitochondrial nitric oxide synthase 1; Short=AtNOS1; AltName: Full=GTPase NOA1; AltName: Full=Protein RESISTANT TO INHIBITION BY FOSMIDOMYCIN 1; Flags: Precursor && PF01926:50S ribosome-binding GTPase	-
Solyc09g009900.3	44.2211711566748	39.8373218023556	15.1069101524528	118.63596681244	90.178137332475	93.0985237171611	33.0551343704944	100.637542620692	-1.60443278741948	3.97223875606435e-05	0.000518470981177141	-	9	3382841	3385824	-	821	protein_coding	- && Q6NLG7.1 RecName: Full=Replication protein A 14 kDa subunit B; Short=AtRPA14B; AltName: Full=Replication factor A protein 3B; AltName: Full=Replication protein A 3B && PF08661:Replication factor A protein 3	-
Solyc05g026470.2	58.2915437974349	55.0134443937292	48.3421124878491	109.510123211483	108.405633176273	110.490555620367	53.8823668930044	109.468770669374	-1.02231182807159	4.04894106348789e-05	0.000526982777576434	-	5	41464937	41479402	+	3447	protein_coding	- && Q9FUY2.2 RecName: Full=Transcriptional corepressor LEUNIG; AltName: Full=Protein ROTUNDA2 && PF00400:WD domain, G-beta repeat	WD40
Solyc02g014370.1	0	0	0	23.3216003135565	5.75605131909415	10.2306070018858	0	13.1027528781788	-6.17248950445281	4.05313211006557e-05	0.000527038220189604	-	2	16466867	16467163	-	297	protein_coding	- && - && -	-
Solyc03g082890.3	1116.58457170604	957.044230918496	868.14377009429	1570.65908198692	1384.33034224214	1510.03759347835	980.590857572941	1488.3423392358	-0.601935062531484	4.13337524044766e-05	0.000537057758578959	-	3	54212437	54215037	+	750	protein_coding	- && P81760.2 RecName: Full=Thylakoid lumenal 17.4 kDa protein, chloroplastic; AltName: Full=P17.4; Flags: Precursor && PF13599:Pentapeptide repeats (9 copies)	-
Solyc09g097870.3	1118.59462494043	1129.67262539537	1217.6169582877	1514.89003775885	1693.2384297002	1675.7734269089	1155.29473620783	1627.96729812265	-0.494919256435472	4.15408327802051e-05	0.000539252779680519	-	9	72361083	72364671	-	2642	protein_coding	- && Q9SRT2.1 RecName: Full=Transcription factor bHLH62; AltName: Full=Basic helix-loop-helix protein 62; Short=AtbHLH62; Short=bHLH 62; AltName: Full=Transcription factor EN 85; AltName: Full=bHLH transcription factor bHLH062 && PF00010:Helix-loop-helix DNA-binding domain	HLH
Solyc04g074700.3	140.703726407601	155.555256561579	111.791135128151	226.118124779265	250.388232380595	249.626810846014	136.016706032444	242.044389335292	-0.830636018512058	4.19307499832619e-05	0.000543582752609466	-	4	60703139	60705132	-	1533	protein_coding	- && P46668.1 RecName: Full=Homeobox-leucine zipper protein ATHB-6; AltName: Full=HD-ZIP protein ATHB-6; AltName: Full=Homeodomain transcription factor ATHB-6 && PF02183:Homeobox associated leucine zipper|PF00046:Homeobox domain	Homeobox
Solyc08g075160.3	687.438206162853	703.79268517495	805.701874797485	1135.66053700797	1083.09698987622	1009.76091108613	732.310922045096	1076.17281265677	-0.555530589098058	4.20899577845092e-05	0.000545030492304996	-	8	59425363	59431734	+	2256	protein_coding	- && A9VRF5.1 RecName: Full=Bifunctional purine biosynthesis protein PurH; Includes: RecName: Full=Phosphoribosylaminoimidazolecarboxamide formyltransferase; AltName: Full=AICAR transformylase; Includes: RecName: Full=IMP cyclohydrolase; AltName: Full=ATIC; AltName: Full=IMP synthase; AltName: Full=Inosinicase && PF01808:AICARFT/IMPCHase bienzyme|PF02142:MGS-like domain	-
Solyc03g119360.3	2011.0582610115	1695.931699586	1429.11370042204	2843.20727300924	2492.37022116777	2772.49449751106	1712.03455367318	2702.69066389602	-0.658644417958217	4.24130491266898e-05	0.000548904320328655	-	3	69475777	69478545	-	1059	protein_coding	- && Q9ZNS1.1 RecName: Full=40S ribosomal protein S7 && PF01251:Ribosomal protein S7e	-
Solyc12g055920.2	25.1256654299288	27.5067221968646	21.149674213434	53.7410789834128	81.5440603538338	65.4758848120693	24.5940206134091	66.9203413831053	-1.44392852175855	4.2801600381981e-05	0.000553620474653114	-	12	62867022	62869333	+	684	protein_coding	- && O81223.3 RecName: Full=Calcineurin B-like protein 4; AltName: Full=Protein SALT OVERLY SENSITIVE 3 && PF13499:EF-hand domain pair	-
Solyc01g007800.3	42.2111179222805	36.0432911545122	42.299348426868	80.104627163955	91.1374792189907	96.1677058177268	40.1845858345536	89.1366040668908	-1.15055530762186	4.35172064622012e-05	0.000561229790277408	-	1	1890877	1891425	+	549	protein_coding	- && Q3EAL1.1 RecName: Full=Transcription repressor OFP6; AltName: Full=Ovate family protein 6; Short=AtOFP6 && PF04844:Transcriptional repressor, ovate	-
Solyc02g086730.2	7164.83475399851	5034.67866968818	5112.17839559004	10804.998823533	8205.25115536871	10459.7725987281	5770.56393975891	9823.34085920992	-0.767505963150444	4.35367285964989e-05	0.000561229790277408	-	2	49997000	50001669	+	873	protein_coding	- && P36688.1 RecName: Full=50S ribosomal protein L12, chloroplastic; AltName: Full=CL12; Flags: Precursor && PF00542:Ribosomal protein L7/L12 C-terminal domain|PF16320:Ribosomal protein L7/L12 dimerisation domain	-
Solyc06g062390.3	49.2463042426605	27.5067221968646	37.2637117093837	119.649949434768	72.9099833751926	107.421373519801	38.0055793829696	99.9937687765873	-1.39680051049182	4.39873030700922e-05	0.000566401359520732	-	6	39474794	39476369	-	1152	protein_coding	- && P27061.1 RecName: Full=Acid phosphatase 1; AltName: Full=Apase-1(1); Flags: Precursor && PF03767:HAD superfamily, subfamily IIIB (Acid phosphatase)	-
Solyc06g073980.3	67.3367833522093	69.2410593231419	75.5345507622642	135.873671392025	129.511154679618	135.044012424893	70.7041311458718	133.476279498845	-0.916754730032529	4.46874211398279e-05	0.000574811231862076	-	6	45868136	45871741	+	1512	protein_coding	- && Q9FGD2.1 RecName: Full=Putative B3 domain-containing protein At5g66980 && -	-
Solyc02g062700.3	283.417506049597	258.942591715312	265.88161868317	439.05447546826	402.92359233659	396.94755167317	269.413905482693	412.975206492673	-0.616386507299929	4.46905518863682e-05	0.000574811231862076	-	2	34974266	34981821	+	2325	protein_coding	- && Q20748.2 RecName: Full=ATPase family AAA domain-containing protein 3 && PF00004:ATPase family associated with various cellular activities (AAA)|PF12037:Domain of unknown function (DUF3523)	AAA
Solyc12g044310.2	165.82939183753	156.50376422354	163.154629646491	264.64946442775	330.013608961398	245.53456804526	161.82926190252	280.065880478136	-0.792210243601097	4.58675861593538e-05	0.000588629744483749	-	12	60135623	60140079	-	2350	protein_coding	- && Q9M817.1 RecName: Full=Protein NRT1/ PTR FAMILY 1.2; Short=AtNPF1.2; AltName: Full=Nitrate transporter 1.11 && PF00854:POT family	-
Solyc10g078265.1	621.106449427841	689.565070245537	742.252852157183	935.905960409246	1047.60134007514	1059.89088539537	684.30812394352	1014.46606195992	-0.568037541999067	4.60233941679452e-05	0.000589639384610887	-	10	60224323	60228457	-	2029	protein_coding	- && Q9FJL3.1 RecName: Full=Peptidyl-prolyl cis-trans isomerase FKBP65; Short=PPIase FKBP65; AltName: Full=70 kDa peptidyl-prolyl isomerase; AltName: Full=FK506-binding protein 65; Short=AtFKBP65; AltName: Full=Immunophilin FKBP65; AltName: Full=Peptidyl-prolyl isomerase ROF2; AltName: Full=Protein ROTAMASE FKBP 2; AltName: Full=Rotamase && -	-
Solyc05g055850.3	1144.72531698756	1100.26888787458	1108.84720519004	1516.9180030035	1496.57334296448	1709.53443001512	1117.94713668406	1574.3419253277	-0.493830700459743	4.6463963511326e-05	0.000594287827777602	-	5	66176000	66178918	+	1324	protein_coding	- && - && -	-
Solyc04g008810.3	1003.01656396276	813.819573962408	361.558716315371	1934.67884340286	1700.91316479232	1541.75247518419	726.13161808018	1725.78149445979	-1.24887142654134	4.69982982601311e-05	0.000600787053511475	-	4	2432046	2434439	+	843	protein_coding	- && Q9LYK9.1 RecName: Full=40S ribosomal protein S26-3 && PF01283:Ribosomal protein S26e	-
Solyc08g067840.3	1153.77055654233	1121.13605643772	1120.932733312	1572.68704723157	1478.34584712068	1630.7587561006	1131.94644876402	1560.59721681762	-0.463205950997179	4.70673874344993e-05	0.000601335039574023	-	8	56936775	56945065	+	1439	protein_coding	- && P82715.3 RecName: Full=PsbP domain-containing protein 5, chloroplastic; AltName: Full=OEC23-like protein 6; AltName: Full=PsbP-related thylakoid lumenal protein 4; AltName: Full=Thylakoid lumenal 35.8 kDa protein; Flags: Precursor && PF01789:PsbP	-
Solyc04g051350.3	367.839741894158	281.706775602372	386.736899902793	534.368841967143	637.962354532935	551.429717401646	345.427805799774	574.586971300575	-0.73499368777634	4.72650600844759e-05	0.000603188437906114	-	4	50344020	50350048	+	2917	protein_coding	- && Q9SJ20.1 RecName: Full=Ribonucleoside-diphosphate reductase large subunit; AltName: Full=Protein DEFECTIVE IN POLLEN DNA DEGRADATION 2; AltName: Full=Ribonucleoside-diphosphate reductase R1 subunit; Short=AtRNR1 && PF03477:ATP cone domain|PF02867:Ribonucleotide reductase, barrel domain|PF00317:Ribonucleotide reductase, all-alpha domain	Ribonuc_red_lgC
Solyc06g051830.2	58.2915437974349	77.7776282807896	68.4846593577862	136.887654014353	118.958393927946	165.73583343055	68.1846104786702	140.52729379095	-1.04143761022303	4.73888035435081e-05	0.000604431274562443	-	6	35598641	35603295	-	3450	protein_coding	- && Q84YJ9.1 RecName: Full=Potassium transporter 26; AltName: Full=OsHAK26 && -	-
Solyc04g005660.3	1.00502661719715	0	1.00712734349686	27.3775308028707	17.2681539572824	14.3228498026402	0.670717986898003	19.6561781875978	-4.89715431132164	4.74426549508894e-05	0.000604663878664908	-	4	428629	430177	-	737	protein_coding	- && Q8GW32.1 RecName: Full=Transcription factor PRE6; AltName: Full=Basic helix-loop-helix protein 163; Short=AtbHLH163; Short=bHLH 163; AltName: Full=Protein KIDARI; AltName: Full=Protein PACLOBUTRAZOL RESISTANCE 6; AltName: Full=bHLH transcription factor bHLH163 && -	-
Solyc10g084350.2	1763.821713181	1428.45253891304	1384.80009730818	2338.24392708962	2141.25109070302	2423.63079874675	1525.69144980074	2301.04193884647	-0.59283507243869	4.74597733221486e-05	0.000604663878664908	-	10	64060240	64062898	-	1652	protein_coding	- && Q9SF40.1 RecName: Full=60S ribosomal protein L4-1; Short=L1 && PF14374:60S ribosomal protein L4 C-terminal domain|PF00573:Ribosomal protein L4/L1 family	-
Solyc02g085100.3	998.996457493971	858.399434074568	812.751766201963	1291.81386084657	1267.29063208723	1364.76297405157	890.049219256834	1307.95582232845	-0.555371516497718	4.75793913592096e-05	0.000605851294858831	-	2	48728920	48733232	-	1254	protein_coding	- && P39173.2 RecName: Full=Putative glucose-6-phosphate 1-epimerase; AltName: Full=Putative D-hexose-6-phosphate mutarotase; AltName: Full=Unknown protein from 2D-page spots T26/PR37 && PF01263:Aldose 1-epimerase	Aldose_epim
Solyc11g072860.2	350.754289401807	157.452271885501	138.983573402566	584.053990461241	481.589627030877	534.03768549844	215.730044896625	533.227100996853	-1.30588587229738	4.81129691873834e-05	0.000611908458988667	-	11	56338172	56344843	+	1539	protein_coding	- && P35057.2 RecName: Full=Histone H4 >Q6V9I2.3 RecName: Full=Histone H4 >Q71V09.3 RecName: Full=Histone H4; AltName: Full=CaH4 && -	-
Solyc08g005960.2	934.674753993353	751.218068272992	685.853720921359	1387.12822734545	1115.71461401775	1350.44012424893	790.582181062568	1284.42765520404	-0.700074457150887	4.8345865693581e-05	0.000613906831645012	-	8	706535	726220	-	774	protein_coding	- && Q39176.1 RecName: Full=Lipid transfer protein EARLI 1; AltName: Full=Protein EARLY ARABIDOPSIS ALUMINUM INDUCED 1; Short=pEARLI1; Flags: Precursor && PF14547:Hydrophobic seed protein	-
Solyc05g055880.3	97.4875818681239	122.357488392949	112.798262471648	207.866437577352	175.559565232372	222.004171940923	110.881110910907	201.810058250215	-0.862621176670748	4.83835905426402e-05	0.000614017564135287	-	5	66188405	66195367	-	4231	protein_coding	- && Q9MAB3.1 RecName: Full=Probable nucleolar protein 5-2; AltName: Full=MAR-binding NOP56/58 homolog 2; AltName: Full=Nucleolar protein 58-2 && PF01798:snoRNA binding domain, fibrillarin|PF08156:NOP5NT (NUC127) domain	-
Solyc06g011490.3	38.1910114534918	53.1164290698075	55.3920038923271	112.552071078468	89.2187954459593	144.25155872659	48.8998148052088	115.340808417006	-1.23637197722618	4.88353193460666e-05	0.000618409927423162	-	6	7606869	7609087	+	1249	nontranslating_CDS	- && - && -	-
Solyc07g045080.3	881.408343281904	828.047188891821	825.844421667422	1142.75841536427	1225.07958908054	1162.19695541423	845.099984613715	1176.67831995301	-0.477685446823662	5.05286051027147e-05	0.000638442149212427	-	7	58321570	58324113	+	1456	protein_coding	- && Q9SLN8.1 RecName: Full=2-alkenal reductase (NADP(+)-dependent); AltName: Full=Alkenal double bound reductase; AltName: Full=Allylic alcohol dehydrogenase 1; Short=allyl-ADH1; AltName: Full=Flavin-free double bond reductase; Short=NtDBR; AltName: Full=Pulegone reductase; Short=NtRed-1 && PF00107:Zinc-binding dehydrogenase|PF16884:N-terminal domain of oxidoreductase	ADH_zinc_N
Solyc01g110960.3	175.879658009502	211.517208617269	250.774708530717	332.586300123763	369.346626308541	490.046075390331	212.723858385829	397.326333940878	-0.901176734220707	5.09364559733679e-05	0.000642887036234038	-	1	97321317	97323939	+	2379	protein_coding	- && - && -	-
Solyc12g098890.2	2114.57600258281	1670.32199271305	1303.22278248493	3014.57033618276	2727.40898336411	2880.93893173105	1696.04025926027	2874.30608375931	-0.761028971237573	5.10176231676148e-05	0.000643557289385539	-	12	67238385	67241585	-	780	protein_coding	- && Q9SX68.1 RecName: Full=50S ribosomal protein L18, chloroplastic; AltName: Full=CL18; Flags: Precursor && PF00861:Ribosomal L18p/L5e family	-
Solyc01g099910.3	154.774099048362	81.571658928633	68.4846593577862	284.929116874321	222.56731767164	226.096414741677	101.610139111594	244.530949762546	-1.26752727645427	5.11735974828904e-05	0.000645169934620739	-	1	89907367	89910286	-	1141	protein_coding	- && P34913.2 RecName: Full=Bifunctional epoxide hydrolase 2; Includes: RecName: Full=Cytosolic epoxide hydrolase 2; Short=CEH; AltName: Full=Epoxide hydratase; AltName: Full=Soluble epoxide hydrolase; Short=SEH; Includes: RecName: Full=Lipid-phosphate phosphatase && PF00561:alpha/beta hydrolase fold	Abhydrolase_1
Solyc09g075180.3	1576.88676238233	1396.20327840637	1578.16854725957	2181.0766206287	2009.82125225037	2206.74193030677	1517.08619601609	2132.54660106195	-0.491336043453234	5.19136323060904e-05	0.000653781070662038	-	9	67379705	67384550	-	3313	protein_coding	- && Q8LB72.2 RecName: Full=Blue-light photoreceptor PHR2 && -	-
Solyc02g084930.3	183.919870947079	139.430626308245	165.168884333484	282.901151629664	251.347574267111	330.448606160912	162.839793862936	288.232444019229	-0.824068664298021	5.20998079391039e-05	0.000655405866959665	-	2	48615653	48619601	+	2485	protein_coding	- && Q09J78.1 RecName: Full=Abscisic acid 8'-hydroxylase 2; Short=ABA 8'-hydroxylase 2; AltName: Full=Cytochrome P450 707A6; AltName: Full=OsABA8ox2 && -	-
Solyc06g071330.3	127.638380384039	175.473917462757	120.855281219623	261.607516560764	247.510206721048	255.765175047146	141.322526355473	254.960966109653	-0.849756235851342	5.28316555385406e-05	0.000664248002448109	-	6	44031949	44039505	-	1849	protein_coding	- && Q27GI3.2 RecName: Full=Nucleobase-ascorbate transporter 6; Short=AtNAT6 && PF00860:Permease family	-
Solyc04g063390.2	48.2412776254634	31.300752844708	30.2138203049057	85.1745402755977	83.4627441268652	93.0985237171611	36.5852835916924	87.245269373208	-1.25488594004425	5.33512898451101e-05	0.000670046621039381	-	4	55530877	55534066	-	1202	protein_coding	- && Q8GYX8.2 RecName: Full=Chaperone protein dnaJ 10; Short=AtDjC10; Short=AtJ10 && PF14308:X-domain of DnaJ-containing|PF00226:DnaJ domain	DnaJ
novel.416	48.2412776254634	53.1164290698075	58.4133859228177	101.398262232854	117.99905204143	106.398312819613	53.2570308726962	108.598542364632	-1.02854139839141	5.4146312884448e-05	0.000679287414321142	-	4	21003333	21005150	-	1818	-	- && - && -	-
Solyc05g050280.3	683.418099694064	612.735949626708	661.682664677434	917.654273207333	897.944005778687	1023.06070018858	652.612237999402	946.219659724868	-0.536004261107319	5.50681403495346e-05	0.00068934370231216	-	5	61195021	61201406	+	2568	protein_coding	- && Q6I581.1 RecName: Full=Jasmonic acid-amido synthetase JAR1; AltName: Full=Auxin-responsive GH3-like protein 5; Short=OsGH3-5; AltName: Full=Indole-3-acetic acid-amido synthetase GH3.5; AltName: Full=Jasmonate-amino acid synthetase JAR1; AltName: Full=Protein JASMONATE RESISTANT 1; Short=OsJAR1 && PF03321:GH3 auxin-responsive promoter	-
Solyc10g083795.1	500.503255364183	580.486689120039	547.87727486229	849.71743751132	772.270218645132	768.318585841626	542.95573978217	796.768747332693	-0.553015557177105	5.58066057552008e-05	0.000697445716503553	-	10	63664606	63669304	+	1797	protein_coding	- && Q6TBX7.1 RecName: Full=Carotene epsilon-monooxygenase, chloroplastic; AltName: Full=Cytochrome P450 97C1; AltName: Full=Protein LUTEIN DEFICIENT 1; Flags: Precursor && PF00067:Cytochrome P450	p450
Solyc05g007560.3	1764.8267397982	1153.38531694439	1025.2556356798	2648.52260952216	2164.2752959794	2387.82367424015	1314.48923080746	2400.20719324724	-0.868695108971959	5.59509535445591e-05	0.000698488414609349	-	5	2100635	2103403	-	778	protein_coding	- && P41098.1 RecName: Full=60S ribosomal protein L34 && PF01199:Ribosomal protein L34e	-
Solyc05g053680.2	2701.51154702595	1999.45415141347	1399.90700746063	4013.34321917638	3605.20680952597	3767.93255879455	2033.62423530002	3795.4941958323	-0.900227355026002	5.70624111306609e-05	0.000711976210260852	-	5	64576101	64584689	+	2262	protein_coding	- && Q9FKC0.1 RecName: Full=60S ribosomal protein L13a-4 && PF00572:Ribosomal protein L13|PF01095:Pectinesterase	-
Solyc03g096760.1	57.2865171802378	30.3522451827472	44.3136031138617	93.2864012542261	118.958393927946	102.306070018858	43.9841218256155	104.850288400343	-1.25634203622366	5.72623122125062e-05	0.000713693807592068	-	3	60535926	60536264	-	339	protein_coding	- && Q9FIR9.1 RecName: Full=Protein RESPONSE TO LOW SULFUR 2; AltName: Full=Protein ENHANCED DE-ETIOLATION 6 && -	-
Solyc03g083060.3	252.261680916486	375.609034136496	425.007738955673	596.221781929184	658.108534149764	636.343755517299	350.959484669552	630.224690532082	-0.844469479330138	5.75280418213036e-05	0.000716616286305245	-	3	54308480	54312831	-	4049	protein_coding	- && - && -	-
Solyc11g020780.2	1029.14725600989	1094.57784190282	1224.66684969218	1601.07856065677	1654.86475423957	1526.40656468137	1116.13064920163	1594.1166265259	-0.514361958478492	5.85199720174171e-05	0.000728181507474458	-	11	12013265	12018409	-	2481	protein_coding	- && Q9QX60.3 RecName: Full=Deoxyguanosine kinase, mitochondrial; Short=dGK; Flags: Precursor && PF01712:Deoxynucleoside kinase	-
Solyc11g071490.2	638.191901920193	568.156089514548	313.216603827522	1066.70971868963	1067.74751969196	913.593205268405	506.521531754088	1016.01681455	-1.0041080049934	5.88633487927519e-05	0.000732057037887298	-	11	55240349	55243201	+	720	protein_coding	- && O49884.1 RecName: Full=60S ribosomal protein L30 && PF01248:Ribosomal protein L7Ae/L30e/S12e/Gadd45 family	-
novel.213	20.1005323439431	22.7641838870604	29.2066929614088	67.9368356960125	49.885778098816	87.9832202162181	24.0238030641374	68.6019446703489	-1.51299891046842	5.91551790388775e-05	0.000735287653603565	-	11	14828183	14888232	-	3326	-	- && - && -	-
Solyc04g074300.3	3497.49262784609	2718.42295917979	2248.91535802848	4856.97676095373	4504.11015719117	4520.90523413335	2821.61031501812	4627.33071742608	-0.713668162144406	5.9308461506006e-05	0.000736793579478459	-	4	60386666	60388501	+	891	protein_coding	- && Q9SCM3.1 RecName: Full=40S ribosomal protein S2-4 && PF00333:Ribosomal protein S5, N-terminal domain|PF03719:Ribosomal protein S5, C-terminal domain	-
Solyc12g096040.2	208.040509759811	209.620193293348	170.204521050969	329.544352256777	293.558617273802	349.886759464495	195.955074701376	324.329909665025	-0.726128426335703	5.95689460385284e-05	0.000739628933135664	-	12	66093205	66100925	-	796	protein_coding	- && O81488.2 RecName: Full=PHD finger protein ALFIN-LIKE 4; Short=Protein AL4; Contains: RecName: Full=PHD finger protein ALFIN-LIKE 4, N-terminally processed && PF00628:PHD-finger|PF12165:Domain of unknown function (DUF3594)	PHD
Solyc07g005830.3	1557.79125665559	1432.24656956088	1342.50074888131	1958.00044371642	1997.34980772567	2109.55116378886	1444.17952503259	2021.63380507698	-0.485257741733667	5.96228298408184e-05	0.000739897379188035	-	7	660958	666088	+	1247	protein_coding	- && Q8YNE3.1 RecName: Full=Translation initiation factor IF-3 >Q3MBH6.1 RecName: Full=Translation initiation factor IF-3 && PF00707:Translation initiation factor IF-3, C-terminal domain|PF05198:Translation initiation factor IF-3, N-terminal domain	-
Solyc03g034380.1	10.0502661719715	13.2791072674519	14.099782808956	31.4334612921849	53.7231456448787	47.0607922086748	12.4763854161265	44.0724663819128	-1.82097025662497	6.0116115781595e-05	0.00074561540466161	-	3	6274896	6275198	-	303	protein_coding	- && P82901.1 RecName: Full=Non-specific lipid-transfer protein 2P; Short=LTP2P; AltName: Full=7 kDa lipid transfer protein 2; AltName: Full=Lipid transfer protein 2 isoform 2; Short=LTP2-2 && PF14368:Probable lipid transfer	-
Solyc12g005020.2	122.613247298053	60.7044903654943	48.3421124878491	204.824489710366	212.973898806484	174.943379732248	77.2199500504654	197.580589416366	-1.35638006572995	6.02247555387283e-05	0.000746559091226842	-	12	10447	13598	-	1389	protein_coding	- && Q8GT75.2 RecName: Full=NEP1-interacting protein 1; AltName: Full=RING-H2 finger protein ATL26 && PF13639:Ring finger domain	-
Solyc07g055050.3	5548.75195354548	4936.03387284426	5144.40647058194	7468.99599607206	6677.01953014921	7385.47519466138	5209.73076565723	7177.16357362755	-0.462204796829713	6.11788194947007e-05	0.000757231173293355	-	7	63308996	63313746	+	1572	protein_coding	- && - && -	-
Solyc01g107580.3	191.960083884656	202.032131997661	219.553760882315	336.642230613077	302.192694252443	332.494727561289	204.515325588211	323.776550808936	-0.662578205318983	6.12433945827273e-05	0.000757548418535968	-	1	94974799	94980384	+	2341	protein_coding	- && Q9LT72.1 RecName: Full=RNA pseudouridine synthase 4, mitochondrial; AltName: Full=RNA pseudouridylate synthase 4; AltName: Full=RNA-uridine isomerase 4; Flags: Precursor && PF00849:RNA pseudouridylate synthase	-
Solyc03g120890.3	62.3116502662235	73.0350899709853	81.5773148232453	159.195271705581	118.958393927946	155.505226428665	72.3080183534847	144.552964020731	-0.998492107812261	6.15142599234878e-05	0.000760488691550052	-	3	70606502	70608822	-	2152	protein_coding	- && P69781.1 RecName: Full=GATA transcription factor 12 && PF00320:GATA zinc finger	GATA
novel.456	118.593140829264	134.68808799844	143.012082776554	233.216003135565	319.460848209725	204.612140037717	132.097770534753	252.429663794336	-0.93501730650084	6.17374534113444e-05	0.000762115013236409	-	5	49530565	49564122	+	8460	-	- && P04323.1 RecName: Full=Retrovirus-related Pol polyprotein from transposon 17.6; Includes: RecName: Full=Protease; Includes: RecName: Full=Reverse transcriptase; Includes: RecName: Full=Endonuclease && -	-
Solyc03g119990.3	35.1759316019004	49.3223984219641	43.3064757703648	82.1325924086121	98.8122143111162	103.329130719047	42.6016019314098	94.7579791462584	-1.15195585066075	6.17455062396218e-05	0.000762115013236409	-	3	69987582	69992272	+	2459	protein_coding	- && - && PF12697:Alpha/beta hydrolase family	-
novel.251	31.1558251331118	15.1761225913736	25.1781835874214	63.8809052066983	69.0726158291298	64.4528241118807	23.8367104373022	65.8021150492363	-1.46902822781917	6.2314009386911e-05	0.000768204255269381	-	12	57813797	57817496	+	854	-	- && - && -	-
Solyc04g080640.1	406.03075334765	358.535896221201	391.772536620277	552.620529169057	582.320525115025	563.706445803909	385.446395396376	566.215833362663	-0.555272352109011	6.24260146211781e-05	0.000768859180079204	-	4	64836372	64837175	+	804	protein_coding	- && - && -	-
Solyc05g007780.3	2001.00799483953	1786.98843513424	1747.36594096705	2601.87940889504	2494.2889049408	2543.32890066882	1845.12079031361	2546.49907150155	-0.464822766152392	6.26436095047932e-05	0.000771125011687291	-	5	2237430	2239500	+	1047	protein_coding	- && Q9XI73.1 RecName: Full=Photosynthetic NDH subunit of lumenal location 2, chloroplastic; AltName: Full=PsbQ-like protein 1; Flags: Precursor && PF05757:Oxygen evolving enhancer protein 3 (PsbQ)	-
Solyc06g007890.3	7.03518632038007	10.4335842815693	4.02850937398742	35.4893917814991	49.885778098816	22.5073354041488	7.16575999197894	35.9608350948213	-2.32295853693308	6.52802995772608e-05	0.000800930865806204	-	6	1781959	1784535	+	568	nontranslating_CDS	- && - && -	-
Solyc08g077200.3	351.759316019004	344.308281291788	358.537334284881	482.655728228387	613.978807370043	533.014624798252	351.534977198557	543.216386798894	-0.628321311156021	6.53094108515066e-05	0.000800930865806204	-	8	61222622	61228579	+	1790	protein_coding	- && Q42583.2 RecName: Full=Ribose-phosphate pyrophosphokinase 2, chloroplastic; AltName: Full=PRS II; AltName: Full=Phosphoribosyl pyrophosphate synthase 2; Flags: Precursor && PF13793:N-terminal domain of ribose phosphate pyrophosphokinase|PF14572:Phosphoribosyl synthetase-associated domain	-
Solyc07g042560.3	64.3217035006178	70.1895669851028	125.890917937107	230.17405526858	221.607975785125	157.551347829042	86.8007294742759	203.111126294249	-1.22766025151765	6.64346940527772e-05	0.000812558313979915	-	7	56138699	56145930	+	3176	protein_coding	- && Q8S949.1 RecName: Full=Kinesin-like protein NACK2; AltName: Full=NPK1-activating kinesin 2 && PF11995:Domain of unknown function (DUF3490)|PF00225:Kinesin motor domain	Kinesin
Solyc11g017200.2	1181.91130182385	1140.10620967694	1194.45302938727	1860.65811197288	1486.02058221281	2012.36039727094	1172.15684696269	1786.34636381888	-0.60771719143962	6.70032540684105e-05	0.000818639118567319	-	11	8019536	8023734	-	1426	protein_coding	- && P48277.1 RecName: Full=Uncharacterized protein ycf37 && PF13414:TPR repeat	-
Solyc04g078390.2	803.016267140526	610.838934302786	453.207304573585	1238.07278186315	1089.81238308183	1054.77558189443	622.354168672299	1127.5535822798	-0.857383288553671	6.71616796357438e-05	0.000820137805690369	-	4	63217023	63217673	+	591	protein_coding	- && Q9STX3.1 RecName: Full=F-box protein GID2; AltName: Full=Protein SLEEPY 1 && PF12937:F-box-like	-
Solyc09g007210.3	510.553521536154	458.12920072709	471.335596756529	703.70393989601	688.807474518266	675.220062124465	480.006106339924	689.243825512914	-0.522171686703383	6.7438555609908e-05	0.000823080572539659	-	9	827667	828926	-	1260	protein_coding	- && Q9LZ03.1 RecName: Full=DNA topoisomerase 6 subunit A; Short=AtTOP6A; AltName: Full=Meiotic recombination protein SPO11-3; Short=AtSPO11-3; AltName: Full=Protein BRASSINOSTEROID INSENSITIVE 5; AltName: Full=Protein ROOT HAIRLESS 2 && PF04406:Type IIB DNA topoisomerase	-
Solyc06g061010.3	33.1658783675061	36.0432911545122	27.1924382744151	69.9648009406696	84.4220860133808	72.6373097133894	32.1338692654778	75.6747322224799	-1.23503238070425	6.77544631515063e-05	0.000826056939635031	-	6	39113482	39114795	-	682	protein_coding	- && - && PF04570:zinc-finger of the FCS-type, C2-C2	-
Solyc11g069770.2	56.2814905630406	36.0432911545122	40.2850937398742	99.3702969881973	87.3001116729279	115.60585912131	44.2032918191424	100.758755927478	-1.18956201537397	6.82291936819382e-05	0.000831402815466466	-	11	54696999	54697535	+	537	protein_coding	- && O64703.1 RecName: Full=Agamous-like MADS-box protein AGL29 && PF00319:SRF-type transcription factor (DNA-binding and dimerisation domain)	SRF-TF
Solyc03g114690.3	70.3518632038007	63.5500133513768	58.4133859228177	123.705879924082	114.161684495367	136.067073125082	64.1050874926651	124.64487918151	-0.958812375510753	6.84508666041828e-05	0.000833432020686439	-	3	66072642	66078503	-	3294	protein_coding	- && Q6FVD3.1 RecName: Full=Protein HIR1 && PF12341:Minichromosome loss protein, Mcl1, middle region	-
Solyc11g071810.2	103.517741571307	97.6962891819674	89.6343335712202	181.502889396809	154.454043729026	184.150926033945	96.9494547748315	173.369286386594	-0.837848152755975	7.06777409333551e-05	0.000859868770729248	-	11	55460282	55466987	-	1053	protein_coding	- && Q9XFB0.1 RecName: Full=Putative axial regulator YABBY 2 && PF04690:YABBY protein	YABBY
Solyc07g066460.3	759.800122601048	615.581472612591	611.326297502592	1048.45803148771	942.073732558409	997.484182683868	662.235964238743	996.005315576664	-0.588888666255505	7.29666336903684e-05	0.000885835791647018	-	7	68015474	68019243	-	1164	protein_coding	- && Q9LDY9.1 RecName: Full=Protein Iojap, chloroplastic; Flags: Precursor && PF02410:Ribosomal silencing factor during starvation	DUF143
Solyc02g089070.3	713.568898209979	718.020300104362	747.288488874667	1102.19911047113	970.85398915388	1003.622546885	726.292562396336	1025.55854883667	-0.497713136260304	7.36205323636227e-05	0.000893301412007916	-	2	51614066	51619601	+	1959	protein_coding	- && Q54KZ8.1 RecName: Full=Eukaryotic translation initiation factor 3 subunit M; Short=eIF3m && PF01399:PCI domain	-
Solyc11g040030.2	5.02513308598577	4.74253830980424	7.04989140447799	23.3216003135565	28.7802565954707	29.6687603054689	5.605854266756	27.2568724048321	-2.28444486613513	7.42474418734868e-05	0.000900431826803106	-	11	40278220	40278780	-	285	protein_coding	- && Q9FEW2.1 RecName: Full=Histidinol-phosphate aminotransferase, chloroplastic; AltName: Full=Imidazole acetol-phosphate transaminase; Flags: Precursor [Nicotiana plumbaginifolia] && -	-
Solyc11g027830.2	603.015970318292	578.589673796118	602.26215141112	811.186097862835	823.115338630463	945.308086974251	594.62259850851	859.86984115585	-0.532096988719611	7.5711610107528e-05	0.000917218359532984	-	11	19132061	19136532	+	1513	protein_coding	- && - && PF02190:ATP-dependent protease La (LON) substrate-binding domain	-
Solyc09g010220.3	74.3719696725894	55.0134443937292	74.5274234187674	116.608001567783	136.226547885228	186.197047434322	67.970945828362	146.343865629111	-1.10727751249004	7.60306930044127e-05	0.00092011181143546	-	9	3606592	3611740	+	1653	protein_coding	- && Q5RBU7.1 RecName: Full=Lysosomal Pro-X carboxypeptidase; AltName: Full=Proline carboxypeptidase; AltName: Full=Prolylcarboxypeptidase; Short=PRCP; Flags: Precursor && PF05577:Serine carboxypeptidase S28	Peptidase_S28
Solyc03g026110.3	520.603787708126	667.749394020437	574.062585793208	843.633541777349	933.439655579768	882.901384262747	587.471922507257	886.658193873288	-0.593571744320441	7.65248859958908e-05	0.000925604013999876	-	3	3545165	3549192	-	2138	protein_coding	- && - && PF13178:Protein of unknown function (DUF4005)	-
Solyc01g008600.3	111.557954508884	147.018687603932	100.712734349686	200.768559221052	233.120078423313	223.027232641111	119.7631254875	218.971956761825	-0.869338215994603	7.69080215219392e-05	0.000929257986070933	-	1	2617090	2623380	+	4581	protein_coding	- && Q0D3J9.1 RecName: Full=Zinc finger CCCH domain-containing protein 53; Short=OsC3H53 && PF00642:Zinc finger C-x8-C-x5-C-x3-H type (and similar)|PF00076:RNA recognition motif. (a.k.a. RRM, RBD, or RNP domain)	zf-CCCH
Solyc08g079660.3	896.483742539861	661.109840386711	656.64702795995	1202.58339008165	1075.42225478409	1295.19484643875	738.080203628841	1191.06683043483	-0.690457786271451	7.71751010898637e-05	0.000931993993309028	-	8	63269292	63272817	-	1108	protein_coding	- && Q8GW78.1 RecName: Full=ATP-dependent Clp protease ATP-binding subunit CLPT2, chloroplastic; Flags: Precursor && PF02861:Clp amino terminal domain, pathogenicity island component	Clp_N
Solyc09g009430.3	2397.99350863241	2307.71914155074	2598.38854622189	3422.19135035884	3166.7875673883	3382.23867482346	2434.70039880168	3323.73919752353	-0.449085374570311	7.75279581296389e-05	0.000935762454624742	-	9	2861565	2882102	-	3129	protein_coding	- && O82533.2 RecName: Full=Cell division protein FtsZ homolog 2-1, chloroplastic; Short=AtFtsZ2-1; AltName: Full=Plastid division protein FTSZ2-1; Flags: Precursor && -	-
Solyc09g091240.3	1180.90627520666	1285.22788195695	1257.90205202757	1791.70729365454	1644.3119934879	1675.7734269089	1241.34540306373	1703.93090468378	-0.456831602814667	7.81562158034689e-05	0.000942849288280353	-	9	71006843	71013648	-	1849	protein_coding	- && Q9T0H9.2 RecName: Full=GDT1-like protein 2, chloroplastic; Flags: Precursor && PF01169:Uncharacterized protein family UPF0016	-
Solyc12g013710.2	25945.7671495617	21974.077004647	23764.1767971518	34958.0648873989	30737.3140439628	35317.0784312101	23894.6736504535	33670.8191208572	-0.494811344637164	7.85870567497067e-05	0.000947050432181305	-	12	4543869	4547614	-	1962	protein_coding	- && Q9SDT1.1 RecName: Full=Protochlorophyllide reductase, chloroplastic; Short=PCR; AltName: Full=NADPH-protochlorophyllide oxidoreductase; Short=POR; Flags: Precursor && PF00106:short chain dehydrogenase	adh_short
Solyc10g083570.2	980.905978384422	780.621805793778	785.559327927548	1331.35918311738	1213.56748644235	1262.45690403271	849.029037368583	1269.12785786415	-0.580052232849416	7.92203571454947e-05	0.000954180908832789	-	10	63484485	63486037	-	1423	protein_coding	- && Q9SJQ9.1 RecName: Full=Fructose-bisphosphate aldolase 6, cytosolic; Short=AtFBA6; AltName: Full=Cytosolic aldolase 2; Short=cAld2 && PF00274:Fructose-bisphosphate aldolase class-I	-
Solyc06g065970.1	828.141932570455	517.885183430623	393.786791307271	1239.08676448548	1131.064084202	1097.74413130235	579.937969102783	1155.96499332994	-0.995217153045768	8.02647645256919e-05	0.000965745983666155	-	6	41470022	41470402	+	381	protein_coding	- && P14009.1 RecName: Full=14 kDa proline-rich protein DC2.15; Flags: Precursor && PF14547:Hydrophobic seed protein	-
Solyc03g007050.3	77.3870495241808	165.988840843148	154.090483555019	286.957082118978	322.338873869272	258.834357147712	132.488791307449	289.376771045321	-1.12645576609543	8.10999901467812e-05	0.000974772575490636	-	3	1613105	1624469	+	8572	protein_coding	- && C0LGW6.1 RecName: Full=LRR receptor-like serine/threonine-protein kinase ERL1; AltName: Full=Protein ERECTA-like kinase 1; Flags: Precursor && PF13855:Leucine rich repeat|PF08263:Leucine rich repeat N-terminal domain|PF00069:Protein kinase domain	Pkinase
Solyc11g008140.2	43.2161445394776	50.270906083925	56.3991312358239	107.482157966826	114.161684495367	91.0524023167839	49.9620606197422	104.232081592992	-1.06150263059287	8.11582922259814e-05	0.000974814628927784	-	11	2406770	2413882	+	1826	nontranslating_CDS	- && Q9SCP2.2 RecName: Full=Probable pectate lyase 12; Flags: Precursor && PF00544:Pectate lyase	-
Solyc01g098820.3	31.1558251331118	39.8373218023556	19.1354195264403	74.0207314299837	78.6660346942867	79.7987346147095	30.0428554873026	77.4951669129933	-1.36393054671573	8.11885030851641e-05	0.000974814628927784	-	1	89105757	89108483	+	2319	protein_coding	- && Q9FMF5.2 RecName: Full=Root phototropism protein 3; AltName: Full=BTB/POZ domain-containing protein RPT3; AltName: Full=Non-phototropic hypocotyl protein 3 && PF00651:BTB/POZ domain|PF03000:NPH3 family	BTB
Solyc04g074070.2	1.00502661719715	0	3.02138203049057	26.3635481805422	22.0648633898609	11.2536677020744	1.34213621589591	19.8940264241592	-3.91110510132639	8.18230517657391e-05	0.000981919438065775	-	4	60165463	60167976	+	1607	protein_coding	- && Q93Y91.1 RecName: Full=Sugar transport protein 5; AltName: Full=Hexose transporter 5 && PF00083:Sugar (and other) transporter	Sugar_tr
Solyc10g078580.1	568.845065333589	500.812045515328	255.810345248201	978.493230547045	1035.12989555043	789.802860545586	441.822485365706	934.475328881021	-1.0805926029608	8.27625102839923e-05	0.0009921550697035	-	10	60490599	60490781	+	183	protein_coding	- && - && -	-
Solyc08g075700.3	3167.84389740543	2300.13108025506	2142.15985961781	4220.1956741314	3786.52242607743	4307.08554779393	2536.7116124261	4104.60121600092	-0.694299833043084	8.30782114412381e-05	0.000995419343250739	-	8	59944005	59946780	-	1473	protein_coding	- && P41127.1 RecName: Full=60S ribosomal protein L13-1; AltName: Full=Protein BBC1 homolog && PF01294:Ribosomal protein L13e	-
Solyc10g086760.2	942.71496693093	811.922558638486	845.986968537359	1360.76467916491	1164.64105023005	1239.94956862856	866.874831368925	1255.11843267451	-0.533961754126587	8.53636261815157e-05	0.00102120189839369	-	10	65606275	65609099	-	2646	protein_coding	- && Q8H7U1.1 RecName: Full=Tubulin beta-2 chain; AltName: Full=Beta-2-tubulin && PF00091:Tubulin/FtsZ family, GTPase domain|PF03953:Tubulin C-terminal domain	Tubulin
Solyc01g080410.3	118.593140829264	86.3141972384372	104.741243723673	191.642715620095	191.868377303138	172.897258331871	103.216193930458	185.469450418368	-0.846941036886645	8.64534491295259e-05	0.00103262341087886	-	1	79508888	79510024	+	943	protein_coding	- && Q9ZS91.1 RecName: Full=Peptide methionine sulfoxide reductase B5; Short=AtMSRB5; AltName: Full=Peptide-methionine (R)-S-oxide reductase && PF01641:SelR domain	-
Solyc02g068730.3	459.297164059099	464.768754360816	474.356978787019	655.03277402424	667.701953014921	648.620483919562	466.140965735645	657.118403652908	-0.495470176284153	8.81881383305183e-05	0.00105169972768267	-	2	39233231	39238683	-	2698	protein_coding	- && Q56XV8.1 RecName: Full=Chaperonin 60 subunit alpha 2, chloroplastic; Short=CPN-60 alpha 2; AltName: Full=Protein EMBRYO DEFECTIVE 3007; Flags: Precursor && PF00118:TCP-1/cpn60 chaperonin family	-
Solyc03g111050.3	684.423126311262	669.646409344359	834.908567758894	1105.24105833811	1043.76397252907	1082.39822079952	729.659367804838	1077.13441722224	-0.562067623965268	8.88518190248165e-05	0.00105796405280172	-	3	63206804	63216168	+	2406	protein_coding	- && F4JF21.1 RecName: Full=Protein PLASTID TRANSCRIPTIONALLY ACTIVE 10; Short=pTAC10; AltName: Full=Plastid-encoded RNA polymerase-associated protein 3; Short=PEP-associated protein 3; AltName: Full=Protein PIGMENT DEFECTIVE 312; Flags: Precursor && -	-
Solyc04g009540.1	2213.06861106813	1751.89365164169	1446.23486526149	3042.96184960796	2668.88912828665	3117.26595347461	1803.73237599044	2943.03897712308	-0.706295749957322	8.90196935672096e-05	0.00105941288665118	-	4	2951061	2951750	+	690	protein_coding	- && O80362.1 RecName: Full=50S ribosomal protein L10, chloroplastic; AltName: Full=CL10; Flags: Precursor && PF00466:Ribosomal protein L10	-
Solyc06g072490.3	2087.44028391849	1604.87496403776	1426.09231839155	2835.09541203061	2466.46799023184	2940.27645234199	1706.13585544926	2747.27995153481	-0.687260276909617	8.98918276228216e-05	0.00106923717991399	-	6	44851343	44854024	+	875	protein_coding	- && Q285L8.1 RecName: Full=40S ribosomal protein S3a; AltName: Full=Protein cyc07 && PF01015:Ribosomal S3Ae family	-
Solyc01g091220.3	976.885871915633	738.887468667501	570.034076419221	1574.71501247623	1146.41355438625	1446.60783006666	761.935805667452	1389.24546564305	-0.866483240371441	9.11877008242611e-05	0.00108352722435377	-	1	84773603	84775594	-	575	protein_coding	- && P62302.1 RecName: Full=40S ribosomal protein S13 && PF08069:Ribosomal S13/S15 N-terminal domain|PF00312:Ribosomal protein S15	-
Solyc05g053660.2	124.623300532447	108.129873463537	119.848153876126	196.712628731738	237.916787855891	184.150926033945	117.53377595737	206.260114207191	-0.812705863439539	9.1797590751151e-05	0.00109020929502649	-	5	64569585	64572477	+	1393	protein_coding	- && Q56YJ8.1 RecName: Full=Transcription factor FAMA; AltName: Full=Basic helix-loop-helix protein 97; Short=AtbHLH97; Short=bHLH 97; AltName: Full=Transcription factor EN 14; AltName: Full=bHLH transcription factor bHLH097 && PF00010:Helix-loop-helix DNA-binding domain	HLH
Solyc08g079100.3	404.020700113256	332.926189348258	287.031292896604	563.774338014671	530.516063243177	544.268292500326	341.326060786039	546.186231252725	-0.678245775681282	9.26511669348063e-05	0.00109920807621103	-	8	62863431	62866700	-	1217	protein_coding	- && Q6H668.1 RecName: Full=Protein YABBY 4; AltName: Full=OsYAB7; AltName: Full=OsYABBY4 >A2X7Q3.1 RecName: Full=Protein YABBY 4; AltName: Full=OsYAB7; AltName: Full=OsYABBY4 && PF04690:YABBY protein	YABBY
novel.18	17.0854524923516	16.1246302533344	14.099782808956	60.8389573397127	30.6989403685021	71.6142490132008	15.7699551848807	54.3840489071385	-1.78388915664183	9.27874328053972e-05	0.00110025553077879	-	1	36527666	36532971	+	1044	-	- && - && -	-
Solyc04g072660.3	863.317864172355	682.925516611811	353.501697567396	1529.08579447144	1370.89955583092	1190.84265501951	633.248359450521	1363.60933510729	-1.10652620165391	9.30384341816069e-05	0.00110236897103216	-	4	59711978	59713671	-	600	protein_coding	- && O49884.1 RecName: Full=60S ribosomal protein L30 && PF01248:Ribosomal protein L7Ae/L30e/S12e/Gadd45 family	-
Solyc06g007670.3	2755.7829843546	2249.86017417113	1995.11926746727	3795.33695537574	3378.80212430827	3498.86759464495	2333.587475331	3557.66889144299	-0.608382891246684	9.31098721008717e-05	0.00110236897103216	-	6	1671327	1674675	-	999	protein_coding	- && Q6UNT2.1 RecName: Full=60S ribosomal protein L5 && PF14204:Ribosomal L18 C-terminal region|PF00861:Ribosomal L18p/L5e family	-
Solyc03g034190.3	296.48285207316	224.796315884721	229.625034317283	551.606546546728	362.631233102931	434.800797580148	250.301400758388	449.679525743269	-0.845207220572598	9.69365186038825e-05	0.00114471945475944	-	3	5912759	5915164	+	814	protein_coding	- && P82412.1 RecName: Full=30S ribosomal protein 3, chloroplastic; AltName: Full=Plastid-specific 30S ribosomal protein 3; Short=PSRP-3; Flags: Precursor && PF04839:Plastid and cyanobacterial ribosomal protein (PSRP-3 / Ycf65)	-
Solyc01g104400.3	78.392076141378	47.4253830980424	27.1924382744151	130.803758280382	145.819966750385	126.859526823384	51.0032991712785	134.494417284717	-1.39938149870164	9.73710904681653e-05	0.00114871418177962	-	1	92669228	92671766	-	609	protein_coding	- && P00303.1 RecName: Full=Basic blue protein; AltName: Full=CBP; AltName: Full=Cusacyanin; AltName: Full=Plantacyanin && PF02298:Plastocyanin-like domain	Cu_bind_like
Solyc05g012370.3	571.86014518518	614.63296495063	551.905784236277	799.018306394893	802.009817127118	909.50096246765	579.466298124029	836.84302866322	-0.529881539301199	9.77519473712516e-05	0.00115256833370947	-	5	5634499	5640255	+	2952	protein_coding	- && Q8VD66.1 RecName: Full=Protein ABHD4; AltName: Full=Alpha/beta hydrolase domain-containing protein 4; Short=Abhydrolase domain-containing protein 4; AltName: Full=Alpha/beta-hydrolase 4; AltName: Full=Lyso-N-acylphosphatidylethanolamine lipase && -	-
Solyc10g005340.3	98.4926084853211	64.4985210133377	95.6770976322013	162.237219572567	155.413385615542	184.150926033945	86.2227423769534	167.267177074018	-0.957431782986636	9.7870346691753e-05	0.00115337135697943	-	10	252374	255288	-	1184	protein_coding	- && Q9M0Y9.1 RecName: Full=CRIB domain-containing protein RIC10; AltName: Full=ROP-interactive CRIB motif-containing protein 10; AltName: Full=Target of ROP protein RIC10 && PF00786:P21-Rho-binding domain	PBD
Solyc05g006170.3	1046.23270850224	1131.56964071929	1082.66189425912	1466.21887188708	1546.45912106329	1435.35416236458	1086.82141449355	1482.67738510498	-0.448073683131228	9.85255391954338e-05	0.00116049624569537	-	5	849851	856980	-	3154	protein_coding	- && - && -	-
Solyc10g084950.2	165.82939183753	223.84780822276	185.311431203422	323.460456522806	384.696096492792	288.50311745318	191.662877087904	332.219890156259	-0.793285150252391	9.85858603730609e-05	0.0011606106447307	-	10	64421890	64425909	-	1964	protein_coding	- && P0CI03.1 RecName: Full=Protein NRT1/ PTR FAMILY 5.6; Short=AtNPF5.6 && PF00854:POT family	-
Solyc12g009480.2	753.769962897865	515.988168106702	525.720473305359	1027.16439641882	919.049527282032	1019.99151808802	598.492868103309	988.735147262955	-0.72440843516686	9.8962458655752e-05	0.00116444641577853	-	12	2734650	2737850	-	1202	protein_coding	- && O48781.1 RecName: Full=SPX domain-containing protein 2; AltName: Full=Protein SPX DOMAIN GENE 2; Short=AtSPX2 && PF03105:SPX domain	SPX
Solyc11g009060.2	1548.74601710081	1615.30854831932	1408.9711535521	2168.90882916076	2231.4292280355	1984.73775836585	1524.34190632408	2128.35860518737	-0.481521810062297	9.91195271875999e-05	0.00116509898359468	-	11	3182636	3190728	-	1598	protein_coding	- && - && -	-
Solyc01g098100.2	374.874928214538	247.560499771781	184.304303859925	560.732390147685	561.21500361168	480.838529088634	268.913243948748	534.261974282666	-0.99062284013093	9.98384067844629e-05	0.0011717472788066	-	1	88576838	88577627	+	790	protein_coding	- && A4QND5.1 RecName: Full=60S ribosome subunit biogenesis protein NIP7 homolog && PF03657:Uncharacterised protein family (UPF0113)	-
Solyc10g006370.3	1015.07688336913	1014.90319829811	542.841638144805	1578.77094296554	1668.29554065079	1588.81326739287	857.607239937346	1611.95991700307	-0.910285600937773	0.000101473151182449	0.00118971563193614	-	10	986819	990098	+	769	protein_coding	- && Q8VY88.1 RecName: Full=Protein LHCP TRANSLOCATION DEFECT; AltName: Full=Protein GRANA-DEFICIENT CHLOROPLAST 1; Flags: Precursor && PF13857:Ankyrin repeats (many copies)	-
Solyc12g013580.2	730.654350702331	666.800886358477	681.825211547372	1057.58387508867	896.025322005656	1066.0292495965	693.093482869393	1006.54614889694	-0.538166216272672	0.000102112878956841	0.00119660431942629	-	12	4417442	4424133	+	2268	protein_coding	- && P82869.3 RecName: Full=Peptidyl-prolyl cis-trans isomerase CYP37, chloroplastic; Short=PPIase CYP37; AltName: Full=Rotamase CYP37; AltName: Full=Thylakoid lumen PPIase of 38 kDa; Short=TLP38; Short=p38; Flags: Precursor && -	-
Solyc05g005550.3	17.0854524923516	27.5067221968646	20.1425468699371	60.8389573397127	51.8044618718473	61.383642011315	21.5782405197178	58.009020407625	-1.42289376226955	0.000102736236151799	0.00120329423067886	GP2	5	385031	387557	-	2077	protein_coding	- && P93217.1 RecName: Full=Polygalacturonase non-catalytic subunit AroGP2; Flags: Precursor && PF03181:BURP domain	-
novel.752	188.945004033065	334.82320467218	336.38053272795	546.536633435085	701.27891904297	473.677104187314	286.716247144398	573.830885555123	-1.00093246028769	0.000102909965782786	0.00120471375461799	-	SL3.00SC0000003	160854	166405	-	4042	-	- && B6VJS4.2 RecName: Full=Trans-resveratrol di-O-methyltransferase; AltName: Full=Resveratrol O-methyltransferase; Short=ROMT; Short=VvROMT && PF00891:O-methyltransferase	-
Solyc12g088320.2	354.774395870595	315.853051432963	255.810345248201	532.340876722486	454.728054208438	514.599532194857	308.812597517253	500.55615437526	-0.696468905235252	0.000104751857743844	0.00122502516758775	-	12	64738478	64740516	-	694	protein_coding	- && Q94JX5.1 RecName: Full=LIM domain-containing protein WLIM1; AltName: Full=Widely-expressed LIM protein 1; Short=AtWLIM1 && PF00412:LIM domain	LIM
Solyc07g006380.3	2.01005323439431	0	1.00712734349686	13.1817740902711	34.5363079145649	11.2536677020744	1.00572685929705	19.6572499023035	-4.31195131314689	0.000104873556194223	0.00122582327431301	-	7	1207358	1208057	+	481	protein_coding	- && P32026.1 RecName: Full=Defensin-like protein; AltName: Full=Flower-specific gamma-thionin; Flags: Precursor && PF00304:Gamma-thionin family	-
Solyc01g005590.2	214.070669462994	188.753024730209	151.069101524528	388.355344351832	374.14333574112	261.903539248277	184.63093190591	341.467406447076	-0.887276825444346	0.000106120358844414	0.00123913349764713	-	1	416887	417304	+	418	protein_coding	- && - && -	-
Solyc08g081150.3	192.965110501854	126.151519040793	151.069101524528	267.691412294736	259.981651245752	387.740005371473	156.728577022392	305.13768963732	-0.961539224292426	0.000106273398928511	0.00124028898607	-	8	64347707	64348959	-	876	protein_coding	- && B6JHM4.1 RecName: Full=GMP synthase [glutamine-hydrolyzing]; AltName: Full=GMP synthetase; AltName: Full=Glutamine amidotransferase && PF00958:GMP synthase C terminal domain	-
Solyc01g097460.3	4196.99115341531	3231.56560430061	3122.09476484025	5906.44877506377	4935.81400612323	5373.11479739044	3516.88384085206	5405.12585952581	-0.620040129013596	0.000107590834325836	0.00125502573936643	-	1	88188034	88189222	+	1189	protein_coding	- && Q9S726.1 RecName: Full=Probable ribose-5-phosphate isomerase 3, chloroplastic; AltName: Full=Phosphoriboisomerase 3; AltName: Full=Protein EMBRYO DEFECTIVE 3119; Flags: Precursor && PF06026:Ribose 5-phosphate isomerase A (phosphoriboisomerase A)	Rib_5-P_isom_A
Solyc07g008670.3	274.372266494823	290.24334456002	319.259367888503	415.732875154703	445.134635343281	510.507289394103	294.624992981115	457.124933297362	-0.633652367107201	0.000109431926000062	0.00127520445069076	-	7	3613285	3617662	-	3161	protein_coding	- && - && PF14309:Domain of unknown function (DUF4378)|PF14383:DUF761-associated sequence motif	-
Solyc03g097900.3	5064.32912405646	4011.23890243243	3680.04331313751	6802.8094132022	5879.80642245467	6955.78970058218	4251.87044654213	6546.13517874635	-0.622539354279393	0.000110056069906416	0.00128117555896641	-	3	61716684	61719245	-	1284	protein_coding	- && Q285L8.1 RecName: Full=40S ribosomal protein S3a; AltName: Full=Protein cyc07 && PF01015:Ribosomal S3Ae family	-
Solyc01g111120.3	3969.85513792876	3908.80007494066	3671.98629438954	5204.77280041242	4937.73268989626	5085.63474063745	3850.21383575298	5076.04674364871	-0.398732592004735	0.000110379543743184	0.00128363796990996	-	1	97406471	97412560	-	1275	protein_coding	- && P48496.1 RecName: Full=Triosephosphate isomerase, chloroplastic; Short=TIM; Short=Triose-phosphate isomerase; Flags: Precursor && PF00121:Triosephosphate isomerase	-
Solyc01g008620.3	850.252518148792	918.155416778101	974.899268504957	1375.97441849983	1213.56748644235	1283.94117873667	914.435734477283	1291.16102789295	-0.497609412790577	0.000114111306163928	0.0013243494859602	-	1	2635021	2636761	+	1229	protein_coding	- && Q01412.1 RecName: Full=Glucan endo-1,3-beta-glucosidase A; AltName: Full=(1->3)-beta-glucan endohydrolase A; Short=(1->3)-beta-glucanase A; AltName: Full=Acidic beta-1,3-glucanase; AltName: Full=Beta-1,3-endoglucanase A; Flags: Precursor && PF00332:Glycosyl hydrolases family 17	Glyco_hydro_17
Solyc02g092110.3	214.070669462994	210.568700955308	180.275794485937	291.013012608292	352.078472351259	328.402484760535	201.638388301413	323.831323240029	-0.68351339458286	0.000114465612175142	0.0013271182426757	-	2	53960693	53961812	+	632	protein_coding	- && Q9M2Y0.2 RecName: Full=Phytosulfokines 3; Short=AtPSK3; Contains: RecName: Full=Phytosulfokine-alpha; Short=PSK-alpha; Short=Phytosulfokine-a; Contains: RecName: Full=Phytosulfokine-beta; Short=PSK-beta; Short=Phytosulfokine-b; Flags: Precursor && -	-
Solyc07g022900.3	2837.19014034756	2358.93855529663	2233.80844787603	3807.50474684368	3316.44490168475	3796.57825839983	2476.64571450674	3640.17596897609	-0.555606339900204	0.000117157816462911	0.00135627471223823	-	7	23219651	23221488	+	1356	protein_coding	- && Q9C639.1 RecName: Full=Photosystem I chlorophyll a/b-binding protein 5, chloroplastic; Short=Lhca5; AltName: Full=LHCI type III LHCA5; Flags: Precursor && PF00504:Chlorophyll A-B binding protein	-
Solyc06g082300.3	253.266707533683	323.441112728649	369.615735063346	562.760355392342	509.410541739832	484.930771889388	315.441185108559	519.033889673854	-0.71837791351298	0.000117446586743198	0.00135893167193832	-	6	48214670	48219340	-	1613	protein_coding	- && O64732.1 RecName: Full=UDP-glycosyltransferase 87A1 && PF00201:UDP-glucoronosyl and UDP-glucosyl transferase|PF03195:Protein of unknown function DUF260	UDPGT
Solyc08g006690.1	149.748965962376	124.254503716871	106.755498410667	206.852454955023	217.770608239062	244.511507345071	126.919656029971	223.044856846385	-0.813362028619059	0.000117904143662517	0.00136285066865549	-	8	1257784	1258368	+	585	protein_coding	- && P17407.1 RecName: Full=21 kDa protein; AltName: Full=1.2 protein; Flags: Precursor && PF04043:Plant invertase/pectin methylesterase inhibitor	-
Solyc01g028870.3	495.478122278197	565.310566528666	521.691963931371	737.165366432852	771.310876758616	739.672886236345	527.493550912745	749.383043142604	-0.506347924112702	0.000118032543357767	0.00136364751477263	-	1	40937583	40946144	-	1493	protein_coding	- && Q18B61.1 RecName: Full=N utilization substance protein B homolog; Short=Protein NusB && PF01029:NusB family	-
Solyc05g055230.2	1312.56476205948	1043.35842815693	959.792358352504	1646.70777866156	1616.49107877894	1803.65601443247	1105.23851618964	1688.95162395766	-0.611792194675633	0.000118997147620327	0.00137271709576306	RPS17	5	65813803	65816480	-	638	protein_coding	- && P49215.3 RecName: Full=40S ribosomal protein S17 && PF00833:Ribosomal S17	-
Solyc01g097760.3	2859.3007259259	2380.75423152173	2271.07215958541	3729.42808492439	3541.89024501593	3493.75229114401	2503.70903901101	3588.35687369478	-0.519289358706456	0.000119593153036021	0.00137831427585007	-	1	88349791	88352066	+	1235	protein_coding	- && Q9LZH9.1 RecName: Full=60S ribosomal protein L7a-2 && PF01248:Ribosomal protein L7Ae/L30e/S12e/Gadd45 family	-
Solyc04g074990.3	59.2965704146321	74.932105294907	47.3349851443522	102.412244855183	160.21009504812	134.020951724704	60.5212202846304	132.214430542669	-1.12641926114868	0.000121567327824022	0.00140025290255565	-	4	60970793	60972192	+	1016	protein_coding	- && Q9SB61.1 RecName: Full=Zinc-finger homeodomain protein 2; Short=AtZHD2; AltName: Full=Homeobox protein 22; Short=AtHB-22; AltName: Full=Protein MATERNAL EFFECT EMBRYO ARREST 68 && PF04770:ZF-HD protein dimerisation region	ZF-HD_dimer
Solyc02g092820.3	6.03015970318292	2.84552298588255	1.00712734349686	18.2516872019138	24.942889049408	25.5765175047146	3.29427001085411	22.9236979186788	-2.80093807472667	0.000123613326540913	0.00141954152106297	-	2	54429005	54432165	-	1935	protein_coding	- && O82333.1 RecName: Full=Probable indole-3-acetic acid-amido synthetase GH3.1; AltName: Full=Auxin-responsive GH3-like protein 1; Short=AtGH3-1 && PF03321:GH3 auxin-responsive promoter	-
Solyc11g012640.1	563.819932247603	841.326296159273	462.271450665057	1076.84954491291	1263.45326454117	1071.14455309745	622.472559690644	1137.14912085051	-0.868992842307338	0.000124094518835515	0.00142364162103795	-	11	5423526	5424062	+	537	protein_coding	- && - && PF05421:Protein of unknown function (DUF751)	-
Solyc04g072760.3	1.00502661719715	10.4335842815693	10.0712734349686	58.8109920950556	29.7395984819864	32.7379424060347	7.16996144457835	40.4295109943589	-2.49010027577437	0.000124197891708808	0.00142411512527905	-	4	59814618	59820168	+	2941	protein_coding	- && Q9FEP7.1 RecName: Full=Sulfate transporter 1.3 && PF00916:Sulfate permease family|PF01740:STAS domain	Sulfate_transp
Solyc08g077940.2	3.01507985159146	3.79403064784339	8.05701874797485	29.4054960475278	24.942889049408	23.5303961043374	4.95537641580323	25.9595937337577	-2.39304415704583	0.000124395457171174	0.00142566767581535	-	8	61950466	61957949	-	6028	protein_coding	- && O82175.1 RecName: Full=Histone-lysine N-methyltransferase, H3 lysine-9 specific SUVH5; AltName: Full=Histone H3-K9 methyltransferase 5; Short=H3-K9-HMTase 5; AltName: Full=Protein SET DOMAIN GROUP 9; AltName: Full=Suppressor of variegation 3-9 homolog protein 5; Short=Su(var)3-9 homolog protein 5 && PF02182:SAD/SRA domain|PF00856:SET domain|PF05033:Pre-SET motif	Pre-SET
Solyc09g064500.3	1104.52425229967	902.030786524767	781.53081855356	1609.1904216354	1279.76207661193	1592.90551019362	929.361952459333	1493.95266948032	-0.68473240433692	0.000124480753381666	0.00142593262602485	-	9	62002733	62004324	-	851	protein_coding	- && Q0JG75.2 RecName: Full=Photosystem II reaction center PSB28 protein, chloroplastic; AltName: Full=Photosystem II protein W-like; Flags: Precursor && PF03912:Psb28 protein	-
Solyc02g078720.3	176.884684626699	156.50376422354	138.983573402566	348.810022081019	217.770608239062	313.056574257706	157.457340750935	293.212401525929	-0.896356045963476	0.000124602539029662	0.0014266150911469	-	2	43954524	43959296	+	707	protein_coding	- && - && -	-
Solyc11g042610.2	511.558548153351	492.27547655768	427.021993642667	679.368356960125	677.295371880078	744.788189737288	476.952006117899	700.483972859164	-0.554262921274842	0.000124710557029796	0.00142713932353508	-	11	35897654	35900139	-	1066	protein_coding	- && O65731.1 RecName: Full=40S ribosomal protein S5 && PF00177:Ribosomal protein S7p/S5e	-
Solyc12g096900.2	785.930814648174	684.822531935733	744.267106844177	1011.95465708389	1016.90239970663	1067.05231029669	738.340151142694	1031.96978902907	-0.483228042802411	0.000128003196900348	0.00146262945416825	-	12	66613806	66616646	+	1537	protein_coding	- && Q40392.1 RecName: Full=TMV resistance protein N && PF01582:TIR domain|PF14299:Phloem protein 2	TIR
Solyc03g121900.1	343.719103081427	239.972438476095	162.147502302994	528.284946233172	425.947797612967	570.867870705229	248.613014620172	508.366871517123	-1.03182937924777	0.000128721113965877	0.00147010025228061	-	3	71407863	71408183	-	321	protein_coding	- && - && PF14368:Probable lipid transfer	-
Solyc06g071870.3	949.75015325131	814.768081624369	705.996267791296	1265.45031266602	1176.15315286824	1266.54914683347	823.504834222325	1236.05087078924	-0.585832474305653	0.000129223760352432	0.00147437238615041	-	6	44419651	44422434	-	1162	protein_coding	- && Q93VI3.1 RecName: Full=60S ribosomal protein L17-1 && PF00237:Ribosomal protein L22p/L17e	-
Solyc01g067480.3	327.638677206272	341.462758305905	363.572971002365	478.599797739073	506.532516080285	520.737896395989	344.224802171514	501.956736738449	-0.544276308218818	0.000129527548213019	0.00147710356199362	-	1	75989588	76002105	+	2762	protein_coding	- && - && PF13415:Galactose oxidase, central domain|PF01344:Kelch motif	Kelch_1
Solyc07g065110.1	52.261384094252	53.1164290698075	24.1710562439245	124.719862546411	135.267205998712	81.8448560150866	43.182956469328	113.943974853403	-1.39889183242867	0.000130064077546961	0.00148248483617517	-	7	67137898	67138212	+	315	protein_coding	- && Q8W453.1 RecName: Full=Putative lipid-transfer protein DIR1; AltName: Full=Protein DEFECTIVE IN INDUCED RESISTANCE 1; Flags: Precursor && PF14368:Probable lipid transfer	-
Solyc08g077880.3	5884.43084368933	4662.86366619953	4468.62402309555	7692.07217298434	6897.66816404782	7662.72464441249	5005.30617766147	7417.48832714821	-0.567477657288517	0.000130736984955406	0.00148857891041821	-	8	61909328	61911428	-	1357	protein_coding	- && Q6NKS4.1 RecName: Full=Light-harvesting complex-like protein 3 isotype 2, chloroplastic; AltName: Full=LHC-like protein 3 isoform 2; Flags: Precursor && -	-
Solyc04g045530.3	34.1709049847032	33.1977681686297	26.1853109309183	56.7830268503985	79.6253765808024	96.1677058177268	31.1846613614171	77.5253697496426	-1.31312150953301	0.000130793463763689	0.00148857891041821	-	4	33660371	33669878	+	2002	protein_coding	- && Q84WJ2.2 RecName: Full=Probable DNA primase large subunit && PF04104:Eukaryotic and archaeal DNA primase, large subunit	-
Solyc10g007670.3	68.3418099694064	91.0567355482415	74.5274234187674	129.789775658054	147.738650523416	163.689712030173	77.9753229788051	147.072712737214	-0.914031222968556	0.000132491128451072	0.00150640508119407	-	10	1934430	1935904	+	767	protein_coding	- && - && -	-
Solyc07g006630.3	1295.47930956713	1250.1330984644	1226.68110437917	1670.02937897511	1640.47462594183	1726.92646191833	1257.43117080357	1679.14348894509	-0.417207197198632	0.000133130090295763	0.00151291990126498	-	7	1494884	1496758	-	1344	protein_coding	- && Q9FHH8.2 RecName: Full=Zinc finger protein CONSTANS-LIKE 5 && PF00643:B-box zinc finger|PF06203:CCT motif	CCT
Solyc05g054810.3	1867.33945475231	1575.47122651697	1110.86145987703	2604.92135676203	2442.48444306895	2589.3666321773	1517.89071371544	2545.59081066943	-0.745885384746912	0.000134509476447634	0.00152783844644557	-	5	65477323	65479644	+	821	protein_coding	- && Q9M5L0.1 RecName: Full=60S ribosomal protein L35 && PF00831:Ribosomal L29 protein	-
Solyc10g083510.2	8.04021293757723	1.8970153239217	3.02138203049057	21.2936350688994	28.7802565954707	26.5995782049032	4.3195367639965	25.5578232897578	-2.57369167543103	0.00013488450601358	0.0015313397903017	-	10	63422594	63427069	-	1703	protein_coding	- && Q9SJR5.1 RecName: Full=Growth-regulating factor 3; Short=AtGRF3; AltName: Full=Transcription activator GRF3 && PF08879:WRC|PF08880:QLQ	-
Solyc10g005110.3	4455.28299403498	3315.98278621513	3349.70554447054	6540.18791401911	4906.07440764125	6511.78135670033	3706.99044157355	5986.01455945356	-0.691342827059037	0.000136849356898575	0.001552441895104	-	10	95333	103569	-	2352	protein_coding	- && Q42946.1 RecName: Full=Oxygen-dependent coproporphyrinogen-III oxidase, chloroplastic; Short=Coprogen oxidase; Short=Coproporphyrinogenase; Flags: Precursor && PF01218:Coproporphyrinogen III oxidase	-
Solyc09g090410.3	1693.4698499772	1252.03011378832	1153.1608083039	2224.67787338883	1985.83770508748	2370.43164233695	1366.22025735647	2193.64907360442	-0.683153029231319	0.000138624860882301	0.00157041427687219	-	9	70408272	70412652	-	1336	protein_coding	- && P30956.1 RecName: Full=50S ribosomal protein L28, chloroplastic; AltName: Full=CL28; Flags: Precursor && PF00830:Ribosomal L28 family	-
Solyc06g069090.3	2459.30013228143	1846.74441783777	1740.31604956257	3184.91941673396	2884.74105275268	3375.07724992214	2015.45353322726	3148.24590646959	-0.643456231125267	0.000138668683149444	0.00157041427687219	-	6	42996414	42999183	-	1164	protein_coding	- && Q9C514.1 RecName: Full=40S ribosomal protein S7-1 && PF01251:Ribosomal protein S7e	-
novel.302	24.1206388127317	50.270906083925	44.3136031138617	90.2444533872404	83.4627441268652	129.92870892395	39.5683826701728	101.211968812685	-1.35240420968047	0.000140744874120845	0.0015923543158428	-	2	41070863	41086133	+	3498	-	- && P07370.1 RecName: Full=Chlorophyll a-b binding protein 1B, chloroplastic; AltName: Full=LHCII type I CAB-1B; Short=LHCP; Flags: Precursor && -	-
Solyc09g014580.3	5.02513308598577	3.79403064784339	5.03563671748428	25.3495655582136	34.5363079145649	16.3689712030173	4.61826681710448	25.4182815585986	-2.46523340017107	0.000141840190475252	0.0016031646565643	-	9	6221562	6222927	-	1174	protein_coding	- && P85524.1 RecName: Full=Kirola; AltName: Allergen=Act d 11 && PF00407:Pathogenesis-related protein Bet v I family	-
Solyc01g096410.3	84.4222358445609	82.5201665905938	99.7056070061888	155.139341216267	148.697992409932	167.781954830928	88.8826698137812	157.206429485709	-0.82298543868117	0.000142565408237398	0.00160977474500652	-	1	87384208	87389018	-	3529	protein_coding	- && Q9SFB8.1 RecName: Full=Phosphatidylinositol 4-phosphate 5-kinase 6; Short=AtPIP5K6; AltName: Full=1-phosphatidylinositol 4-phosphate kinase 6; AltName: Full=Diphosphoinositide kinase 6; AltName: Full=PtdIns(4)P-5-kinase 6 && PF01504:Phosphatidylinositol-4-phosphate 5-Kinase|PF02493:MORN repeat	PIP5K
Solyc11g010270.2	6467.34628166368	5962.31916308589	6043.77118832463	8275.11218082325	7805.20558869167	9248.46872970479	6157.81221102474	8442.92883307324	-0.455311421400979	0.000142984159786876	0.00161370853168918	-	11	3354630	3357745	-	1656	protein_coding	- && P46667.1 RecName: Full=Homeobox-leucine zipper protein ATHB-5; AltName: Full=HD-ZIP protein ATHB-5; AltName: Full=Homeodomain transcription factor ATHB-5 && PF02183:Homeobox associated leucine zipper|PF00046:Homeobox domain	HALZ
Solyc12g044840.2	82.4121826101666	103.387335153732	82.5844421667422	171.363063173524	142.941941090838	173.920319032059	89.4613199768804	162.74177443214	-0.86139841014076	0.000143695504287259	0.0016201420844738	-	12	61130333	61137175	+	4894	protein_coding	- && P0DH62.1 RecName: Full=Inactive protein kinase SELMODRAFT_444075 [Selaginella moellendorffii] && -	-
Solyc07g007350.1	119.598167446461	91.0567355482415	103.734116380176	230.17405526858	177.478249005403	169.828076231305	104.796339791626	192.493460168429	-0.877840833778847	0.000144275896942985	0.00162588655753979	-	7	2091209	2091976	-	768	protein_coding	- && - && -	-
Solyc04g081370.2	319.598464268695	306.367974813354	293.074056957585	449.194301691545	431.703848932061	461.400375785051	306.346832013211	447.432842136219	-0.546330777128959	0.000144787659946025	0.00163005174547972	-	4	65465618	65469014	+	1572	protein_coding	- && - && -	-
Solyc10g008930.1	11.0552927891687	13.2791072674519	3.02138203049057	31.4334612921849	47.9670943257846	37.8532459069776	9.11859402903704	39.0846005083157	-2.09507896885576	0.000144908196202966	0.00163060827454495	-	10	2940352	2940735	+	384	protein_coding	- && Q9SGP6.1 RecName: Full=Glutaredoxin-C9; Short=AtGrxC9; AltName: Full=Protein ROXY 19 && PF00462:Glutaredoxin	-
Solyc02g091970.3	746.734776577485	805.28300500476	714.053286539271	1063.66777082264	1014.02437404709	1058.86782469518	755.357022707172	1045.51998985497	-0.468694487953144	0.000145260805006369	0.00163297354961327	-	2	53815326	53822433	-	1942	protein_coding	- && Q9FYA6.1 RecName: Full=Branched-chain-amino-acid aminotransferase 5, chloroplastic; Short=Atbcat-5; Flags: Precursor && PF01063:Amino-transferase class IV	-
Solyc05g051250.3	5.02513308598577	4.74253830980424	3.02138203049057	18.2516872019138	28.7802565954707	23.5303961043374	4.26301780876019	23.5207799672406	-2.46319746988378	0.00014621676255873	0.0016429147553941	-	5	62381482	62384632	-	1158	protein_coding	- && P32289.1 RecName: Full=Glutamine synthetase nodule isozyme; Short=GS; AltName: Full=Glutamate--ammonia ligase && PF00120:Glutamine synthetase, catalytic domain|PF03951:Glutamine synthetase, beta-Grasp domain	-
Solyc09g074185.1	66.3317567350121	68.2925516611811	62.4418952968051	130.803758280382	103.608923743695	178.012561832813	65.6887345643328	137.47508128563	-1.06409425453877	0.000146923901532738	0.0016492441673276	-	9	66366911	66368419	-	1029	protein_coding	- && P08770.2 RecName: Full=Putative AC transposase; AltName: Full=ORFA && PF05699:hAT family C-terminal dimerisation region|PF14372:Domain of unknown function (DUF4413)	hATC
Solyc11g072080.1	38.1910114534918	33.1977681686297	41.2922210833711	65.9088704513554	104.56826563021	87.9832202162181	37.5603335684975	86.1534520992613	-1.19979329295909	0.000148018393281558	0.00166071712970938	-	11	55653492	55654797	+	1203	protein_coding	- && Q6NPN5.1 RecName: Full=F-box/kelch-repeat protein At5g26960 && PF01344:Kelch motif|PF00646:F-box domain	Kelch_1
Solyc02g079920.3	101.507688336913	85.3656895764764	72.5131687317736	184.544837263795	138.14523165826	167.781954830928	86.4621822150542	163.490674584327	-0.918465465287335	0.000148685011969679	0.00166738062567269	-	2	44867501	44869476	-	1522	protein_coding	- && - && -	-
Solyc04g078195.1	5035.18335215774	4690.3703883964	2981.09693675069	7872.56107975882	8319.41283986408	6222.25517854696	4235.55022576828	7471.40969938995	-0.818823555775026	0.000149864329616826	0.00167635406131109	-	4	63090984	63102298	+	3415	protein_coding	- && Q948Z4.1 RecName: Full=Snakin-1; Flags: Precursor && -	-
Solyc08g079285.1	8.04021293757723	15.1761225913736	20.1425468699371	51.7131137387558	39.3330173471433	50.1299743092406	14.4529607996293	47.0587017983799	-1.70188890858644	0.000150169101946584	0.00167746128345885	-	8	63010378	63013462	+	1320	protein_coding	- && D1MI46.1 RecName: Full=Geraniol 8-hydroxylase; AltName: Full=Cytochrome P450 76B10; AltName: Full=Geraniol 10-hydroxylase; Short=SmG10H && PF00067:Cytochrome P450	p450
Solyc02g088100.3	902.513902243044	1031.9763362134	912.457373208152	1331.35918311738	1491.7766335319	1256.31853983158	948.982537221533	1359.81811882695	-0.518932589553894	0.000151670818434219	0.00169258728912503	-	2	50926769	50928715	-	1664	protein_coding	- && Q9LDR9.1 RecName: Full=Expansin-A10; Short=AtEXPA10; AltName: Full=Alpha-expansin-10; Short=At-EXP10; Short=AtEx10; AltName: Full=Ath-ExpAlpha-1.1; Flags: Precursor && PF03330:Rare lipoprotein A (RlpA)-like double-psi beta-barrel|PF01357:Pollen allergen	-
Solyc03g120885.1	88.4423423133495	89.1597202243198	44.3136031138617	196.712628731738	136.226547885228	169.828076231305	73.9718885505103	167.589084282757	-1.17832673162595	0.000153509753241288	0.00171155288282358	-	3	70597444	70598505	-	606	protein_coding	- && - && -	-
Solyc07g023995.1	4.02010646878861	2.84552298588255	4.02850937398742	37.5173570261561	29.7395984819864	10.2306070018858	3.63137960955286	25.8291875033428	-2.83450539419681	0.000155705387642459	0.0017317127326889	-	7	23732727	23735415	-	744	protein_coding	- && - && PF12796:Ankyrin repeats (3 copies)	-
Solyc10g039270.2	333.668836909455	346.20529661571	304.152457736051	538.424772456457	463.362131187079	470.607922086748	328.008863753738	490.798275243428	-0.580959484427637	0.000155797859999002	0.00173190127162245	-	10	20969516	20973603	-	1167	protein_coding	- && Q0WRJ7.1 RecName: Full=Peptidyl-prolyl cis-trans isomerase FKBP20-2, chloroplastic; Short=PPIase FKBP20-2; AltName: Full=FK506-binding protein 20-2; Short=AtFKBP20-2; AltName: Full=Immunophilin FKBP20-2; AltName: Full=Rotamase; Flags: Precursor && PF00254:FKBP-type peptidyl-prolyl cis-trans isomerase	FKBP_C
Solyc06g053585.1	419.096099371213	336.720219996101	388.751154589786	606.36160815247	520.92264437802	626.113148515413	381.522491319034	584.465800348634	-0.615491691068109	0.000155931530966911	0.00173254738355822	-	6	36496448	36508164	-	2681	protein_coding	- && P0A9T4.1 RecName: Full=Protein tas >P0A9T5.1 RecName: Full=Protein tas && PF00248:Aldo/keto reductase family	Aldo_ket_red
Solyc11g013270.2	147.738912727982	204.877654983543	178.261539798944	288.985047363635	290.680591614255	291.572299553746	176.959369170156	290.412646177212	-0.713780668757245	0.000157164021707389	0.00174455106961063	-	11	6161979	6180502	-	2824	protein_coding	- && Q8W486.1 RecName: Full=Uncharacterized protein At1g04910 && PF10250:GDP-fucose protein O-fucosyltransferase	-
Solyc05g009530.3	533.669133731689	589.023258077687	685.853720921359	922.724186318975	863.407697864122	878.809141461993	602.848704243578	888.31367521503	-0.559302103905798	0.000157632681506431	0.00174890676583792	-	5	3737141	3743365	-	1906	protein_coding	- && Q9SQI8.1 RecName: Full=Dihydrolipoyllysine-residue acetyltransferase component 4 of pyruvate dehydrogenase complex, chloroplastic; AltName: Full=Dihydrolipoamide S-acetyltransferase component 4 of pyruvate dehydrogenase complex; AltName: Full=Pyruvate dehydrogenase complex component E2 4; Short=PDC-E2 4; Short=PDCE2 4; Short=plE2; Flags: Precursor && PF00198:2-oxoacid dehydrogenases acyltran…	Biotin_lipoyl
Solyc03g005910.3	4.02010646878861	0.948507661960848	5.03563671748428	12.1677914679425	37.414333574112	26.5995782049032	3.33475028274458	25.3939010823192	-2.94119140639478	0.000158858458159795	0.00175995218404762	-	3	614427	618937	+	1297	protein_coding	- && Q9C7N4.1 RecName: Full=GDSL esterase/lipase At1g29670; AltName: Full=Extracellular lipase At1g29670; Flags: Precursor && PF00657:GDSL-like Lipase/Acylhydrolase	Lipase_GDSL
Solyc11g012110.2	2403.01864171839	2062.05565710288	1804.77219954637	3078.45124138946	2984.51260895032	3047.69782586179	2089.94883278921	3036.88722540052	-0.539122555206091	0.000159494752190692	0.00176614831095565	-	11	5037581	5039733	+	1425	protein_coding	- && P34091.1 RecName: Full=60S ribosomal protein L6; AltName: Full=YL16-like && PF03868:Ribosomal protein L6, N-terminal domain|PF01159:Ribosomal protein L6e	-
Solyc02g089550.3	369.849795128553	366.123957516888	390.76540927678	518.145120009886	535.312772675756	556.545020902589	375.57972064074	536.667637862744	-0.51501765283709	0.000160550728051129	0.00177612631278174	-	2	51970568	51974558	-	2957	protein_coding	- && Q9LFS4.1 RecName: Full=Protein NSP-INTERACTING KINASE 1; Short=AtNIK1; AltName: Full=LRR receptor-like serine/threonine-protein kinase NIK1; Flags: Precursor && PF13855:Leucine rich repeat|PF07714:Protein tyrosine kinase|PF08263:Leucine rich repeat N-terminal domain	Pkinase_Tyr
Solyc10g007840.3	353.769369253398	418.291878924734	419.972102238189	610.417538641784	573.686448136384	567.798688604664	397.344450138774	583.967558460944	-0.555242209531907	0.000160739407715878	0.00177735623777639	-	10	2036880	2042838	-	2355	protein_coding	- && E0CTY1.1 RecName: Full=Glutamyl-tRNA(Gln) amidotransferase subunit A, chloroplastic/mitochondrial; Short=Glu-AdT subunit A; Flags: Precursor && PF01425:Amidase	Amidase
Solyc04g008450.3	44.2211711566748	42.6828447882382	49.3492398313459	86.1885228979263	88.2594535594436	103.329130719047	45.4177519254196	92.5923690588056	-1.02789447914493	0.000161154845104317	0.00178016508164171	-	4	2070969	2071823	-	855	protein_coding	- && Q67UC7.2 RecName: Full=Probable potassium transporter 17; AltName: Full=OsHAK17 && PF02705:K+ potassium transporter	K_trans
Solyc02g093300.3	85.4272624617581	132.791072674519	151.069101524528	245.383794603508	249.42889049408	211.773564939037	123.095812220268	235.528750012208	-0.935983625813918	0.000161226305959527	0.00178016508164171	-	2	54838274	54851475	-	5364	protein_coding	- && O48653.2 RecName: Full=DNA polymerase alpha catalytic subunit && PF08996:DNA Polymerase alpha zinc finger|PF12254:DNA polymerase alpha subunit p180 N terminal|PF03104:DNA polymerase family B, exonuclease domain|PF00136:DNA polymerase family B	DNA_pol_B
Solyc01g099670.3	1713.57038232115	1784.14291214836	1266.96619811904	2474.11759848165	2312.97328838933	2510.59095826278	1588.22649752952	2432.56061504459	-0.614912138213975	0.00016353230039472	0.00180475757697406	-	1	89720012	89722271	-	1078	protein_coding	- && Q9SW09.1 RecName: Full=40S ribosomal protein S10-1 && PF03501:Plectin/S10 domain	-
Solyc03g116460.3	250.251627682091	348.102311939631	361.558716315371	494.82351969633	538.190798335303	524.830139196743	319.970885312365	519.281485742792	-0.698369486935563	0.000163645030460084	0.00180513298871626	-	3	67364333	67366964	-	1871	protein_coding	- && - && PF01177:Asp/Glu/Hydantoin racemase	Asp_Glu_race
Solyc05g010320.3	186.934950798671	188.753024730209	192.3613226079	309.264699810206	274.371779543488	290.549238853558	189.349766045593	291.395239402417	-0.621669604709361	0.000164229560528555	0.00180983974608427	-	5	4466476	4468138	+	1359	protein_coding	- && Q33DL3.1 RecName: Full=Chalcone--flavonone isomerase; Short=Chalcone isomerase && PF02431:Chalcone-flavanone isomerase	-
novel.777	63.3166768834207	72.0865823090245	20.1425468699371	181.502889396809	176.518907118887	109.467494920178	51.8486020207941	155.829763811958	-1.58623060310678	0.000164856000203956	0.00181587063048862	-	SL3.00SC0000202	4303	5150	+	848	-	- && - && -	-
Solyc03g121330.3	2538.69723504001	1802.16455772561	1409.9782808956	3489.11420343252	3116.90178928948	3393.49234252553	1916.94669122041	3333.16944508251	-0.798089923965453	0.000165292924557924	0.00181980923614349	-	3	70945632	70948181	+	1052	protein_coding	- && O82204.1 RecName: Full=60S ribosomal protein L28-1 && PF01778:Ribosomal L28e protein family	-
Solyc04g057997.1	81.4071559929694	77.7776282807896	59.4205132663145	141.957567125996	129.511154679618	136.067073125082	72.8684325133578	135.845264976899	-0.897726882639072	0.000166199402502821	0.00182865313120519	-	4	55060554	55085309	+	1336	protein_coding	- && Q9AT34.3 RecName: Full=40S ribosomal protein S15a && PF00410:Ribosomal protein S8	-
Solyc10g079170.2	253.266707533683	328.183651038454	362.565843658868	483.669710850716	488.305020236487	558.591142302966	314.672067410335	510.18862446339	-0.696928447750575	0.000166255691735177	0.00182865313120519	-	10	60893992	60903432	-	9198	protein_coding	- && O22938.1 RecName: Full=Leucine-rich repeat receptor-like tyrosine-protein kinase PXC3; AltName: Full=Protein PXY/TDR-CORRELATED 3; Flags: Precursor && -	-
Solyc08g065850.1	1290.45417648115	975.065876495752	916.485882582139	1935.69282602519	1556.05253992845	1590.85938879325	1060.66864518635	1694.20158491563	-0.675666433104902	0.000170697035623943	0.00187480609097887	-	8	54255705	54255899	-	195	protein_coding	- && - && -	-
Solyc02g092570.1	50.2513308598577	46.4768754360816	32.2280749918994	77.0626792969694	95.9341886515691	127.882587523573	42.9854270959462	100.293151824037	-1.22127383879536	0.000171988180225332	0.00188639609762637	-	2	54259931	54261247	+	1317	protein_coding	- && Q9SN22.1 RecName: Full=Scarecrow-like protein 32; Short=AtSCL32; AltName: Full=GRAS family protein 18; Short=AtGRAS-18 && PF03514:GRAS domain family	GRAS
novel.446	15.0753992579573	17.0731379152953	14.099782808956	57.797009472727	33.5769660280492	49.106913609052	15.4161066607362	46.8269630366094	-1.60011284533316	0.000174072899917377	0.0019082284004805	-	5	29552455	29557233	+	1310	-	- && - && -	-
Solyc01g079790.3	3305.53254396144	2855.95657016411	3213.74335309847	4302.32826654001	4037.87000034455	4431.89895321694	3125.07748907467	4257.36574003383	-0.44610780499696	0.000175317055010817	0.00192094888799	-	1	78781895	78787008	+	2797	protein_coding	- && P55243.1 RecName: Full=Glucose-1-phosphate adenylyltransferase large subunit 3, chloroplastic/amyloplastic; AltName: Full=ADP-glucose pyrophosphorylase; AltName: Full=ADP-glucose synthase; AltName: Full=AGPase S; AltName: Full=Alpha-D-glucose-1-phosphate adenyl transferase; Flags: Precursor && PF00483:Nucleotidyl transferase	-
Solyc06g008510.3	22.1105855783374	40.7858294643165	40.2850937398742	84.1605576532692	71.9506414886769	92.0754630169725	34.3938362608427	82.7288873863062	-1.26401592251189	0.000177863707262579	0.00194420800698414	-	6	2401052	2404345	+	2143	protein_coding	- && Q9SJW9.1 RecName: Full=CDT1-like protein a, chloroplastic; Short=AtCDT1a; Flags: Precursor && PF08839:DNA replication factor CDT1 like|PF16679:DNA replication factor Cdt1 C-terminal domain	-
Solyc10g080070.2	148.743939345179	129.945549688636	137.976446059069	227.132107401594	215.851924466031	225.073354041488	138.888645030961	222.685795303038	-0.681412696401137	0.000178304108588057	0.00194809343604093	-	10	61595253	61605728	+	8428	protein_coding	- && Q8L607.1 RecName: Full=Short integuments 2, mitochondrial; AltName: Full=DAR GTPase 1; Flags: Precursor && -	-
Solyc06g084000.3	933.669727376156	813.819573962408	802.680492766994	1272.54819102232	1111.87724647169	1252.22629703083	850.056598035186	1212.21724484161	-0.511968729035537	0.000178660017186583	0.00195105246387614	-	6	49315018	49318910	-	1321	protein_coding	- && Q9SR13.1 RecName: Full=Flowering locus K homology domain; Short=Flowering locus KH domain && PF00013:KH domain	KH_1
Solyc01g068530.3	2182.91781255222	1958.66832194915	1512.70526993228	3048.0317627196	2851.16408672464	2761.24082980899	1884.76380147788	2886.81222641774	-0.615056854311073	0.00018001157188595	0.00196487642934817	-	1	77566708	77567160	-	453	protein_coding	- && O22647.1 RecName: Full=40S ribosomal protein S16 && PF00380:Ribosomal protein S9/S16	-
Solyc01g106090.3	468.342403613874	371.815003488653	383.715517872302	592.16585143987	590.954602093666	705.911883130122	407.957641658276	629.677445554553	-0.626301622589169	0.000180321256451919	0.00196732034929204	-	1	93974443	93979865	+	3568	protein_coding	- && O23403.1 RecName: Full=PsbP domain-containing protein 1, chloroplastic; AltName: Full=OEC23-like protein 3; AltName: Full=PsbP-related thylakoid lumenal protein 1; Flags: Precursor && -	-
Solyc10g055730.2	58.2915437974349	62.601505689416	62.4418952968051	124.719862546411	115.121026381883	104.352191419235	61.1116482612187	114.73102678251	-0.908616136646634	0.000184206254080986	0.00200493688886533	-	10	57234485	57235537	+	897	protein_coding	- && Q9SND9.1 RecName: Full=Uncharacterized acetyltransferase At3g50280 && PF02458:Transferase family	-
Solyc09g064910.1	12.0603194063658	17.0731379152953	11.0784007784654	27.3775308028707	56.6011713044258	55.2452778101835	13.4039527000422	46.4079933058267	-1.78949801387301	0.000185230850604045	0.00201513239891013	-	9	62629533	62630477	-	945	protein_coding	- && Q93WC9.1 RecName: Full=Adenylate isopentenyltransferase 3, chloroplastic; Short=AtIPT3; AltName: Full=Adenylate dimethylallyltransferase 3; AltName: Full=Cytokinin synthase 3; Flags: Precursor && PF01715:IPP transferase	IPPT
Solyc11g008830.2	3.01507985159146	6.63955363372594	7.04989140447799	27.3775308028707	18.2274958437981	39.8993673073547	5.56817496326513	28.5014646513412	-2.35139522731362	0.000187107366758059	0.00203361765017183	-	11	3017192	3021441	+	1981	protein_coding	- && O04479.1 RecName: Full=LOB domain-containing protein 6; AltName: Full=Protein ASYMMETRIC LEAVES 2 && PF03195:Protein of unknown function DUF260	-
Solyc02g020940.3	4921.61534441446	4665.70918918541	4662.99960039044	6628.40440216169	5830.87998624237	6803.35365625408	4750.10804466344	6420.87934821938	-0.434777913865624	0.000190634363280195	0.00207097008673838	-	2	20865183	20866928	+	1504	protein_coding	- && P09043.1 RecName: Full=Glyceraldehyde-3-phosphate dehydrogenase A, chloroplastic; AltName: Full=NADP-dependent glyceraldehydephosphate dehydrogenase subunit A; Flags: Precursor && PF00044:Glyceraldehyde 3-phosphate dehydrogenase, NAD binding domain|PF02800:Glyceraldehyde 3-phosphate dehydrogenase, C-terminal domain	-
Solyc11g068420.2	1728.6457815791	1510.97270550363	1216.6098309442	2438.62820670015	2148.92582579515	2209.81111240734	1485.40943934231	2265.78838163421	-0.609101090463823	0.000191213143602066	0.00207534854169754	-	11	53441222	53445106	+	2121	protein_coding	- && Q8VZB9.1 RecName: Full=60S ribosomal protein L10a-1 && PF00687:Ribosomal protein L1p/L10e family	-
Solyc06g084480.3	191.960083884656	239.972438476095	290.052674927095	370.103657149919	469.118182506173	393.878369572604	240.661732429282	411.033403076232	-0.772601760863171	0.00019121839570082	0.00207534854169754	-	6	49610445	49627374	+	4018	protein_coding	- && O82261.2 RecName: Full=Protease Do-like 2, chloroplastic; Flags: Precursor && -	-
Solyc01g087775.1	75.3769962897865	69.2410593231419	94.6699702887045	148.041462859967	132.389180339165	163.689712030173	79.7626753005443	148.040118409769	-0.892711371709779	0.000191532158397964	0.00207678817425084	-	1	82556706	82557412	-	507	protein_coding	- && Q9FHA4.1 RecName: Full=Subtilisin-like protease SBT1.9; AltName: Full=Subtilase subfamily 1 member 9; Short=AtSBT1.9; Flags: Precursor && PF00082:Subtilase family	Peptidase_S8
Solyc04g057870.3	1569.85157606195	1428.45253891304	1357.60765903376	1956.98646109409	1943.62666208079	2008.26815447019	1451.97059133625	1969.62709254836	-0.439913800756124	0.000194095679397753	0.0021035898939644	-	4	54906460	54912510	+	1605	protein_coding	- && - && -	-
Solyc07g062140.3	1318.59492176267	1455.01075344794	1605.36098553399	1959.01442633875	2038.60150884584	2104.43586028792	1459.65555358153	2034.0172651575	-0.478710917455597	0.000195549710111297	0.00211834742653867	-	7	65067993	65084424	-	6241	protein_coding	- && Q9SYM4.1 RecName: Full=Alpha,alpha-trehalose-phosphate synthase [UDP-forming] 1; AltName: Full=Trehalose-6-phosphate synthase 1; Short=AtTPS1 && -	-
Solyc04g079315.1	650.252221326558	442.953078135716	497.520907687447	881.150898803505	766.514167326038	917.685448069159	530.242069049907	855.116838066234	-0.689657007182396	0.000196502607403105	0.0021266608284924	-	4	63908254	63910365	+	781	protein_coding	- && Q9SX79.1 RecName: Full=Polyadenylate-binding protein RBP47C; Short=Poly(A)-binding protein RBP47C; AltName: Full=RNA-binding protein 47C; Short=AtRBP47C && PF00076:RNA recognition motif. (a.k.a. RRM, RBD, or RNP domain)	RRM_1
Solyc11g006040.2	359.799528956581	433.468001516108	456.228686604076	623.599312732055	647.555773398092	591.329084709001	416.498739025588	620.828056946383	-0.575871553339057	0.000196930332928839	0.00213028458729107	-	11	845786	849528	-	3073	protein_coding	- && P43298.1 RecName: Full=Receptor protein kinase TMK1; AltName: Full=BARK1-like kinase 1; AltName: Full=Transmembrane kinase 1; Flags: Precursor && PF08263:Leucine rich repeat N-terminal domain|PF00069:Protein kinase domain	Pkinase
Solyc02g077920.3	111.557954508884	126.151519040793	116.826771845635	204.824489710366	175.559565232372	214.842747039602	118.178748465104	198.408933994113	-0.746367321417349	0.000198035777919711	0.00213935761726018	-	2	43311182	43313396	-	1522	protein_coding	- && Q38741.1 RecName: Full=Squamosa promoter-binding protein 1 && PF03110:SBP domain	SBP
Solyc05g055990.3	436.181551863565	406.909786981204	315.230858514516	595.207799306856	598.629337185791	596.444388209944	386.107399119762	596.760508234197	-0.627953081844304	0.000199491207998199	0.00215290911671657	-	5	66241865	66243953	+	945	protein_coding	- && Q9ATM6.1 RecName: Full=Aquaporin PIP2-4; AltName: Full=Plasma membrane intrinsic protein 2-4; AltName: Full=ZmPIP2-4; AltName: Full=ZmPIP2;4 && PF00230:Major intrinsic protein	-
Solyc03g118780.3	97.4875818681239	104.335842815693	101.719861693182	188.600767753109	176.518907118887	153.459105028287	101.181095459	172.859593300095	-0.772615665560382	0.000202309137076803	0.0021801893193617	-	3	69093659	69095386	+	1344	protein_coding	- && P50699.2 RecName: Full=Thaumatin-like protein; Flags: Precursor && PF00314:Thaumatin family	Thaumatin
Solyc08g006040.3	1592.96718825749	1160.02487057812	1097.76880441157	2036.07710563572	1936.91126887518	2019.52182217226	1283.58695441573	1997.50339889439	-0.638087091087897	0.000202399296250864	0.0021801893193617	-	8	798781	801497	-	1296	protein_coding	- && O48549.2 RecName: Full=40S ribosomal protein S6-1 && PF01092:Ribosomal protein S6e	-
Solyc12g010060.2	5018.09789966539	6002.15648488825	3953.98195056866	8199.06348414861	7717.90547701874	7382.40601256081	4991.41211170743	7766.45832457605	-0.637755493175763	0.000203469287932864	0.00219068600007717	-	12	3203543	3207124	-	964	protein_coding	- && Q9AXQ3.1 RecName: Full=Eukaryotic translation initiation factor 5A-4; Short=eIF-5A-4 && PF01287:Eukaryotic elongation factor 5A hypusine, DNA-binding OB fold	-
novel.262	137.68864655601	123.30599605491	63.4490226403019	235.243968380222	299.314668592896	190.289290235076	108.147888417074	241.615975736065	-1.15961276312273	0.0002037888717184	0.00219241478654988	-	12	5556730	5557734	-	867	-	- && - && -	-
Solyc08g008305.1	49.2463042426605	23.7126915490212	42.299348426868	113.566053700797	89.2187954459593	78.7756739145209	38.4194480728499	93.8535076870924	-1.29140474111865	0.000204651825340295	0.00220031894539568	-	8	2718879	2719883	-	1005	protein_coding	- && Q9C7W2.1 RecName: Full=Ethylene-responsive transcription factor ERF061 && PF00847:AP2 domain	AP2
novel.729	17.0854524923516	7.58806129568679	14.099782808956	31.4334612921849	44.1297267797218	59.3375206109378	12.9244321989981	44.9669028942815	-1.80296546403506	0.000205297256066703	0.00220519061984904	-	9	28232009	28233606	-	1598	-	- && - && -	-
Solyc07g064970.3	1935.68126472172	1688.34363829031	1903.47067920906	2475.13158110398	2414.66352836	2705.9955519988	1842.49852740703	2531.93022048759	-0.458632649686167	0.000205408283732522	0.00220535026724622	-	7	67045051	67051750	+	5372	protein_coding	- && Q9FLP0.1 RecName: Full=65-kDa microtubule-associated protein 1; Short=AtMAP65-1 && PF03999:Microtubule associated protein (MAP65/ASE1 family)	-
Solyc03g098640.3	245.226494596105	207.723177969426	256.817472591698	355.907900437319	368.387284422026	359.094305766193	236.589048385743	361.129830208512	-0.610929899763965	0.000206525669584876	0.00221527276921888	-	3	62378416	62383561	+	953	protein_coding	- && Q4IPX8.1 RecName: Full=Protein SYM1 && PF04117:Mpv17 / PMP22 family	Mpv17_PMP22
Solyc03g118880.3	259.296867236866	200.135116673739	197.396959325384	424.85871875566	297.395984819864	427.639372678828	218.942981078663	383.298025418117	-0.807699989235317	0.000207730619023544	0.00222507533211907	-	3	69151628	69152859	+	558	protein_coding	- && - && -	-
Solyc08g005970.3	791.960974351357	910.567355482415	848.001223224353	1142.75841536427	1174.23446909521	1181.63510871781	850.176517686042	1166.2093310591	-0.455796567989292	0.000213023813677943	0.00227751753803089	-	8	729441	748838	-	2760	protein_coding	- && Q8GWT4.2 RecName: Full=Protein arginine N-methyltransferase 1.5; Short=AtPMRT15; Short=AtPMRT5; AltName: Full=Shk1 kinase-binding protein 1 homolog && PF05185:PRMT5 arginine-N-methyltransferase	-
Solyc04g005090.3	186.934950798671	168.834363829031	161.140374959497	286.957082118978	259.981651245752	261.903539248277	172.3032298624	269.614090871003	-0.645923822346325	0.00021418243167484	0.00228883770065196	-	4	72155	77702	-	1765	protein_coding	- && Q6NQK9.1 RecName: Full=Protein COFACTOR ASSEMBLY OF COMPLEX C SUBUNIT B CCB4, chloroplastic; Flags: Precursor && -	-
Solyc01g006380.2	20.1005323439431	30.3522451827472	23.1639289004277	75.0347140523123	55.6418294179101	55.2452778101835	24.5389021423726	61.973940426802	-1.33363610589604	0.000217551192611866	0.00232159213595529	-	1	1012479	1014082	+	1604	protein_coding	- && - && -	-
Solyc03g083050.3	43.2161445394776	15.1761225913736	22.1568015569308	71.9927661853266	74.8286671482239	80.8217953148981	26.849689562594	75.8810762161495	-1.50209814268236	0.000219700745212119	0.00234317410207454	-	3	54303657	54305200	-	1281	protein_coding	- && - && -	-
Solyc02g088425.1	42.2111179222805	69.2410593231419	60.4276406098114	133.845706147368	104.56826563021	115.60585912131	57.2932726184113	118.006610299629	-1.04036195128106	0.000219777939805622	0.00234317410207454	-	2	51164629	51173817	+	942	protein_coding	- && Q9FT69.1 RecName: Full=ATP-dependent DNA helicase Q-like SIM; AltName: Full=RecQ-like protein SIM; Short=AtRecQsim; Short=Similar to RecQ protein && -	-
Solyc01g110600.2	20.1005323439431	22.7641838870604	4.02850937398742	82.1325924086121	47.9670943257846	55.2452778101835	15.6310752016636	61.7816548481934	-1.97862392155851	0.000221105019887488	0.00235403965695439	-	1	97165885	97167470	+	495	protein_coding	- && O65695.1 RecName: Full=Auxin-responsive protein SAUR50; AltName: Full=Protein SMALL AUXIN UP RNA 50 && -	-
Solyc08g083280.3	895.478715922664	725.608361400049	813.75889354546	1196.49949434768	1164.64105023005	1100.81331340292	811.615323622724	1153.98461932688	-0.508042282513521	0.000221633804447804	0.00235857449531392	-	8	65904475	65906877	+	1408	protein_coding	- && A1L4Y2.1 RecName: Full=Alcohol dehydrogenase-like 3 && PF08240:Alcohol dehydrogenase GroES-like domain|PF00107:Zinc-binding dehydrogenase	ADH_N
Solyc12g087830.2	725.629217616345	564.362058866705	645.568627181485	1068.73768393429	867.245065410185	980.092150780662	645.186634554845	972.024966708378	-0.591397007217536	0.000223166896655066	0.00237378777411439	-	12	64305916	64318169	+	1242	protein_coding	- && Q9FPN7.2 RecName: Full=Agamous-like MADS-box protein AGL31; AltName: Full=Protein MADS AFFECTING FLOWERING 2 && PF00319:SRF-type transcription factor (DNA-binding and dimerisation domain)|PF01486:K-box region	SRF-TF
Solyc08g005980.3	834.172092273638	632.654610527886	719.088923256755	1239.08676448548	1036.08923743695	1037.38354999122	728.638542019426	1104.18651730455	-0.599897550960094	0.000226959214824898	0.00240965540443491	-	8	744212	755176	+	2127	protein_coding	- && - && -	-
Solyc01g010540.3	919.599354735396	713.277761794558	711.03190450878	1193.4575464807	1085.97501553576	1221.53447602517	781.303007012911	1166.98901268054	-0.57890030226412	0.00022734801996362	0.00241234696201488	-	1	5497777	5500679	+	1028	protein_coding	- && Q9FLF0.1 RecName: Full=40S ribosomal protein S9-2 && PF01479:S4 domain|PF00163:Ribosomal protein S4/S9 N-terminal domain	S4
Solyc05g007010.2	38.1910114534918	40.7858294643165	40.2850937398742	86.1885228979263	88.2594535594436	72.6373097133894	39.7539782192275	82.3617620569198	-1.05116343903786	0.000227660086642382	0.00241374422883483	-	5	1601305	1603586	-	2165	protein_coding	- && Q3HRQ2.1 RecName: Full=Aldehyde oxidase GLOX; AltName: Full=Glyoxal oxidase; Short=VpGLOX; Flags: Precursor && PF09118:Domain of unknown function (DUF1929)|PF07250:Glyoxal oxidase N-terminus	-
Solyc11g011260.1	2319.60143249103	2831.29537095313	2959.94726253726	3996.10551459679	4160.66576181855	3576.62020785929	2703.61468866047	3911.13049475821	-0.532702075687139	0.000228332920298018	0.00241975917800113	GAI	11	4303955	4305721	-	1767	protein_coding	- && Q7Y1B6.1 RecName: Full=DELLA protein GAI; AltName: Full=Gibberellic acid-insensitive mutant protein && PF12041:Transcriptional regulator DELLA protein N terminal|PF03514:GRAS domain family	GRAS
Solyc01g105050.3	51215.1513857497	40175.9390376757	38328.2453114599	69534.8723088023	56436.1644999451	72585.1336176798	43239.7785782951	66185.3901421424	-0.614152703044495	0.000230214287973572	0.00243857009981428	CAP10B	1	93227088	93231041	+	3856	protein_coding	- && P27525.1 RecName: Full=Chlorophyll a-b binding protein CP24 10B, chloroplastic; Short=CAB-10B; Short=LHCP; Flags: Precursor && PF00504:Chlorophyll A-B binding protein	-
Solyc09g014380.3	1115.57954508884	1326.01371142127	1327.39383872886	1726.81240582551	1978.16296999536	1690.09627671154	1256.32903174632	1798.3572175108	-0.517498701505966	0.000230894032272939	0.00244464120134594	-	9	6008065	6012406	+	2430	protein_coding	- && Q9FEL7.1 RecName: Full=Auxin transporter-like protein 2; AltName: Full=AUX1-like protein 2; AltName: Full=MtLAX2 && PF01490:Transmembrane amino acid transporter protein	Aa_trans
Solyc06g076360.3	1810.05293757207	1934.95563040013	2202.58750022762	2718.48741046283	2763.86397505171	2700.88024849786	1982.53202273328	2727.74387800413	-0.460410905595071	0.000232459678589846	0.00246008205311534	-	6	47583111	47587414	-	2690	protein_coding	- && Q9STE8.1 RecName: Full=Protein TOC75-3, chloroplastic; AltName: Full=75 kDa translocon at the outer-envelope-membrane of chloroplasts 3; Short=AtTOC75-III; Flags: Precursor && PF01103:Surface antigen	-
Solyc03g062900.3	154.774099048362	165.988840843148	165.168884333484	234.229985757894	251.347574267111	291.572299553746	161.977274741665	259.049953192917	-0.677059834959516	0.000233865556126749	0.00247381863406584	-	3	34648008	34654459	+	2293	protein_coding	- && - && -	-
novel.505	1476.38410066262	1586.8533184605	1480.47719494038	2361.56552740318	1849.61115720225	2406.23876684355	1514.57153802117	2205.80515048299	-0.542205875470334	0.000241547332746583	0.00254962523557113	-	6	27228189	27228825	+	637	-	- && - && -	-
Solyc02g062350.3	608.041103404278	548.23742861337	481.406870191497	874.053020447205	714.70970545419	924.846872970479	545.895134069715	837.869866290625	-0.617825435581618	0.000243672707841402	0.00257044443832883	-	2	34497057	34502588	-	2056	protein_coding	- && Q9FN50.1 RecName: Full=Protein CHAPERONE-LIKE PROTEIN OF POR1, chloroplastic; Short=AtCPP1; AltName: Full=Protein CELL GROWTH DEFECT FACTOR 1; Short=AtCDF1; Flags: Precursor && -	-
Solyc01g079830.3	2.01005323439431	1.8970153239217	4.02850937398742	15.2097393349282	23.9835471628923	17.3920319032059	2.64519264410114	18.8617728003421	-2.84079580640995	0.000246740597526977	0.00259802668644911	-	1	78813904	78815775	-	958	protein_coding	- && - && -	-
Solyc04g015030.3	285.427559283992	85.3656895764764	126.898045280604	397.481187952789	415.395036861294	447.077525982411	165.897098047024	419.984583598831	-1.34082961069117	0.00024904328029642	0.00262106908996686	-	4	5236241	5241917	+	860	protein_coding	- && Q9C5D3.1 RecName: Full=Heavy metal-associated isoprenylated plant protein 7; Short=AtHIP07; AltName: Full=Farnesylated protein 3; Short=AtFP3; Flags: Precursor && PF00403:Heavy-metal-associated domain	HMA
Solyc02g089950.2	216.080722697388	255.148561067468	268.903000713661	372.131622394576	397.167541017496	360.117366466381	246.710761492839	376.472176626151	-0.609782584163308	0.000249440177264038	0.00262404201155789	-	2	52273978	52278285	-	2246	protein_coding	- && Q9SVM0.1 RecName: Full=BTB/POZ domain-containing protein At3g50780 && -	-
Solyc10g011940.2	15.0753992579573	18.970153239217	22.1568015569308	42.5872701377989	49.885778098816	58.3144599107492	18.734118018035	50.262502715788	-1.42355308641335	0.000250311882502229	0.00263079853410798	-	10	4218712	4236572	-	4905	protein_coding	- && Q9M658.1 RecName: Full=Helicase protein MOM1; AltName: Full=Protein MAINTENANCE OF METHYLATION; AltName: Full=Protein MORPHEUS MOLECULE 1 && PF00385:Chromo (CHRromatin Organisation MOdifier) domain	Chromo
Solyc07g006310.1	67.3367833522093	47.4253830980424	36.2565843658868	122.691897301754	88.2594535594436	127.882587523573	50.3395836053795	112.944646128257	-1.1653509263305	0.000251588383172508	0.00264300338584293	-	7	1126647	1126829	+	183	protein_coding	- && - && -	-
Solyc09g042770.3	609.046130021475	601.353857683178	554.927166266768	847.689472266663	766.514167326038	847.094259756147	588.44238465714	820.432633116282	-0.479207617198412	0.000255938248897784	0.00268746880126963	-	9	25800550	25803419	+	2025	protein_coding	- && Q56XR7.1 RecName: Full=Rhodanese-like domain-containing protein 4A, chloroplastic; AltName: Full=Sulfurtransferase 4A; Short=AtStr4a; Flags: Precursor && -	-
Solyc04g008600.3	11.0552927891687	18.0216455772561	11.0784007784654	45.6292180047845	40.292359233659	36.830185206789	13.3851130482967	40.9172541484108	-1.60770325106294	0.00025892487300567	0.00271385928365587	-	4	2202552	2209657	+	1160	protein_coding	- && Q6DBR4.1 RecName: Full=TIMELESS-interacting protein && PF00098:Zinc knuckle|PF07962:Replication Fork Protection Component Swi3	zf-CCHC
Solyc10g076280.2	26.130692047126	32.2492605066688	44.3136031138617	61.8529399620412	104.56826563021	83.8909774154638	34.2311852225522	83.4373943359051	-1.28692407199494	0.000262874659870237	0.00275274181497906	-	10	59293660	59298506	+	3027	protein_coding	- && F4KGN5.1 RecName: Full=Solute carrier family 40 member 2; AltName: Full=Ferroportin-2; AltName: Full=Iron-regulated transporter 2; Short=AtIREG2 && PF06963:Ferroportin1 (FPN1)	-
Solyc05g054530.1	131.658486852827	101.490319829811	88.6272062277233	175.418993662838	184.193642211013	229.165596842243	107.25867097012	196.259410905365	-0.871640760399068	0.00026348661629071	0.00275789072176853	-	5	65281796	65282701	-	906	protein_coding	- && - && -	-
Solyc12g010350.2	1115.57954508884	915.309893792219	602.26215141112	1614.26033474704	1523.43491578692	1448.65395146703	877.71719676406	1528.78306733366	-0.800510098708765	0.000263885335983072	0.00276080401920611	-	12	3408460	3410478	+	1708	protein_coding	- && Q5SMI4.1 RecName: Full=60S ribosomal protein L39-3 && -	-
Solyc06g069530.3	502.513308598577	393.630679713752	430.043375673158	766.57086248038	579.442499455478	734.557582735403	442.062454661829	693.523648223753	-0.649688162239	0.000267823789499392	0.00279690481083314	-	6	43412772	43415523	-	1312	protein_coding	- && Q42533.2 RecName: Full=Biotin carboxyl carrier protein of acetyl-CoA carboxylase 1, chloroplastic; Short=AtBCCP1; Short=BCCP-1; Flags: Precursor && PF00364:Biotin-requiring enzyme	Biotin_lipoyl
Solyc09g082820.3	142.713779641996	191.598547716091	129.919427311094	249.439725092822	312.745455004115	251.672932246391	154.743918223061	271.286037447776	-0.809235075900346	0.000268559405065908	0.00280203495740512	-	9	68910788	68912779	+	1430	protein_coding	- && - && -	-
Solyc08g081170.3	525.628920794111	720.865823090245	811.744638858466	1041.36015313142	1136.82013552109	1097.74413130235	686.079794247607	1091.97480665162	-0.670460924130373	0.00027013205270622	0.00281588107486898	-	8	64363299	64367882	+	3119	protein_coding	- && Q5L0Y0.1 RecName: Full=UDP-N-acetylmuramoyl-L-alanyl-D-glutamate--2,6-diaminopimelate ligase; AltName: Full=Meso-A2pm-adding enzyme; AltName: Full=Meso-diaminopimelate-adding enzyme; AltName: Full=UDP-MurNAc-L-Ala-D-Glu:meso-diaminopimelate ligase; AltName: Full=UDP-MurNAc-tripeptide synthetase; AltName: Full=UDP-N-acetylmuramyl-tripeptide synthetase && PF01225:Mur ligase family, catalytic d…	-
Solyc08g016270.2	35.1759316019004	70.1895669851028	64.4561499837988	110.524105833811	144.860624863869	118.675041221876	56.6072161902673	124.686590639852	-1.13828839458251	0.000271004902661252	0.00282241391132175	-	8	7137686	7142011	-	3461	protein_coding	- && - && PF13855:Leucine rich repeat	-
Solyc05g005170.3	46.2312243910691	63.5500133513768	36.2565843658868	111.53808845614	99.7715561976319	97.1907665179154	48.6792740361109	102.833470390562	-1.07625639375194	0.000273831530690348	0.00284410257849717	-	5	159158	162275	+	1596	protein_coding	- && Q949Z1.1 RecName: Full=Polygalacturonase At1g48100; Short=PG; AltName: Full=Pectinase At1g48100; Flags: Precursor && PF00295:Glycosyl hydrolases family 28	-
Solyc03g006550.3	335.678890143849	465.717262022777	395.801045994264	550.5925639244	699.360235269939	651.689666020127	399.065732720297	633.880821738155	-0.667295149294546	0.000274096023254923	0.00284556093313949	-	3	1119978	1127272	+	2715	protein_coding	- && Q93YV0.1 RecName: Full=(E,E)-geranyllinalool synthase; AltName: Full=Terpenoid synthase 4; Short=AtTPS04 && PF01397:Terpene synthase, N-terminal domain|PF03936:Terpene synthase family, metal binding domain	-
Solyc10g086010.2	1774.87700597017	1390.5122324346	1538.8905808632	2392.99898869536	2066.4224235548	2315.18636452676	1568.09327308932	2258.20259225898	-0.526223064940235	0.000276237726487292	0.00286390586868583	-	10	65124848	65128418	+	1785	protein_coding	- && Q9SF40.1 RecName: Full=60S ribosomal protein L4-1; Short=L1 && PF14374:60S ribosomal protein L4 C-terminal domain|PF00573:Ribosomal protein L4/L1 family	-
Solyc08g006640.3	916.584274883804	812.871066300447	811.744638858466	1297.89775658054	1119.55198156381	1150.94328771216	847.066660014239	1189.46434195217	-0.489767441204141	0.000277562881193576	0.00287634412761513	-	8	1225696	1234384	-	1883	protein_coding	- && Q9FZL3.1 RecName: Full=Probable monogalactosyldiacylglycerol synthase, chloroplastic; Short=NtMGD1; AltName: Full=MGDG synthase type A; Flags: Precursor && PF04101:Glycosyltransferase family 28 C-terminal domain|PF06925:Monogalactosyldiacylglycerol (MGDG) synthase	-
Solyc01g104270.3	1984.92756896438	1627.63914792482	1663.77437145681	2808.73186385007	2259.25014274445	2607.7817247807	1758.780362782	2558.58791045841	-0.540764716687418	0.000278920481374195	0.00288780288909906	-	1	92593553	92599322	+	2419	protein_coding	- && - && PF11891:Domain of unknown function (DUF3411)	-
Solyc03g115000.3	1409.04731731041	1791.73097344404	1786.64390736342	2449.78201554576	2285.15237368038	2403.16958474298	1662.47406603929	2379.36799132304	-0.51713173963917	0.000279934796580463	0.0028969967012544	-	3	66335700	66342062	+	3803	protein_coding	- && Q9S823.1 RecName: Full=Protein LONGIFOLIA 2; AltName: Full=Protein TON1 RECRUITING MOTIF 1 && PF14383:DUF761-associated sequence motif|PF14309:Domain of unknown function (DUF4378)	-
Solyc10g084840.2	134.673566704419	88.2112125623589	58.4133859228177	190.628732997766	217.770608239062	191.312350935265	93.7660550631984	199.903897390698	-1.09256597669504	0.000284574352694426	0.00294185988103366	-	10	64357086	64359280	-	2049	protein_coding	- && Q53MB8.1 RecName: Full=Thaumatin-like protein; Flags: Precursor && PF00314:Thaumatin family	Thaumatin
Solyc10g081085.1	1559.80130988998	1032.92484387536	915.478755238642	2316.95029202072	1691.31974592716	2170.93480580017	1169.40163633466	2059.73494791602	-0.816691285188478	0.000286109337127751	0.00295556100376158	-	10	62375675	62377929	+	363	protein_coding	- && - && -	-
Solyc02g071110.3	102.51271495411	124.254503716871	94.6699702887045	211.922368066666	170.762855799793	176.989501132625	107.145729653228	186.558241666361	-0.798592803686499	0.000286938502014319	0.00296279183552201	-	2	41159334	41163057	-	1459	protein_coding	- && O49725.2 RecName: Full=Probable purine permease 10; Short=AtPUP10 && PF16913:Purine nucleobase transmembrane transport	-
Solyc10g009130.3	48.2412776254634	51.2194137458858	51.3634945183397	133.845706147368	78.6660346942867	106.398312819613	50.2747286298963	106.303351220422	-1.07903912972344	0.000287665178706271	0.00296895839031094	-	10	3124067	3126725	-	801	protein_coding	- && Q93ZJ3.1 RecName: Full=Protein NUCLEAR FUSION DEFECTIVE 6, chloroplastic/mitochondrial; Flags: Precursor && -	-
Solyc01g095980.3	248.241574447697	243.766469123938	225.596524943296	356.921883059648	343.444395372618	355.002062965438	239.20152283831	351.789447132568	-0.556232524623098	0.000288359466483027	0.002974785265342	-	1	86970539	86974441	+	1788	protein_coding	- && O32107.1 RecName: Full=Uncharacterized membrane protein YuiD && PF02681:Divergent PAP2 family	-
Solyc06g082090.3	1743.72118083706	1587.80182612246	1473.4273035359	2213.52406454321	2069.30044921435	2445.11507345071	1601.65010349847	2242.64652906942	-0.485566617661642	0.000291935391184432	0.00300896823641913	-	6	48071567	48075460	+	1621	protein_coding	- && M1CZC0.1 RecName: Full=ERBB-3 BINDING PROTEIN 1; Short=StEBP1 && PF00557:Metallopeptidase family M24	Peptidase_M24
Solyc07g055230.3	654.272327795347	471.408307994542	408.893701459724	904.472499117061	768.432851099069	871.647716560673	511.524779083204	848.184355592268	-0.729595510157012	0.000292213453566495	0.00300912938061986	-	7	63464090	63466687	+	1181	protein_coding	- && P42794.2 RecName: Full=60S ribosomal protein L11-2; AltName: Full=L16 && PF00673:ribosomal L5P family C-terminus|PF00281:Ribosomal protein L5	-
Solyc10g086335.1	58.2915437974349	63.5500133513768	57.4062585793208	117.621984190111	94.0155048785378	137.09013382527	59.7492719093775	116.24254096464	-0.958520998011496	0.000293166810699035	0.0030175917727832	-	10	65317176	65330479	+	8049	protein_coding	- && Q0WQJ7.1 RecName: Full=Kinesin-like protein KIN-5B; AltName: Full=AtKRP125a && PF00225:Kinesin motor domain	Kinesin
Solyc03g082860.3	25.1256654299288	14.2276149294127	18.1282921829434	51.7131137387558	46.0484105527532	55.2452778101835	19.1605241807617	51.0022673672308	-1.41472017428796	0.000296533047553608	0.00304950330921386	-	3	54173200	54176667	+	1670	protein_coding	- && Q9FNE9.1 RecName: Full=Histone-lysine N-methyltransferase ATXR6; AltName: Full=Protein SET DOMAIN GROUP 34; AltName: Full=Trithorax-related protein 6; Short=TRX-related protein 6 && PF00628:PHD-finger	PHD
Solyc02g085030.3	209.045536377008	140.379133970206	147.040592150541	315.348595544177	245.591522948017	317.148817058461	165.488420832585	292.696311850218	-0.822868774966436	0.00029735121465366	0.00305380895909197	-	2	48691987	48695785	-	1854	protein_coding	- && Q9FWS1.2 RecName: Full=Auxilin-like protein 1 && -	-
Solyc02g069455.1	289.44766575278	521.679214078467	381.701263185308	813.214063107493	562.174345498195	883.924444962936	397.609381005518	753.104284522874	-0.920831855228563	0.000301209688567726	0.00309066746663251	-	2	39905795	39909292	+	1122	protein_coding	- && P46486.1 RecName: Full=Photosystem I reaction center subunit III, chloroplastic; AltName: Full=Light-harvesting complex I 17 kDa protein; AltName: Full=PSI-F; Flags: Precursor && -	-
Solyc04g080810.3	416.081019519622	354.741865573357	328.323513979975	565.802303259328	521.881986264536	539.152988999383	366.382133024318	542.279092841082	-0.565698108725154	0.000303754768122883	0.00311538823674512	-	4	64971555	64983290	-	1998	protein_coding	- && Q9FWT2.1 RecName: Full=Probable ubiquitin-conjugating enzyme E2 16; AltName: Full=E2 ubiquitin-conjugating enzyme 16; AltName: Full=Ubiquitin carrier protein 16 && PF00179:Ubiquitin-conjugating enzyme|PF01565:FAD binding domain|PF09265:Cytokinin dehydrogenase 1, FAD and cytokinin binding	UQ_con
Solyc03g078080.3	891.458609453875	869.781526018098	963.820867726491	1266.46429528835	1156.96631513792	1325.8866674444	908.353667732822	1249.77242595689	-0.460299011372519	0.000305601998507972	0.00313153290070748	-	3	51466784	51473017	+	1638	protein_coding	- && Q2JS42.1 RecName: Full=Uridylate kinase; Short=UK; AltName: Full=Uridine monophosphate kinase; Short=UMP kinase; Short=UMPK && PF00696:Amino acid kinase family	AA_kinase
Solyc04g008260.3	355.779422487792	386.042618418065	382.708390528805	576.956112104942	658.108534149764	482.884650489011	374.843477144888	572.649765581239	-0.611662109703704	0.000307979605526559	0.00315307870247348	-	4	1940027	1945313	-	1273	protein_coding	- && Q8H129.1 RecName: Full=Purple acid phosphatase 3; Flags: Precursor && PF00149:Calcineurin-like phosphoesterase	Metallophos
Solyc05g055350.3	768.845362155822	727.505376723971	718.081795913258	1003.84279610526	959.341886515691	1027.15294298934	738.144178264351	996.779208536763	-0.433308295244139	0.000310924082588586	0.0031803844719019	-	5	65882348	65887023	-	1533	protein_coding	- && Q8L633.1 RecName: Full=Ribonuclease Z, chloroplastic; Short=RNase Z; AltName: Full=Zinc phosphodiesterase CPZ; AltName: Full=tRNA 3 endonuclease; AltName: Full=tRNase Z; Flags: Precursor && PF12706:Beta-lactamase superfamily domain	-
Solyc11g045530.2	59.2965704146321	30.3522451827472	32.2280749918994	152.097393349282	85.3814278998965	82.8679167152752	40.6256301964262	106.782245988151	-1.39523843681453	0.000312396350193525	0.00319401939321806	-	11	30527581	30537269	-	2085	protein_coding	- && Q9SHE9.1 RecName: Full=LOB domain-containing protein 4; AltName: Full=ASYMMETRIC LEAVES 2-like protein 6; Short=AS2-like protein 6 && PF03195:Protein of unknown function DUF260	-
Solyc03g115005.1	23.1156121955345	15.1761225913736	13.0926554654591	57.797009472727	53.7231456448787	36.830185206789	17.1281300841224	49.4501134414649	-1.5313550842127	0.000312962624199059	0.00319695851258665	-	3	66342733	66343257	+	525	protein_coding	- && - && PF05757:Oxygen evolving enhancer protein 3 (PsbQ)	-
Solyc01g091010.3	0	4.74253830980424	0	29.4054960475278	15.3494701842511	16.3689712030173	1.58084610326808	20.3746458115987	-3.6539133490156	0.000315019568784506	0.00321653774306994	-	1	84589955	84593708	-	1216	protein_coding	- && O22152.1 RecName: Full=Axial regulator YABBY 1; AltName: Full=Fl-54; AltName: Full=Protein ABNORMAL FLORAL ORGANS; AltName: Full=Protein FILAMENTOUS FLOWER; AltName: Full=Protein antherless && PF04690:YABBY protein	YABBY
Solyc01g081490.3	1364.82614615373	1370.59357153343	1659.74586208282	1935.69282602519	2182.5027918232	2084.99770698433	1465.05519325666	2067.73110827757	-0.497237273916059	0.000316784930750327	0.00323312363902859	-	1	80542995	80548782	+	2493	protein_coding	- && O22056.2 RecName: Full=RNA polymerase sigma factor sigB; Short=Sigma factor B; Short=Sigma-B; AltName: Full=Protein ABERRANT CHLOROPLAST 1; AltName: Full=RNA polymerase sigma factor sig1; Short=Atsig1; Short=Sigma factor 1; AltName: Full=RNA polymerase sigma factor sig2; Short=Atsig2; Short=Sigma factor 2; AltName: Full=RNA polymerase sigma factor sigA; Short=Sigma factor A; Short=Sigma-A; F…	Sigma70_r4
Solyc10g076700.2	459.297164059099	317.750066756884	355.51595225439	654.018791401911	525.719353810599	659.874151621636	377.521061023458	613.204098944715	-0.699967558981894	0.000317266013630844	0.00323659318976697	-	10	59739376	59741262	+	1160	protein_coding	- && Q9SR92.1 RecName: Full=Rhodanese-like domain-containing protein 10; AltName: Full=Sulfurtransferase 10; Short=AtStr10 && PF00581:Rhodanese-like domain	Rhodanese
Solyc01g079090.3	3806.03579932562	3601.48359246534	3896.57569198934	5109.45843391353	4783.27864616724	4802.24692668521	3768.03169459343	4898.32800225533	-0.378505709260865	0.000318053765242508	0.00324318674891349	-	1	78018019	78023491	+	2000	protein_coding	- && O24163.1 RecName: Full=Protoporphyrinogen oxidase, chloroplastic; Short=PPO; AltName: Full=Protoporphyrinogen IX oxidase isozyme I; Short=PPO I; Short=PPX I; Flags: Precursor && PF01593:Flavin containing amine oxidoreductase	Amino_oxidase
Solyc01g098700.3	226.13098886936	192.547055378052	175.240157768453	334.61426536842	283.005856522129	323.287181259592	197.972734005288	313.635767716714	-0.663548424263138	0.000320790024533541	0.00326963450339009	-	1	88994535	89006516	+	2632	protein_coding	- && Q8W0Z7.1 RecName: Full=Branched-chain-amino-acid aminotransferase-like protein 1; Short=Atbcat-like && PF01063:Amino-transferase class IV	-
Solyc06g060830.3	69.3468365866036	88.2112125623589	85.6058241972328	157.167306460924	130.470496566134	145.274619426779	81.0546244487318	144.304140817946	-0.830943519721806	0.000321962178844578	0.00327866725019658	-	6	38967419	38969728	-	1721	protein_coding	- && Q05466.1 RecName: Full=Homeobox-leucine zipper protein HAT4; AltName: Full=HD-ZIP protein ATHB-2; AltName: Full=Homeodomain transcription factor ATHB-2; AltName: Full=Homeodomain-leucine zipper protein HAT4; Short=HD-ZIP protein 4 && PF02183:Homeobox associated leucine zipper|PF00046:Homeobox domain|PF04618:HD-ZIP protein N terminus	HD-ZIP_N
Solyc01g009990.3	3579.90481045626	2370.32064724016	2180.43069867069	4846.83693473044	4001.41500865695	4730.63267767201	2710.21871878904	4526.29487368647	-0.739936710336967	0.000322358515806657	0.00328124626852821	-	1	4530469	4534632	+	1436	protein_coding	- && Q9ASS6.1 RecName: Full=Photosynthetic NDH subunit of lumenal location 5, chloroplastic; AltName: Full=Cyclophilin of 20 kDa 2; AltName: Full=Peptidyl-prolyl cis-trans isomerase CYP20-2; Short=PPIase CYP20-2; AltName: Full=Rotamase CYP20-2; AltName: Full=Thylakoid lumen PPIase of 20 kDa; Short=TLP20; Flags: Precursor && PF00160:Cyclophilin type peptidyl-prolyl cis-trans isomerase/CLD	Pro_isomerase
Solyc09g005720.3	3341.71350218054	2749.7237120245	2275.1006689594	4375.33501534767	3844.08293926838	4651.85700375749	2788.84596105481	4290.42498612451	-0.621422092950984	0.000328832899207578	0.00334269719748554	-	9	498518	500457	-	673	protein_coding	- && O22644.1 RecName: Full=60S ribosomal protein L23A && PF00276:Ribosomal protein L23|PF03939:Ribosomal protein L23, N-terminal domain	-
Solyc05g014140.2	13.065346023563	12.330599605491	6.04276406098114	33.461426536842	29.7395984819864	47.0607922086748	10.4795698966784	36.7539390758344	-1.80686017529419	0.000332615067564293	0.00337964614286749	-	5	7832421	7833779	-	472	protein_coding	- && Q9FYL6.1 RecName: Full=Very-long-chain 3-oxoacyl-CoA reductase-like protein At1g24470; AltName: Full=Beta-ketoacyl reductase 2; Short=AtKCR2 && -	-
Solyc02g092210.1	106.532821422898	112.872411773341	96.6842249756982	166.293150061881	181.315616551466	173.920319032059	105.363152723979	173.843028548469	-0.722031465949941	0.000334082211505113	0.00339305020214648	-	2	54002258	54003589	+	1332	protein_coding	- && O81007.1 RecName: Full=Putative glycosyltransferase 7; Short=AtGT7 && PF05637:galactosyl transferase GMA12/MNN10 family	-
Solyc02g082115.1	47.2362510082662	28.4552298588255	36.2565843658868	102.412244855183	57.5605131909415	131.974830324327	37.3160217443262	97.3158627901506	-1.38310471331268	0.000335373612676253	0.00340465828220651	-	2	46397057	46407947	-	1905	protein_coding	- && P93290.1 RecName: Full=Uncharacterized mitochondrial protein AtMg00240; AltName: Full=ORF111a && PF07727:Reverse transcriptase (RNA-dependent DNA polymerase)	RVT_2
Solyc10g075020.2	811.056480078103	570.05310483847	514.642072526893	1060.62582295566	917.130843509001	1192.88877641989	631.917219147822	1056.88181429485	-0.742007415476325	0.000336560232836298	0.00341368236162531	-	10	58769920	58775237	-	949	protein_coding	- && B0JHV3.1 RecName: Full=Elongation factor P; Short=EF-P && PF09285:Elongation factor P, C-terminal|PF08207:Elongation factor P (EF-P) KOW-like domain|PF01132:Elongation factor P (EF-P) OB domain	-
Solyc09g059732.1	0	0	0	4.05593048931418	9.59341886515691	13.2997891024516	0	8.98304615230756	-5.62943803831772	0.000337861169781695	0.00342536260238887	-	9	55496857	55503010	-	1464	protein_coding	- && P92519.1 RecName: Full=Uncharacterized mitochondrial protein AtMg00810; AltName: Full=ORF240b && PF07227:PHD - plant homeodomain finger protein	-
Solyc03g095985.1	1520.60527181929	1378.18163282911	1272.00183483653	1920.48308669026	1902.37496096062	1851.73986734134	1390.26291316165	1891.53263833074	-0.44421939711773	0.000338300342339898	0.00342829949221426	-	3	59212029	59220473	-	1098	protein_coding	- && - && -	-
Solyc10g018190.2	45.2261977738719	55.9619520556901	44.3136031138617	97.3423317435403	82.5034022403495	114.582798421121	48.5005843144745	98.1428441350037	-1.01451942547375	0.000339400520675077	0.00343641154112209	-	10	6904509	6907136	+	2189	protein_coding	- && P24397.1 RecName: Full=Hyoscyamine 6-dioxygenase; AltName: Full=Hyoscyamine 6-beta-hydroxylase && PF03171:2OG-Fe(II) oxygenase superfamily|PF14226:non-haem dioxygenase in morphine synthesis N-terminal	2OG-FeII_Oxy
Solyc01g049650.3	616.081316341855	684.822531935733	635.497353746516	940.975873520889	818.318629197885	1000.55336478443	645.467067341368	919.949289167736	-0.510788397259459	0.0003399647260008	0.00344011914912707	-	1	45564646	45566952	+	1908	protein_coding	- && Q42954.1 RecName: Full=Pyruvate kinase, cytosolic isozyme; Short=PK && PF00224:Pyruvate kinase, barrel domain|PF02887:Pyruvate kinase, alpha/beta domain	PK
Solyc11g010300.2	620.101422810644	649.727748443181	574.062585793208	874.053020447205	820.237312970916	841.978956255204	614.630585682344	845.423096557775	-0.459657576282381	0.000340066720929275	0.00344011914912707	-	11	3380615	3388286	+	2132	protein_coding	- && P47924.2 RecName: Full=Bifunctional riboflavin biosynthesis protein RIBA 1, chloroplastic; Short=AtRIBA1; Includes: RecName: Full=3,4-dihydroxy-2-butanone 4-phosphate synthase; Short=DHBP synthase; Includes: RecName: Full=GTP cyclohydrolase-2; AltName: Full=GTP cyclohydrolase II; Flags: Precursor && PF00926:3,4-dihydroxy-2-butanone 4-phosphate synthase|PF00925:GTP cyclohydrolase II	DHBP_synthase
Solyc08g006150.3	669.347727053304	534.009813683958	479.392615504504	893.318690271448	795.294423921508	871.647716560673	560.916718747255	853.420276917876	-0.605460066559975	0.000340964403468826	0.00344615983461903	-	8	874810	878200	+	1407	protein_coding	- && Q8GY54.1 RecName: Full=Gamma-glutamylcyclotransferase 2-1; Short=AtGGCT2;1; AltName: Full=Gamma-glutamyl cyclotransferase 2;1 && PF04752:ChaC-like protein	ChaC
Solyc03g118240.3	3102.51716728761	3643.21792959162	3779.7489201437	4646.06837550939	4947.32610876142	4790.99325898313	3508.49467234098	4794.79591441798	-0.450608674191063	0.0003445218108323	0.00347896625550307	-	3	68645245	68647471	-	1506	protein_coding	- && Q9SW18.1 RecName: Full=Magnesium protoporphyrin IX methyltransferase, chloroplastic; Flags: Precursor && PF07109:Magnesium-protoporphyrin IX methyltransferase C-terminus	-
Solyc06g050120.3	3884.427875467	3014.35734971158	2829.02070788267	4843.79498686346	4447.50898588675	5165.43347525216	3242.60197768708	4818.91248266745	-0.571559173642039	0.0003446653875421	0.00347896625550307	-	6	32565219	32567531	+	1177	protein_coding	- && P49692.2 RecName: Full=60S ribosomal protein L7a-1 && PF01248:Ribosomal protein L7Ae/L30e/S12e/Gadd45 family	-
Solyc02g086480.1	36.1809582190975	25.6097068729429	26.1853109309183	66.9228530736839	56.6011713044258	82.8679167152752	29.3253253409862	68.797313697795	-1.2303455275058	0.000345106148405875	0.00348035149577482	-	2	49794915	49795364	+	450	protein_coding	- && Q9FML4.1 RecName: Full=Protein LATERAL ORGAN BOUNDARIES; AltName: Full=ASYMMETRIC LEAVES 2-like protein 4; Short=AS2-like protein 4 && PF03195:Protein of unknown function DUF260	-
Solyc09g008270.3	455.277057590311	385.094110756104	290.052674927095	635.767104199997	669.620636787953	552.452778101835	376.807947757837	619.280173029928	-0.716836333532336	0.000345559765923185	0.00348339433490831	-	9	1740259	1743986	+	1103	protein_coding	- && - && PF13301:Protein of unknown function (DUF4079)	-
Solyc01g097860.3	8710.56569124773	7946.59719190799	8546.48263691432	11109.1936102315	10388.7132890784	11391.7808965999	8401.21517335668	10963.2292653033	-0.384007230662668	0.000349765660977335	0.00351877037646648	-	1	88430747	88438597	-	2139	protein_coding	- && - && PF07466:Protein of unknown function (DUF1517)	-
Solyc12g008690.2	1061.30810776019	1160.97337824008	1148.12517158642	1538.2116380724	1587.71082218347	1420.00825186175	1123.46888586223	1515.31023737254	-0.431675936473732	0.000349806620307129	0.00351877037646648	-	12	2061198	2068983	+	1789	protein_coding	- && Q84XG9.1 RecName: Full=IAA-amino acid hydrolase ILR1-like 1; Flags: Precursor && PF01546:Peptidase family M20/M25/M40|PF07687:Peptidase dimerisation domain	Peptidase_M20
Solyc07g005810.3	2850.25548637113	3095.92900864021	3123.10189218375	4012.32923655405	4024.43921393333	3803.73968330115	3023.09546239836	3946.83604459618	-0.384666156680732	0.000350091736762417	0.00351877037646648	-	7	648970	659244	-	4288	protein_coding	- && P26413.1 RecName: Full=Heat shock 70 kDa protein && PF02854:MIF4G domain|PF02847:MA3 domain|PF00012:Hsp70 protein	HSP70
Solyc01g056940.2	3335.68334247735	2031.70341192014	1767.50848783698	4837.71109112948	3735.6773060921	4294.80881939167	2378.29841407816	4289.39907220442	-0.850864670726063	0.000350260308014753	0.00351877037646648	-	1	57596505	57597260	+	756	nontranslating_CDS	- && P62980.2 RecName: Full=Ubiquitin-40S ribosomal protein S27a; Contains: RecName: Full=Ubiquitin; Contains: RecName: Full=40S ribosomal protein S27a; Flags: Precursor >P62981.2 RecName: Full=Ubiquitin-40S ribosomal protein S27a; Contains: RecName: Full=Ubiquitin; Contains: RecName: Full=40S ribosomal protein S27a; Flags: Precursor && PF00240:Ubiquitin family|PF01599:Ribosomal protein S27a	ubiquitin
Solyc02g093150.3	621.106449427841	602.302365345139	613.340552189585	903.458516494733	764.595483553006	938.146662072931	612.249788987522	868.733554040223	-0.504557609244701	0.000350294016212712	0.00351877037646648	-	2	54715052	54718090	+	2061	protein_coding	- && P47927.1 RecName: Full=Floral homeotic protein APETALA 2 && PF00847:AP2 domain	AP2
Solyc06g011280.3	4203.0213131185	3723.84108085829	3488.68911787311	5383.23374194224	4838.92047558515	5507.13574911514	3805.1838372833	5243.09665554751	-0.462428257194717	0.00035029663670139	0.00351877037646648	-	6	6256466	6259553	-	1789	protein_coding	- && Q9ZRI7.1 RecName: Full=Elongation factor 1-gamma 1; Short=EF-1-gamma 1; AltName: Full=eEF-1B gamma 1 && PF00647:Elongation factor 1 gamma, conserved domain|PF00043:Glutathione S-transferase, C-terminal domain|PF02798:Glutathione S-transferase, N-terminal domain	GST_N
Solyc08g080340.3	241.206388127317	281.706775602372	272.931510087648	374.159587639233	388.533464038855	412.293462175999	265.281557939112	391.662171284696	-0.561679717202135	0.00035049587554591	0.0035192302600238	-	8	63774083	63779581	-	1980	protein_coding	- && F4IDU4.1 RecName: Full=Lysophospholipid acyltransferase 1; Short=AtLPLAT1; AltName: Full=1-acylglycerophosphocholine O-acyltransferase 1; AltName: Full=1-acylglycerophosphoethanolamine O-acyltransferase; AltName: Full=1-acylglycerophosphoserine O-acyltransferase; AltName: Full=Lysophosphatidylcholine acyltransferase 1; Short=LPCAT1; AltName: Full=Lysophosphatidylethanolamine acyltransferase;…	MBOAT
Solyc09g091010.3	603.015970318292	577.641166134157	463.278578008554	778.738653948322	832.70875749562	795.941224746718	547.978571487001	802.46287873022	-0.550220281155106	0.000354755518646606	0.003560441273139	-	9	70839990	70842309	-	929	protein_coding	- && - && -	-
Solyc03g006410.3	617.086342959052	727.505376723971	490.471016282969	1091.04530162551	1082.1376479897	821.517742251432	611.687578655331	998.233563955549	-0.706382943690291	0.000356883664083938	0.00357833312011767	-	3	1009224	1011779	+	1080	protein_coding	- && - && PF04720:PDDEXK-like family of unknown function	-
Solyc09g015170.3	84.4222358445609	96.7477815200065	85.6058241972328	154.125358593939	143.901282977354	153.459105028287	88.9252805206001	150.495248866527	-0.757988644145054	0.000356986462336881	0.00357833312011767	-	9	8152443	8155216	+	2671	protein_coding	- && C0LGP9.1 RecName: Full=Probable leucine-rich repeat receptor-like protein kinase IMK3; AltName: Full=Protein INFLORESCENCE MERISTEM RECEPTOR-LIKE KINASE 3; AltName: Full=Protein MERISTEMATIC RECEPTOR-LIKE KINASE; Flags: Precursor && PF00069:Protein kinase domain|PF13855:Leucine rich repeat	Pkinase
Solyc02g068380.3	736.684510405514	564.362058866705	602.26215141112	935.905960409246	885.472561253983	958.607876076702	634.436240227779	926.662132579977	-0.546754764828592	0.000357006330564219	0.00357833312011767	-	2	38892072	38904693	-	2216	protein_coding	- && O49434.2 RecName: Full=Allantoate deiminase; AltName: Full=Allantoate amidohydrolase; Short=AtAAH; Flags: Precursor && PF07687:Peptidase dimerisation domain|PF01546:Peptidase family M20/M25/M40	Peptidase_M20
novel.278	11.0552927891687	33.1977681686297	17.1211648394466	76.0486966746408	71.9506414886769	45.0146708082977	20.4580752657483	64.3380029905384	-1.64858489886327	0.000357945445434604	0.00358617863702568	-	12	52152488	52158236	-	1618	-	- && - && -	-
Solyc04g053110.1	47.2362510082662	23.7126915490212	19.1354195264403	90.2444533872404	67.1539320560984	80.8217953148981	30.0281206945759	79.4067269194123	-1.40390826211843	0.000358597577009356	0.00359114333343037	-	4	51649260	51649568	+	309	protein_coding	- && Q9LYC8.1 RecName: Full=Monothiol glutaredoxin-S6; Short=AtGrxS6; AltName: Full=Protein ROXY 17 && PF00462:Glutaredoxin	-
Solyc01g006980.3	738.694563639908	823.304650582017	762.39539902712	1049.47201411004	1083.09698987622	1015.89927528726	774.798204416348	1049.48942642451	-0.437680951165812	0.000360214450361511	0.00360576079883916	-	1	1551135	1554997	+	1750	protein_coding	- && P71019.2 RecName: Full=Malonyl CoA-acyl carrier protein transacylase; Short=MCT && PF00698:Acyl transferase domain	Acyl_transf_1
Solyc10g079350.2	277.387346346414	303.522451827472	279.981401492126	463.390058404145	393.330173471434	410.247340775622	286.963733222004	422.322524217067	-0.556936128576799	0.000367104835405237	0.00366662369445692	-	10	61030261	61038440	-	1929	protein_coding	- && Q9ZSK5.1 RecName: Full=Zeatin O-glucosyltransferase; AltName: Full=Trans-zeatin O-beta-D-glucosyltransferase && PF00382:Transcription factor TFIIB repeat|PF00201:UDP-glucoronosyl and UDP-glucosyl transferase	UDPGT
Solyc05g010450.1	517.588707856534	469.51129267062	434.071885047145	642.864982556297	683.051423199172	685.450669126351	473.7239618581	670.455691627273	-0.501160855103289	0.00036725394087854	0.00366662369445692	-	5	4698979	4699869	+	891	protein_coding	- && - && -	-
Solyc06g074900.2	196.985216970642	148.915702927853	183.297176516428	277.831238518021	289.721249727739	269.064964149597	176.399365471641	278.872484131786	-0.661878271061785	0.000367596034508667	0.00366732588623664	-	6	46542281	46543400	+	758	protein_coding	- && - && PF05697:Bacterial trigger factor protein (TF)	-
Solyc01g099630.3	615.076289724658	573.847135486313	473.349851443522	885.206829292819	770.3515348721	797.987346147095	554.091092218165	817.848570104005	-0.561501180229259	0.000369235722453603	0.00368160122740368	XTH1	1	89687521	89690337	-	1404	protein_coding	- && Q40144.1 RecName: Full=Probable xyloglucan endotransglucosylase/hydrolase 1; Short=LeXTH1; Flags: Precursor && PF00722:Glycosyl hydrolases family 16|PF06955:Xyloglucan endo-transglycosylase (XET) C-terminus	-
Solyc12g019410.2	154.774099048362	148.915702927853	166.176011676981	242.341846736522	236.957445969376	242.465385944694	156.621937884399	240.588226216864	-0.619585442157251	0.000369519294869447	0.00368282746164321	-	12	10199654	10206935	-	2401	protein_coding	- && Q05609.1 RecName: Full=Serine/threonine-protein kinase CTR1; AltName: Full=Protein CONSTITUTIVE TRIPLE RESPONSE1 && PF07714:Protein tyrosine kinase|PF13857:Ankyrin repeats (many copies)	Pkinase_Tyr
Solyc10g008320.1	110.552927891687	56.9104597176509	64.4561499837988	182.516872019138	139.104573544775	163.689712030173	77.3065125310455	161.770385864695	-1.06624919085932	0.000370781002662949	0.00369379701740635	-	10	2453675	2454301	-	627	protein_coding	- && - && -	-
Solyc09g010630.3	46761.8784449492	43954.7935629277	44552.2922942704	59173.9978738492	54925.2010286829	59709.9147058065	45089.6547673824	57936.3712027795	-0.361671460802251	0.00037140624184406	0.0036984191681328	-	9	3965363	3968970	+	2421	protein_coding	- && P27322.1 RecName: Full=Heat shock cognate 70 kDa protein 2 && PF00012:Hsp70 protein	HSP70
Solyc07g006030.3	608.041103404278	372.763511150613	437.093267077636	955.171630233489	618.775516802621	1090.58270640103	472.632627210842	888.17661781238	-0.910163165082133	0.000377069884733144	0.00375270303099876	-	7	865886	867277	-	234	protein_coding	- && - && -	-
Solyc09g092510.3	15.0753992579573	41.7343371262773	42.299348426868	81.1186097862835	109.364975062789	77.7526132143323	33.0363616037009	89.4120660211349	-1.43543444044573	0.000377184864014832	0.00375270303099876	-	9	72048617	72052577	+	2871	protein_coding	- && - && -	-
Solyc12g049560.2	474.372563317057	460.026216051012	446.157413169107	627.655243221369	613.019465483527	672.150880023899	460.185397512392	637.608529576265	-0.470292905534272	0.000378136638661199	0.00376054099497714	-	12	62140469	62143254	-	1635	protein_coding	- && Q9LUM4.2 RecName: Full=Ethylene-responsive transcription factor RAP2-2; Short=AtRAP2.2; AltName: Full=Protein RELATED TO APETALA2 2 && PF00847:AP2 domain	AP2
Solyc10g007730.3	157.789178899953	138.482118646284	158.118992929006	218.006263800637	243.672839174986	253.719053646769	151.463430158414	238.466052207464	-0.655481798969671	0.000379804795612007	0.00377222320388486	-	10	1967367	1970784	+	1703	protein_coding	- && - && -	-
Solyc08g006890.3	25698.5306017312	27697.3722369187	26493.4918980283	34298.9761828853	33237.3590002226	33877.6320260447	26629.7982455594	33804.6557363842	-0.344172473021975	0.000380483712995417	0.00377733029875493	-	8	1457094	1460299	+	1914	protein_coding	- && Q9ZRR5.1 RecName: Full=Tubulin alpha-3 chain && PF03953:Tubulin C-terminal domain|PF00091:Tubulin/FtsZ family, GTPase domain	Tubulin
Solyc11g008850.2	117.588114212067	120.460473069028	131.933681998088	169.335097928867	235.99810408286	224.0502933413	123.327423093061	209.794498451009	-0.76709202882303	0.000382829163341533	0.00379897066331085	-	11	3033350	3043313	+	3447	protein_coding	- && Q9FIV6.1 RecName: Full=Protease Do-like 10, mitochondrial; Flags: Precursor && PF13180:PDZ domain|PF13365:Trypsin-like peptidase domain|PF07731:Multicopper oxidase|PF00394:Multicopper oxidase|PF07732:Multicopper oxidase	-
Solyc07g047790.3	1114.57451847164	1129.67262539537	1334.44373013333	1608.17643901307	1643.35265160138	1669.63506270777	1192.89695800012	1640.38805110741	-0.459673495415922	0.000389575025037946	0.00385756651519655	-	7	59131627	59137800	-	2695	protein_coding	- && F4JFN3.1 RecName: Full=Heat shock protein 90-6, mitochondrial; Short=AtHSP90.6; Short=AtHsp90-6; AltName: Full=Heat shock protein 89-1; Short=Hsp89-1; Flags: Precursor && PF02518:Histidine kinase-, DNA gyrase B-, and HSP90-like ATPase|PF00183:Hsp90 protein	HATPase_c
Solyc01g081570.3	1084.42371995573	1299.45549688636	1292.14438170647	1608.17643901307	1800.68472098995	1709.53443001512	1225.34119951619	1706.13186333938	-0.477512721531928	0.000390126443559268	0.00386135940014877	-	1	80619622	80623531	+	2971	protein_coding	- && - && PF03080:Domain of unknown function (DUF239)|PF14365:Domain of unknown function (DUF4409)	-
Solyc01g006130.3	1601.00740119507	1517.61225913736	1389.83573402566	1967.12628731738	1970.48823490323	2240.502933413	1502.81846478603	2059.3724852112	-0.454452242862068	0.00039263042310162	0.00388446656298078	-	1	785063	789383	+	1016	protein_coding	- && O64750.1 RecName: Full=Protein EMBRYO SAC DEVELOPMENT ARREST 3, chloroplastic; Flags: Precursor && -	-
Solyc01g104340.2	45.2261977738719	33.1977681686297	50.3563671748428	91.258436009569	90.178137332475	81.8448560150866	42.9267777057815	87.7604764523769	-1.03411934677666	0.000393111050972799	0.00388754451572195	-	1	92632297	92643080	+	1653	protein_coding	- && F4ITL6.1 RecName: Full=Protein REVERSION-TO-ETHYLENE SENSITIVITY1 && PF05608:Protein of unknown function (DUF778)	-
Solyc04g009030.3	49056.3542120103	40499.3801504043	39931.5920423068	66809.2870199831	54588.4720265159	63026.6774958178	43162.4421349071	61474.8121807723	-0.510218232981707	0.000393895243835653	0.00389362052882889	-	4	2597623	2600795	+	1487	protein_coding	- && P09043.1 RecName: Full=Glyceraldehyde-3-phosphate dehydrogenase A, chloroplastic; AltName: Full=NADP-dependent glyceraldehydephosphate dehydrogenase subunit A; Flags: Precursor && PF02800:Glyceraldehyde 3-phosphate dehydrogenase, C-terminal domain|PF00044:Glyceraldehyde 3-phosphate dehydrogenase, NAD binding domain	-
Solyc08g075430.3	486.432882723422	496.069507205524	604.276406098114	791.920428038593	734.85588507102	760.134100240117	528.926265342353	762.303471116577	-0.527434382510807	0.000394488176068017	0.00389746378423238	-	8	59684043	59688808	-	4002	protein_coding	- && Q9C6W5.1 RecName: Full=ABC transporter G family member 14; Short=ABC transporter ABCG.14; Short=AtABCG14; AltName: Full=White-brown complex homolog protein 14; Short=AtWBC14 && PF01061:ABC-2 type transporter|PF00005:ABC transporter	ABC2_membrane
Solyc03g043740.3	335.678890143849	271.273191320803	203.439723386365	475.557849872087	438.419242137671	438.893040380902	270.130601617006	450.956710796887	-0.739245638142001	0.000397807426073528	0.00392383557081472	-	3	7286273	7287372	-	775	protein_coding	- && Q9LSK9.1 RecName: Full=Uncharacterized protein At5g65660 && -	-
Solyc04g009940.3	656.282381029741	505.554583825132	478.385488161007	948.073751877189	726.221808092378	922.800751570102	546.74081767196	865.698770513223	-0.662936089639431	0.000400226812003731	0.00394600235583903	-	4	3255581	3260146	+	1175	protein_coding	- && - && PF11833:Protein of unknown function (DUF3353)	-
Solyc12g049550.2	91.457422164941	78.7261359427504	64.4561499837988	118.63596681244	152.535359955995	173.920319032059	78.2132360304967	148.363881933498	-0.923567189730971	0.00040045117570806	0.0039465177535509	-	12	62128629	62135219	-	1146	protein_coding	- && Q9SSA7.2 RecName: Full=GDSL esterase/lipase 5; AltName: Full=Extracellular lipase 5; Flags: Precursor && PF00657:GDSL-like Lipase/Acylhydrolase	Lipase_GDSL
Solyc05g041530.3	934.674753993353	877.369587313785	851.022605254843	1184.33170287974	1225.07958908054	1151.96634841234	887.688982187327	1187.12588012421	-0.419458778690652	0.000403374065643471	0.00397361574201104	-	5	52953609	52969875	+	2853	protein_coding	- && Q56WF8.2 RecName: Full=Serine carboxypeptidase-like 48; Flags: Precursor && PF12695:Alpha/beta hydrolase family|PF00450:Serine carboxypeptidase	Peptidase_S10
Solyc01g080790.3	1.00502661719715	3.79403064784339	2.01425468699371	21.2936350688994	13.4307864112197	17.3920319032059	2.27110398401142	17.372151127775	-2.9222719671173	0.000403907673308291	0.00397716387805025	-	1	79920307	79921362	-	851	protein_coding	- && C0HJG8.1 RecName: Full=Basic secretory protease; AltName: Full=Boswellia basic secretory protease; Short=BBSP, partial [Boswellia serrata] && PF04450:Peptidase of plants and bacteria	-
Solyc09g074940.2	1636.18333279697	1559.34659626363	1901.45642452206	2559.29213875725	2163.31595409288	2477.85301585675	1698.99545119422	2400.15370290229	-0.498461133894106	0.000405846655097046	0.00399282768826278	-	9	67157343	67159899	-	2295	protein_coding	- && O81283.1 RecName: Full=Translocase of chloroplast 159, chloroplastic; Short=AtToc159; AltName: Full=159 kDa chloroplast outer envelope protein; AltName: Full=Plastid protein import 2; AltName: Full=Translocase of chloroplast 160, chloroplastic; Short=AtToc160; AltName: Full=Translocase of chloroplast 86, chloroplastic; Short=AtToc86 && PF04548:AIG1 family|PF11886:Translocase of chloroplast 1…	-
Solyc03g098060.2	139.698699790404	89.1597202243198	83.5915695102391	211.922368066666	172.681539572824	203.589079337528	104.149996508321	196.064328992339	-0.913009511992978	0.000406081316835321	0.00399342317280635	-	3	61840012	61840885	-	525	protein_coding	- && Q9M9S0.1 RecName: Full=Zinc-finger homeodomain protein 4; Short=AtZHD4; AltName: Full=Homeobox protein 31; Short=AtHB-31; AltName: Full=Protein FLORAL TRANSITION AT THE MERISTEM 2 && PF04770:ZF-HD protein dimerisation region	ZF-HD_dimer
Solyc03g034220.3	119611.232792485	91909.4439363443	61258.5206681963	165947.381987667	151517.498214402	153974.727621183	90926.3991323418	157146.535941084	-0.789339374532389	0.000408321574440014	0.0040102949321768	RBCS-2A	3	5956428	5958862	+	903	protein_coding	- && P07179.2 RecName: Full=Ribulose bisphosphate carboxylase small chain 2A, chloroplastic; Short=RuBisCO small subunit 2A; AltName: Full=LESS 5; Flags: Precursor && PF00101:Ribulose bisphosphate carboxylase, small chain|PF12338:Ribulose-1,5-bisphosphate carboxylase small subunit	-
Solyc09g018500.2	4.02010646878861	1.8970153239217	5.03563671748428	19.2656698242423	23.9835471628923	17.3920319032059	3.6509195033982	20.2137496301135	-2.47818548203452	0.00041034296079582	0.00402842256846342	-	9	15116229	15120399	+	1329	protein_coding	- && - && -	-
Solyc06g082760.3	349.749262784609	305.419467151393	195.38270463839	504.963345919615	434.581874591608	602.582752411075	283.517144858131	514.042657640766	-0.858030829849025	0.000410785517854551	0.00403104162642636	-	6	48498529	48500411	-	501	protein_coding	- && O80363.1 RecName: Full=50S ribosomal protein L17, chloroplastic; AltName: Full=CL17; Flags: Precursor && PF01196:Ribosomal protein L17	-
Solyc12g035190.2	93.4674753993353	83.4686742525547	78.5559327927548	143.985532370653	140.063915431291	150.389922927722	85.1640274815482	144.813123576555	-0.765801576489427	0.000411777809492349	0.00403905068652183	-	12	39284231	39292369	+	1728	protein_coding	- && Q02166.1 RecName: Full=Anthranilate phosphoribosyltransferase, chloroplastic; Flags: Precursor && PF02885:Glycosyl transferase family, helical bundle domain|PF00591:Glycosyl transferase family, a/b domain	Glycos_trans_3N
Solyc04g008840.3	321.608517503089	381.300080108261	346.451806162919	498.879450185644	506.532516080285	495.161378891274	349.78680125809	500.191115052401	-0.515607355361136	0.000413999082199873	0.00405910258746887	-	4	2457450	2464693	-	3160	protein_coding	- && Q67ZB3.1 RecName: Full=FRIGIDA-like protein 3 && PF07899:Frigida-like protein	-
Solyc08g081160.3	383.920167769313	536.85533666984	557.948548297258	779.752636570651	746.367987709208	761.157160940306	492.908017578804	762.425928406721	-0.629047101542165	0.000420765696984393	0.00411664664204057	-	8	64354377	64358362	-	2901	protein_coding	- && - && PF12552:Protein of unknown function (DUF3741)|PF14309:Domain of unknown function (DUF4378)	-
novel.42	52.261384094252	40.7858294643165	29.2066929614088	78.0766619192979	91.1374792189907	94.1215844173496	40.7513021733258	87.7785751852127	-1.10704875808293	0.00042115399191596	0.00411868848469455	-	1	9672017	9674286	-	857	-	- && - && -	-
Solyc06g062580.3	188.945004033065	229.538854194525	267.895873370164	348.810022081019	392.370831584918	347.840638064118	228.793243865918	363.007163910018	-0.666222404094413	0.000424282015911256	0.00414574327690364	-	6	39612670	39620086	+	4063	protein_coding	- && P48980.1 RecName: Full=Beta-galactosidase; AltName: Full=Acid beta-galactosidase; Short=Lactase; AltName: Full=Exo-(1-->4)-beta-D-galactanase; Flags: Precursor && PF02140:Galactose binding lectin domain|PF01301:Glycosyl hydrolases family 35	-
Solyc05g026240.2	310.55322471392	329.132158700414	310.195221797032	419.788805644017	462.402789300563	480.838529088634	316.626868403789	454.343374677738	-0.520816376405161	0.000425986074294731	0.00416062122734287	-	5	40182635	40187231	+	1122	protein_coding	- && Q9LJ64.1 RecName: Full=Pollen-specific leucine-rich repeat extensin-like protein 1; Short=AtPEX1; Short=Pollen-specific LRR/EXTENSIN1; AltName: Full=Cell wall hydroxyproline-rich glycoprotein; Flags: Precursor && PF13855:Leucine rich repeat|PF08263:Leucine rich repeat N-terminal domain	LRRNT_2
Solyc08g082685.1	1887.43998709625	1264.36071339381	1298.18714576745	2515.69088599712	2077.93452619299	2508.54483686241	1483.32928208584	2367.3900830175	-0.67450161362469	0.000431963635462401	0.00421182910376668	-	8	65512551	65520962	-	1161	protein_coding	- && P82403.2 RecName: Full=30S ribosomal protein S6 alpha, chloroplastic; Contains: RecName: Full=30S ribosomal protein S6 beta, chloroplastic; Contains: RecName: Full=30S ribosomal protein S6 gamma, chloroplastic; Contains: RecName: Full=30S ribosomal protein S6 delta, chloroplastic; Contains: RecName: Full=30S ribosomal protein S6 epsilon, chloroplastic; Flags: Precursor && PF08571:Yos1-like|P…	-
Solyc10g055790.1	41.2060913050833	48.3738907600033	58.4133859228177	92.2724186318975	132.389180339165	85.937098815841	49.3311226626347	103.532899262301	-1.07098860178947	0.000432156029153998	0.00421191424419406	-	10	57354823	57355041	-	219	protein_coding	- && P52406.1 RecName: Full=Endochitinase 4; Flags: Precursor && -	-
Solyc12g009980.2	1812.06299080647	1665.57945440325	1414.00679026959	2271.32107401594	2331.20078423313	2227.20314431055	1630.54974515977	2276.5750008532	-0.481497951797417	0.000437168542932852	0.00425534218806413	-	12	3123662	3130130	+	672	protein_coding	- && O82230.2 RecName: Full=Nucleoid-associated protein At2g24020, chloroplastic; Flags: Precursor && PF02575:YbaB/EbfC DNA-binding family	-
Solyc12g056930.2	309.548198096723	230.487361856486	251.781835874214	474.543867249759	353.99715612429	455.262011583919	263.939131942474	427.934344985989	-0.697220755210944	0.000439283014035214	0.00427229743887599	-	12	63949651	63954936	+	3405	protein_coding	- && Q9MAX3.1 RecName: Full=Sulfate transporter 1.2 && PF01740:STAS domain|PF00916:Sulfate permease family	Sulfate_transp
[truncated: 779 more rows]
